# Supplementary material for: [1,1′-Bis(diphenyl­phosphino)ferrocene]carbon­yl[dihydro­bis(pyrazol-1-yl)borato]hydridoruthenium(II) acetone solvate
Source: Acta Crystallogr Sect E Struct Rep Online. 2008 Nov 13;64(Pt 12):m1544–5. doi: 10.1107/S1600536808037100 (PMC2960072; doi:10.1107/S1600536808037100)
Supplement: Supplementary file 1 [file e-64-m1544-sup1.cif]

##############################################################################
###                                                                        ###
###        Electronic paper (Acta Crystallographica Section E)             ###
###                                                                        ###
##############################################################################
#                                                                            #
# This CIF contains the data in a paper accepted for publication in Acta     #
# Crystallographica Section E. It conforms to the requirements of Notes      #
# for Authors for Section E, and has been peer reviewed under the auspices   #
# of the IUCr Commission on Journals.                                        #
#                                                                            #
# Full details of the Crystallographic Information File format               #
# are given in the paper "The Crystallographic Information File (CIF):       #
# a New Standard Archive File for Crystallography" by S. R. Hall, F. H.      #
# Allen and I. D. Brown [Acta Cryst. (1991), A47, 655-685].                  #
#                                                                            #
# The current version of the core CIF dictionary is obtainable from          #
# ftp://ftp.iucr.org/pub/cif_core.dic. The current version number is 2.4.    #
#                                                                            #
# Software is freely available for graphical display of the structure(s) in  #
# this CIF.  For information consult the CIF home page http://www.iucr.org/  #
# cif/home.html                                                              #
#                                                                            #
# This file may be used for bona fide research purposes within the           #
# scientific community so long as proper attribution is given to the journal # 
# article from which it was obtained.                                        #
#                                                                            #
##############################################################################
                                             
data_I
_audit_creation_method     SHELXL-97
_chemical_name_systematic
;
[1,1'-Bis(diphenylphosphino)ferrocene]carbonyl[dihydrobis(pyrazol-1-
yl)borato]hydridoruthenium(II) acetone solvate
;
_chemical_name_common     ?
_chemical_formula_moiety     'C41 H37 B Fe N4 O P2 Ru, C3 H6 O'
_chemical_formula_sum     'C44 H43 B Fe N4 O2 P2 Ru'
_chemical_formula_iupac
                           '[Fe Ru (C17 H14 P1)2 (C6 H8 B N4) H (C O)], C3 H6 O'
_chemical_formula_weight     889.49
_chemical_melting_point     ?
_symmetry_cell_setting     Monoclinic
_symmetry_space_group_name_H-M     'P 21/c'
_symmetry_space_group_name_Hall     '-P 2ybc'
loop_
    _symmetry_equiv_pos_as_xyz
    'x, y, z'
    '-x, y+1/2, -z+1/2'
    '-x, -y, -z'
    'x, -y-1/2, z-1/2'
_cell_length_a     9.0730(2)
_cell_length_b     29.9785(5)
_cell_length_c     14.7960(3)
_cell_angle_alpha     90.00
_cell_angle_beta     94.6170(10)
_cell_angle_gamma     90.00
_cell_volume     4011.38(14)
_cell_formula_units_Z     4
_cell_measurement_reflns_used     41892
_cell_measurement_theta_min     2.6
_cell_measurement_theta_max     30.1
_cell_measurement_temperature     100.0(10)
_exptl_crystal_description     'plate'
_exptl_crystal_colour     'yellow'
_exptl_crystal_size_max     0.20
_exptl_crystal_size_mid     0.20
_exptl_crystal_size_min     0.12
_exptl_crystal_density_diffrn     1.473
_exptl_crystal_density_meas     ?
_exptl_crystal_density_method     'not measured'
_exptl_crystal_F_000     1824
_exptl_absorpt_coefficient_mu     0.861
_exptl_absorpt_correction_type     multi-scan
_exptl_absorpt_process_details
                                  '(<i>DENZO-SMN</i>; Otwinowski & Minor, 1997)'
_exptl_absorpt_correction_T_min     0.8467
_exptl_absorpt_correction_T_max     0.9037
_exptl_special_details
;
;
_diffrn_ambient_temperature     100.0(10)
_diffrn_radiation_type     MoK\a
_diffrn_radiation_wavelength     0.71073
_diffrn_radiation_source     'fine-focus sealed tube'
_diffrn_radiation_monochromator     graphite
_diffrn_measurement_device_type     'Nonius KappaCCD'
_diffrn_measurement_method     '\f scans and \w scans with \k offsets'
_diffrn_detector_area_resol_mean     9
_diffrn_reflns_number     41892
_diffrn_reflns_av_R_equivalents     0.064
_diffrn_reflns_av_sigmaI/netI     0.090
_diffrn_reflns_theta_min     2.63
_diffrn_reflns_theta_max     30.05
_diffrn_reflns_theta_full     30.05
_diffrn_measured_fraction_theta_max     0.993
_diffrn_measured_fraction_theta_full     0.998
_diffrn_reflns_limit_h_min     -12
_diffrn_reflns_limit_h_max     12
_diffrn_reflns_limit_k_min     -42
_diffrn_reflns_limit_k_max     42
_diffrn_reflns_limit_l_min     -20
_diffrn_reflns_limit_l_max     20
_diffrn_standards_number     0
_diffrn_standards_interval_count     ?
_diffrn_standards_interval_time     ?
_diffrn_standards_decay_%     ?
_refine_special_details
;
Refinement of <i>F</i>^2^ against ALL reflections. The weighted <i>R</i>-factor
<i>wR</i> and goodness of fit <i>S</i> are based on <i>F</i>^2^, conventional
<i>R</i>-factors <i>R</i> are based on <i>F</i>, with <i>F</i> set to zero for
negative <i>F</i>^2^. The threshold expression of <i>F</i>^2^ >
\s(<i>F</i>^2^) is used only for calculating <i>R</i>-factors(gt) <i>etc</i>.
and is not relevant to the choice of reflections for refinement.
<i>R</i>-factors based on <i>F</i>^2^ are statistically about twice as large
as those based on <i>F</i>, and <i>R</i>- factors based on ALL data will be
even larger.
;
_reflns_number_total     11681
_reflns_number_gt     7603
_reflns_threshold_expression     I>2\s(I)
_refine_ls_structure_factor_coef     Fsqd
_refine_ls_matrix_type     full
_refine_ls_R_factor_all     0.0794
_refine_ls_R_factor_gt     0.0384
_refine_ls_wR_factor_gt     0.0719
_refine_ls_wR_factor_ref     0.0789
_refine_ls_goodness_of_fit_ref     0.943
_refine_ls_restrained_S_all     0.943
_refine_ls_number_reflns     11681
_refine_ls_number_parameters     508
_refine_ls_number_restraints     0
_refine_ls_hydrogen_treatment     mixed
_refine_ls_weighting_scheme     calc
_refine_ls_weighting_details
                 'calc w=1/[\s^2^(Fo^2^)+(0.0318P)^2^] where P=(Fo^2^+2Fc^2^)/3'
_atom_sites_solution_hydrogens     geom
_atom_sites_solution_primary     direct
_atom_sites_solution_secondary     difmap
_refine_ls_shift/su_max     0.001
_refine_ls_shift/su_mean     0.000
_refine_diff_density_max     0.602
_refine_diff_density_min     -0.502
_refine_ls_extinction_method     none
_refine_ls_extinction_coef     ?
loop_
    _atom_type_symbol
    _atom_type_description
    _atom_type_scat_dispersion_real
    _atom_type_scat_dispersion_imag
    _atom_type_scat_source
    'C' 'C' 0.0033 0.0016
                         'International Tables Vol C Tables 4.2.6.8 and 6.1.1.4'
    'H' 'H' 0.0000 0.0000
                         'International Tables Vol C Tables 4.2.6.8 and 6.1.1.4'
    'N' 'N' 0.0061 0.0033
                         'International Tables Vol C Tables 4.2.6.8 and 6.1.1.4'
    'O' 'O' 0.0106 0.0060
                         'International Tables Vol C Tables 4.2.6.8 and 6.1.1.4'
    'P' 'P' 0.1023 0.0942
                         'International Tables Vol C Tables 4.2.6.8 and 6.1.1.4'
    'Fe' 'Fe' 0.3463 0.8444
                         'International Tables Vol C Tables 4.2.6.8 and 6.1.1.4'
    'Ru' 'Ru' -1.2594 0.8363
                         'International Tables Vol C Tables 4.2.6.8 and 6.1.1.4'
    'B' 'B' 0.0013 0.0007
                         'International Tables Vol C Tables 4.2.6.8 and 6.1.1.4'
    'H' 'H' 0.0000 0.0000
                         'International Tables Vol C Tables 4.2.6.8 and 6.1.1.4'
_computing_data_collection     '<i>COLLECT</i> (Nonius, 2002)'
_computing_cell_refinement     'DENZO-SMN (Otwinowski & Minor, 1997)'
_computing_data_reduction     'DENZO-SMN (Otwinowski & Minor, 1997)'
_computing_structure_solution     'SIR92 (Altomare <i>et al.</i>,  1994)'
_computing_structure_refinement     'SHELXTL (Sheldrick, 2008)'
_computing_molecular_graphics     'PLATON (Spek, 2003)'
_computing_publication_material     'SHELXTL (Sheldrick, 2008)'
loop_
    _atom_site_type_symbol
    _atom_site_label
    _atom_site_fract_x
    _atom_site_fract_y
    _atom_site_fract_z
    _atom_site_U_iso_or_equiv
    _atom_site_adp_type
    _atom_site_calc_flag
    _atom_site_refinement_flags
    _atom_site_occupancy
    _atom_site_disorder_assembly
    _atom_site_disorder_group
    Ru Ru1 0.595588(19) 0.361280(6) 0.185146(12) 0.01354(5) Uani d . 1 . .
    H H1 0.647(2) 0.3263(6) 0.1126(13) 0.019(6) Uiso d . 1 . .
    Fe Fe1 0.27014(3) 0.468086(10) 0.17021(2) 0.01479(8) Uani d . 1 . .
    P P1 0.41814(6) 0.377120(18) 0.06951(4) 0.01403(12) Uani d . 1 . .
    P P2 0.51433(7) 0.408011(18) 0.31033(4) 0.01519(13) Uani d . 1 . .
    O O1 0.80746(18) 0.42485(5) 0.10937(10) 0.0230(4) Uani d . 1 . .
    N N1 0.78142(19) 0.33846(6) 0.27188(12) 0.0157(4) Uani d . 1 . .
    N N2 0.8112(2) 0.29422(6) 0.28533(12) 0.0178(4) Uani d . 1 . .
    N N3 0.4803(2) 0.30479(6) 0.23495(12) 0.0156(4) Uani d . 1 . .
    N N4 0.5526(2) 0.26580(6) 0.25653(12) 0.0168(4) Uani d . 1 . .
    C C1 0.7193(2) 0.40206(7) 0.13852(15) 0.0162(5) Uani d . 1 . .
    C C2 0.3400(2) 0.43298(7) 0.06501(14) 0.0149(5) Uani d . 1 . .
    C C3 0.1942(3) 0.45016(7) 0.04071(15) 0.0189(5) Uani d . 1 . .
    H H3A 0.1040 0.4319 0.0236 0.023 Uiso calc R 1 . .
    C C4 0.1991(3) 0.49724(7) 0.04804(15) 0.0206(5) Uani d . 1 . .
    H H4A 0.1127 0.5178 0.0375 0.025 Uiso calc R 1 . .
    C C5 0.3462(3) 0.51024(7) 0.07443(15) 0.0184(5) Uani d . 1 . .
    H H5A 0.3818 0.5415 0.0852 0.022 Uiso calc R 1 . .
    C C6 0.4337(2) 0.47123(7) 0.08458(14) 0.0160(5) Uani d . 1 . .
    H H6A 0.5422 0.4703 0.1028 0.019 Uiso calc R 1 . .
    C C7 0.3510(2) 0.44297(7) 0.29240(14) 0.0159(5) Uani d . 1 . .
    C C8 0.2046(2) 0.42628(7) 0.26797(14) 0.0166(5) Uani d . 1 . .
    H H8A 0.1770 0.3942 0.2592 0.020 Uiso calc R 1 . .
    C C9 0.1059(3) 0.46316(7) 0.25763(15) 0.0198(5) Uani d . 1 . .
    H H9A -0.0026 0.4614 0.2398 0.024 Uiso calc R 1 . .
    C C10 0.1886(3) 0.50291(7) 0.27475(15) 0.0193(5) Uani d . 1 . .
    H H10A 0.1483 0.5340 0.2713 0.023 Uiso calc R 1 . .
    C C11 0.3385(3) 0.49088(7) 0.29740(14) 0.0180(5) Uani d . 1 . .
    H H11A 0.4219 0.5121 0.3124 0.022 Uiso calc R 1 . .
    C C12 0.2620(2) 0.33857(7) 0.05801(14) 0.0159(5) Uani d . 1 . .
    C C13 0.1236(2) 0.34714(7) 0.08908(15) 0.0184(5) Uani d . 1 . .
    H H13A 0.1039 0.3757 0.1133 0.022 Uiso calc R 1 . .
    C C14 0.0141(3) 0.31475(7) 0.08521(15) 0.0209(5) Uani d . 1 . .
    H H14A -0.0796 0.3212 0.1064 0.025 Uiso calc R 1 . .
    C C15 0.0417(3) 0.27301(8) 0.05045(16) 0.0236(6) Uani d . 1 . .
    H H15A -0.0333 0.2508 0.0473 0.028 Uiso calc R 1 . .
    C C16 0.1784(3) 0.26361(7) 0.02030(16) 0.0224(5) Uani d . 1 . .
    H H16A 0.1974 0.2348 -0.0030 0.027 Uiso calc R 1 . .
    C C17 0.2882(3) 0.29595(7) 0.02387(15) 0.0194(5) Uani d . 1 . .
    H H17A 0.3819 0.2891 0.0030 0.023 Uiso calc R 1 . .
    C C18 0.4825(2) 0.37586(7) -0.04626(14) 0.0153(5) Uani d . 1 . .
    C C19 0.6268(3) 0.36541(7) -0.06363(15) 0.0194(5) Uani d . 1 . .
    H H19A 0.6941 0.3552 -0.0156 0.023 Uiso calc R 1 . .
    C C20 0.6739(3) 0.36966(7) -0.15022(16) 0.0235(6) Uani d . 1 . .
    H H20A 0.7731 0.3626 -0.1609 0.028 Uiso calc R 1 . .
    C C21 0.5763(3) 0.38415(7) -0.22115(16) 0.0253(6) Uani d . 1 . .
    H H21A 0.6087 0.3873 -0.2803 0.030 Uiso calc R 1 . .
    C C22 0.4321(3) 0.39395(8) -0.20531(15) 0.0247(6) Uani d . 1 . .
    H H22A 0.3647 0.4034 -0.2540 0.030 Uiso calc R 1 . .
    C C23 0.3849(3) 0.39010(7) -0.11906(15) 0.0215(5) Uani d . 1 . .
    H H23A 0.2854 0.3972 -0.1090 0.026 Uiso calc R 1 . .
    C C24 0.4732(2) 0.37769(7) 0.41384(14) 0.0168(5) Uani d . 1 . .
    C C25 0.3670(3) 0.39273(8) 0.46939(15) 0.0220(5) Uani d . 1 . .
    H H25A 0.3122 0.4190 0.4534 0.026 Uiso calc R 1 . .
    C C26 0.3400(3) 0.36973(8) 0.54809(16) 0.0272(6) Uani d . 1 . .
    H H26A 0.2678 0.3806 0.5856 0.033 Uiso calc R 1 . .
    C C27 0.4174(3) 0.33129(8) 0.57210(16) 0.0263(6) Uani d . 1 . .
    H H27A 0.3982 0.3155 0.6256 0.032 Uiso calc R 1 . .
    C C28 0.5235(3) 0.31590(8) 0.51712(16) 0.0242(6) Uani d . 1 . .
    H H28A 0.5772 0.2895 0.5330 0.029 Uiso calc R 1 . .
    C C29 0.5515(3) 0.33896(7) 0.43905(15) 0.0197(5) Uani d . 1 . .
    H H29A 0.6250 0.3283 0.4022 0.024 Uiso calc R 1 . .
    C C30 0.6473(2) 0.45032(7) 0.35541(15) 0.0169(5) Uani d . 1 . .
    C C31 0.7036(2) 0.48054(7) 0.29513(16) 0.0190(5) Uani d . 1 . .
    H H31A 0.6760 0.4777 0.2321 0.023 Uiso calc R 1 . .
    C C32 0.7987(3) 0.51464(7) 0.32510(17) 0.0220(5) Uani d . 1 . .
    H H32A 0.8343 0.5352 0.2831 0.026 Uiso calc R 1 . .
    C C33 0.8414(3) 0.51844(8) 0.41672(17) 0.0267(6) Uani d . 1 . .
    H H33A 0.9073 0.5415 0.4377 0.032 Uiso calc R 1 . .
    C C34 0.7880(3) 0.48861(8) 0.47795(17) 0.0300(6) Uani d . 1 . .
    H H34A 0.8178 0.4912 0.5408 0.036 Uiso calc R 1 . .
    C C35 0.6910(3) 0.45492(8) 0.44738(16) 0.0239(5) Uani d . 1 . .
    H H35A 0.6540 0.4348 0.4897 0.029 Uiso calc R 1 . .
    C C36 0.9347(3) 0.28986(8) 0.34064(15) 0.0210(5) Uani d . 1 . .
    H H36A 0.9779 0.2624 0.3608 0.025 Uiso calc R 1 . .
    C C37 0.9894(2) 0.33193(8) 0.36373(15) 0.0220(5) Uani d . 1 . .
    H H37A 1.0757 0.3391 0.4016 0.026 Uiso calc R 1 . .
    C C38 0.8894(2) 0.36109(7) 0.31905(15) 0.0182(5) Uani d . 1 . .
    H H38A 0.8966 0.3927 0.3215 0.022 Uiso calc R 1 . .
    C C39 0.4607(3) 0.23805(7) 0.29611(15) 0.0203(5) Uani d . 1 . .
    H H39A 0.4850 0.2089 0.3175 0.024 Uiso calc R 1 . .
    C C40 0.3255(3) 0.25860(7) 0.30071(15) 0.0198(5) Uani d . 1 . .
    H H40A 0.2396 0.2470 0.3249 0.024 Uiso calc R 1 . .
    C C41 0.3438(2) 0.30025(7) 0.26178(14) 0.0175(5) Uani d . 1 . .
    H H41A 0.2692 0.3225 0.2551 0.021 Uiso calc R 1 . .
    B B1 0.7149(3) 0.25689(9) 0.2369(2) 0.0198(6) Uani d . 1 . .
    H H1B 0.751(2) 0.2240(7) 0.2692(15) 0.024 Uiso d . 1 . .
    H H2B 0.729(2) 0.2576(7) 0.1595(15) 0.024 Uiso d . 1 . .
    O O1S -0.0065(2) 0.60075(6) 0.27422(15) 0.0531(6) Uani d . 1 . .
    C C1S 0.0106(3) 0.63712(8) 0.30926(19) 0.0302(6) Uani d . 1 . .
    C C2S 0.1145(4) 0.64454(11) 0.3906(2) 0.0562(9) Uani d . 1 . .
    H H2SA 0.1604 0.6161 0.4099 0.084 Uiso calc R 1 . .
    H H2SB 0.0602 0.6566 0.4398 0.084 Uiso calc R 1 . .
    H H2SC 0.1913 0.6657 0.3759 0.084 Uiso calc R 1 . .
    C C3S -0.0704(3) 0.67699(8) 0.2707(2) 0.0395(7) Uani d . 1 . .
    H H3SA -0.1237 0.6691 0.2127 0.059 Uiso calc R 1 . .
    H H3SB 0.0004 0.7009 0.2611 0.059 Uiso calc R 1 . .
    H H3SC -0.1410 0.6872 0.3130 0.059 Uiso calc R 1 . .
loop_
    _atom_site_aniso_label
    _atom_site_aniso_U_11
    _atom_site_aniso_U_22
    _atom_site_aniso_U_33
    _atom_site_aniso_U_12
    _atom_site_aniso_U_13
    _atom_site_aniso_U_23
    Ru1 0.01350(9) 0.01260(9) 0.01445(9) 0.00019(7) 0.00074(7) 0.00110(8)
    Fe1 0.01595(17) 0.01349(16) 0.01497(17) 0.00123(13) 0.00153(13) 0.00056(13)
    P1 0.0147(3) 0.0129(3) 0.0144(3) 0.0005(2) 0.0006(2) -0.0003(2)
    P2 0.0161(3) 0.0150(3) 0.0145(3) 0.0005(2) 0.0008(2) 0.0004(2)
    O1 0.0221(9) 0.0219(9) 0.0253(9) -0.0046(7) 0.0030(7) 0.0032(7)
    N1 0.0143(10) 0.0148(9) 0.0181(10) 0.0003(8) 0.0024(8) 0.0014(8)
    N2 0.0166(10) 0.0162(10) 0.0208(10) 0.0021(8) 0.0023(8) 0.0034(8)
    N3 0.0165(10) 0.0153(9) 0.0148(10) -0.0001(8) -0.0001(8) 0.0017(8)
    N4 0.0196(10) 0.0123(9) 0.0185(10) 0.0019(8) 0.0021(8) 0.0010(8)
    C1 0.0171(12) 0.0170(12) 0.0142(11) 0.0020(9) -0.0015(9) -0.0004(9)
    C2 0.0164(12) 0.0149(11) 0.0133(11) 0.0010(9) -0.0002(9) 0.0009(9)
    C3 0.0202(13) 0.0182(12) 0.0176(12) 0.0004(10) -0.0030(10) -0.0005(10)
    C4 0.0262(14) 0.0196(12) 0.0161(12) 0.0071(10) 0.0011(10) 0.0039(10)
    C5 0.0242(13) 0.0136(11) 0.0175(12) -0.0006(9) 0.0024(10) 0.0016(9)
    C6 0.0179(12) 0.0187(12) 0.0119(11) -0.0023(9) 0.0038(9) 0.0009(9)
    C7 0.0181(12) 0.0156(11) 0.0144(12) 0.0018(9) 0.0030(9) 0.0024(9)
    C8 0.0197(12) 0.0143(11) 0.0162(12) 0.0011(9) 0.0031(9) 0.0008(9)
    C9 0.0156(12) 0.0237(13) 0.0207(13) 0.0020(10) 0.0059(10) 0.0015(10)
    C10 0.0194(13) 0.0184(12) 0.0206(13) 0.0049(10) 0.0051(10) -0.0003(10)
    C11 0.0231(13) 0.0159(12) 0.0149(12) 0.0000(10) 0.0012(10) -0.0014(9)
    C12 0.0171(12) 0.0175(12) 0.0127(11) -0.0003(9) -0.0010(9) -0.0008(9)
    C13 0.0195(12) 0.0175(11) 0.0182(12) 0.0002(9) 0.0021(10) -0.0011(10)
    C14 0.0171(12) 0.0243(13) 0.0216(13) -0.0034(10) 0.0031(10) 0.0016(10)
    C15 0.0238(14) 0.0228(13) 0.0236(14) -0.0079(10) -0.0016(11) 0.0015(11)
    C16 0.0282(14) 0.0153(12) 0.0236(13) -0.0019(10) 0.0020(11) -0.0028(10)
    C17 0.0213(13) 0.0206(12) 0.0165(12) 0.0030(10) 0.0026(10) -0.0004(10)
    C18 0.0220(13) 0.0103(10) 0.0140(11) -0.0028(9) 0.0040(9) -0.0008(9)
    C19 0.0233(12) 0.0147(11) 0.0200(12) -0.0028(10) 0.0010(10) 0.0015(10)
    C20 0.0273(14) 0.0205(13) 0.0239(13) -0.0027(10) 0.0088(11) -0.0031(10)
    C21 0.0397(16) 0.0224(13) 0.0151(12) -0.0035(11) 0.0101(11) -0.0035(10)
    C22 0.0360(16) 0.0234(13) 0.0146(12) 0.0030(11) 0.0001(11) -0.0002(10)
    C23 0.0197(13) 0.0231(13) 0.0215(13) 0.0014(10) 0.0006(10) -0.0020(10)
    C24 0.0196(12) 0.0181(11) 0.0126(11) -0.0022(9) 0.0009(9) -0.0022(9)
    C25 0.0237(13) 0.0252(13) 0.0173(12) 0.0009(10) 0.0022(10) 0.0025(10)
    C26 0.0280(14) 0.0359(15) 0.0184(13) 0.0005(12) 0.0067(11) -0.0008(11)
    C27 0.0306(15) 0.0320(14) 0.0165(12) -0.0096(12) 0.0023(11) 0.0043(11)
    C28 0.0309(15) 0.0191(12) 0.0218(13) -0.0041(11) -0.0026(11) 0.0048(11)
    C29 0.0205(13) 0.0203(12) 0.0182(12) 0.0014(10) 0.0019(10) -0.0016(10)
    C30 0.0146(12) 0.0176(12) 0.0185(12) 0.0031(9) 0.0006(9) -0.0046(10)
    C31 0.0195(13) 0.0180(12) 0.0192(12) 0.0011(10) -0.0003(10) -0.0022(10)
    C32 0.0183(12) 0.0157(12) 0.0323(14) 0.0006(10) 0.0047(11) -0.0011(11)
    C33 0.0210(13) 0.0243(13) 0.0345(15) -0.0031(11) 0.0002(11) -0.0122(12)
    C34 0.0287(15) 0.0396(15) 0.0208(13) -0.0026(12) -0.0032(11) -0.0094(12)
    C35 0.0258(14) 0.0264(13) 0.0196(13) 0.0001(11) 0.0024(11) -0.0023(11)
    C36 0.0178(12) 0.0237(13) 0.0213(13) 0.0058(10) 0.0001(10) 0.0063(10)
    C37 0.0155(12) 0.0305(14) 0.0192(12) 0.0011(10) -0.0034(10) 0.0007(11)
    C38 0.0178(12) 0.0172(11) 0.0197(12) -0.0010(10) 0.0027(9) -0.0006(10)
    C39 0.0233(13) 0.0142(11) 0.0232(13) -0.0028(10) 0.0007(10) 0.0015(10)
    C40 0.0193(13) 0.0210(12) 0.0191(12) -0.0044(10) 0.0026(10) 0.0004(10)
    C41 0.0166(12) 0.0177(12) 0.0179(12) -0.0003(9) 0.0002(9) 0.0008(10)
    B1 0.0185(14) 0.0138(13) 0.0273(16) 0.0021(11) 0.0036(12) 0.0004(12)
    O1S 0.0455(14) 0.0234(11) 0.0910(18) -0.0002(9) 0.0086(12) -0.0025(11)
    C1S 0.0219(13) 0.0239(14) 0.0468(17) 0.0003(11) 0.0154(12) 0.0070(13)
    C2S 0.058(2) 0.063(2) 0.046(2) 0.0098(18) -0.0029(17) 0.0101(17)
    C3S 0.0322(17) 0.0273(15) 0.059(2) 0.0012(12) 0.0009(15) 0.0055(14)
_geom_special_details
;
All e.s.d.'s (except the e.s.d. in the dihedral angle between two l.s. planes)
are estimated using the full covariance matrix. The cell e.s.d.'s are taken
into account individually in the estimation of e.s.d.'s in distances, angles
and torsion angles; correlations between e.s.d.'s in cell parameters are only
used when they are defined by crystal symmetry. An approximate (isotropic)
treatment of cell e.s.d.'s is used for estimating e.s.d.'s involving l.s.
planes.
;
loop_
    _geom_bond_atom_site_label_1
    _geom_bond_atom_site_label_2
    _geom_bond_site_symmetry_2
    _geom_bond_distance
    _geom_bond_publ_flag
    Ru1 H1 . 1.60(2) y
    Ru1 C1 . 1.832(2) y
    Ru1 N1 . 2.1469(17) y
    Ru1 N3 . 2.1514(18) y
    Ru1 P1 . 2.3025(6) y
    Ru1 P2 . 2.4813(6) y
    Fe1 C2 . 2.023(2) ?
    Fe1 C6 . 2.030(2) ?
    Fe1 C8 . 2.038(2) ?
    Fe1 C7 . 2.040(2) ?
    Fe1 C11 . 2.051(2) ?
    Fe1 C10 . 2.053(2) ?
    Fe1 C3 . 2.055(2) ?
    Fe1 C9 . 2.055(2) ?
    Fe1 C5 . 2.059(2) ?
    Fe1 C4 . 2.064(2) ?
    P1 C2 . 1.818(2) ?
    P1 C12 . 1.825(2) ?
    P1 C18 . 1.854(2) ?
    P2 C7 . 1.817(2) ?
    P2 C30 . 1.838(2) ?
    P2 C24 . 1.845(2) ?
    O1 C1 . 1.161(3) n
    N1 C38 . 1.341(3) ?
    N1 N2 . 1.365(2) n
    N2 C36 . 1.340(3) ?
    N2 B1 . 1.558(3) n
    N3 C41 . 1.338(3) ?
    N3 N4 . 1.365(2) n
    N4 C39 . 1.345(3) ?
    N4 B1 . 1.547(3) n
    C2 C3 . 1.438(3) ?
    C2 C6 . 1.443(3) ?
    C3 C4 . 1.416(3) ?
    C3 H3A . 1.0000 ?
    C4 C5 . 1.415(3) ?
    C4 H4A . 1.0000 ?
    C5 C6 . 1.415(3) ?
    C5 H5A . 1.0000 ?
    C6 H6A . 1.0000 ?
    C7 C8 . 1.438(3) ?
    C7 C11 . 1.443(3) ?
    C8 C9 . 1.423(3) ?
    C8 H8A . 1.0000 ?
    C9 C10 . 1.420(3) ?
    C9 H9A . 1.0000 ?
    C10 C11 . 1.421(3) ?
    C10 H10A . 1.0000 ?
    C11 H11A . 1.0000 ?
    C12 C13 . 1.396(3) ?
    C12 C17 . 1.401(3) ?
    C13 C14 . 1.386(3) ?
    C13 H13A . 0.9500 ?
    C14 C15 . 1.383(3) ?
    C14 H14A . 0.9500 ?
    C15 C16 . 1.380(3) ?
    C15 H15A . 0.9500 ?
    C16 C17 . 1.388(3) ?
    C16 H16A . 0.9500 ?
    C17 H17A . 0.9500 ?
    C18 C19 . 1.390(3) ?
    C18 C23 . 1.405(3) ?
    C19 C20 . 1.389(3) ?
    C19 H19A . 0.9500 ?
    C20 C21 . 1.387(3) ?
    C20 H20A . 0.9500 ?
    C21 C22 . 1.380(3) ?
    C21 H21A . 0.9500 ?
    C22 C23 . 1.383(3) ?
    C22 H22A . 0.9500 ?
    C23 H23A . 0.9500 ?
    C24 C25 . 1.391(3) ?
    C24 C29 . 1.396(3) ?
    C25 C26 . 1.392(3) ?
    C25 H25A . 0.9500 ?
    C26 C27 . 1.381(3) ?
    C26 H26A . 0.9500 ?
    C27 C28 . 1.389(3) ?
    C27 H27A . 0.9500 ?
    C28 C29 . 1.387(3) ?
    C28 H28A . 0.9500 ?
    C29 H29A . 0.9500 ?
    C30 C35 . 1.393(3) ?
    C30 C31 . 1.396(3) ?
    C31 C32 . 1.388(3) ?
    C31 H31A . 0.9500 ?
    C32 C33 . 1.384(3) ?
    C32 H32A . 0.9500 ?
    C33 C34 . 1.388(3) ?
    C33 H33A . 0.9500 ?
    C34 C35 . 1.391(3) ?
    C34 H34A . 0.9500 ?
    C35 H35A . 0.9500 ?
    C36 C37 . 1.388(3) ?
    C36 H36A . 0.9500 ?
    C37 C38 . 1.388(3) ?
    C37 H37A . 0.9500 ?
    C38 H38A . 0.9500 ?
    C39 C40 . 1.379(3) ?
    C39 H39A . 0.9500 ?
    C40 C41 . 1.391(3) ?
    C40 H40A . 0.9500 ?
    C41 H41A . 0.9500 ?
    B1 H1B . 1.13(2) ?
    B1 H2B . 1.16(2) ?
    O1S C1S . 1.212(3) ?
    C1S C2S . 1.485(4) ?
    C1S C3S . 1.492(3) ?
    C2S H2SA . 0.9800 ?
    C2S H2SB . 0.9800 ?
    C2S H2SC . 0.9800 ?
    C3S H3SA . 0.9800 ?
    C3S H3SB . 0.9800 ?
    C3S H3SC . 0.9800 ?
loop_
    _geom_angle_atom_site_label_1
    _geom_angle_atom_site_label_2
    _geom_angle_atom_site_label_3
    _geom_angle_site_symmetry_1
    _geom_angle_site_symmetry_3
    _geom_angle
    _geom_angle_publ_flag
    H1 Ru1 C1 . . 87.9(7) n
    H1 Ru1 N1 . . 86.2(7) n
    C1 Ru1 N1 . . 87.83(8) n
    H1 Ru1 N3 . . 83.7(7) n
    C1 Ru1 N3 . . 169.69(8) n
    N1 Ru1 N3 . . 85.67(7) n
    H1 Ru1 P1 . . 82.0(7) n
    C1 Ru1 P1 . . 89.75(7) n
    N1 Ru1 P1 . . 168.07(5) n
    N3 Ru1 P1 . . 94.98(5) n
    H1 Ru1 P2 . . 173.2(7) n
    C1 Ru1 P2 . . 97.60(7) n
    N1 Ru1 P2 . . 90.00(5) n
    N3 Ru1 P2 . . 90.39(5) n
    P1 Ru1 P2 . . 101.90(2) n
    C2 Fe1 C6 . . 41.71(8) ?
    C2 Fe1 C8 . . 110.71(9) ?
    C6 Fe1 C8 . . 137.83(9) ?
    C2 Fe1 C7 . . 112.17(8) ?
    C6 Fe1 C7 . . 109.97(9) ?
    C8 Fe1 C7 . . 41.29(8) ?
    C2 Fe1 C11 . . 142.11(9) ?
    C6 Fe1 C11 . . 112.02(9) ?
    C8 Fe1 C11 . . 68.75(9) ?
    C7 Fe1 C11 . . 41.32(8) ?
    C2 Fe1 C10 . . 177.15(9) ?
    C6 Fe1 C10 . . 140.60(9) ?
    C8 Fe1 C10 . . 68.57(9) ?
    C7 Fe1 C10 . . 69.25(9) ?
    C11 Fe1 C10 . . 40.52(9) ?
    C2 Fe1 C3 . . 41.30(8) ?
    C6 Fe1 C3 . . 68.74(9) ?
    C8 Fe1 C3 . . 113.94(9) ?
    C7 Fe1 C3 . . 143.10(9) ?
    C11 Fe1 C3 . . 175.43(8) ?
    C10 Fe1 C3 . . 136.17(9) ?
    C2 Fe1 C9 . . 137.30(9) ?
    C6 Fe1 C9 . . 178.48(9) ?
    C8 Fe1 C9 . . 40.69(8) ?
    C7 Fe1 C9 . . 69.08(9) ?
    C11 Fe1 C9 . . 68.13(9) ?
    C10 Fe1 C9 . . 40.43(9) ?
    C3 Fe1 C9 . . 111.24(9) ?
    C2 Fe1 C5 . . 69.29(9) ?
    C6 Fe1 C5 . . 40.48(8) ?
    C8 Fe1 C5 . . 177.30(9) ?
    C7 Fe1 C5 . . 136.06(9) ?
    C11 Fe1 C5 . . 109.49(9) ?
    C10 Fe1 C5 . . 111.57(9) ?
    C3 Fe1 C5 . . 67.95(9) ?
    C9 Fe1 C5 . . 141.02(9) ?
    C2 Fe1 C4 . . 68.99(9) ?
    C6 Fe1 C4 . . 68.04(9) ?
    C8 Fe1 C4 . . 142.53(9) ?
    C7 Fe1 C4 . . 175.85(9) ?
    C11 Fe1 C4 . . 135.46(9) ?
    C10 Fe1 C4 . . 109.79(9) ?
    C3 Fe1 C4 . . 40.22(8) ?
    C9 Fe1 C4 . . 112.99(9) ?
    C5 Fe1 C4 . . 40.14(9) ?
    C2 P1 C12 . . 106.41(10) ?
    C2 P1 C18 . . 97.80(10) ?
    C12 P1 C18 . . 101.58(10) ?
    C2 P1 Ru1 . . 117.68(7) ?
    C12 P1 Ru1 . . 115.45(7) ?
    C18 P1 Ru1 . . 115.41(8) ?
    C7 P2 C30 . . 99.13(10) ?
    C7 P2 C24 . . 100.87(10) ?
    C30 P2 C24 . . 102.09(10) ?
    C7 P2 Ru1 . . 120.30(7) ?
    C30 P2 Ru1 . . 115.76(8) ?
    C24 P2 Ru1 . . 115.69(7) ?
    C38 N1 N2 . . 106.74(17) ?
    C38 N1 Ru1 . . 130.98(15) ?
    N2 N1 Ru1 . . 122.24(13) ?
    C36 N2 N1 . . 109.25(18) ?
    C36 N2 B1 . . 128.41(19) ?
    N1 N2 B1 . . 122.27(18) ?
    C41 N3 N4 . . 106.40(17) ?
    C41 N3 Ru1 . . 131.99(14) ?
    N4 N3 Ru1 . . 121.08(14) ?
    C39 N4 N3 . . 109.17(18) ?
    C39 N4 B1 . . 127.43(19) ?
    N3 N4 B1 . . 123.40(18) ?
    O1 C1 Ru1 . . 173.74(19) ?
    C3 C2 C6 . . 106.32(18) ?
    C3 C2 P1 . . 133.40(17) ?
    C6 C2 P1 . . 120.21(16) ?
    C3 C2 Fe1 . . 70.55(12) ?
    C6 C2 Fe1 . . 69.40(12) ?
    P1 C2 Fe1 . . 126.63(11) ?
    C4 C3 C2 . . 108.4(2) ?
    C4 C3 Fe1 . . 70.23(12) ?
    C2 C3 Fe1 . . 68.15(12) ?
    C4 C3 H3A . . 125.8 ?
    C2 C3 H3A . . 125.8 ?
    Fe1 C3 H3A . . 125.8 ?
    C5 C4 C3 . . 108.6(2) ?
    C5 C4 Fe1 . . 69.74(13) ?
    C3 C4 Fe1 . . 69.56(12) ?
    C5 C4 H4A . . 125.7 ?
    C3 C4 H4A . . 125.7 ?
    Fe1 C4 H4A . . 125.7 ?
    C6 C5 C4 . . 108.09(19) ?
    C6 C5 Fe1 . . 68.66(12) ?
    C4 C5 Fe1 . . 70.11(13) ?
    C6 C5 H5A . . 125.9 ?
    C4 C5 H5A . . 125.9 ?
    Fe1 C5 H5A . . 125.9 ?
    C5 C6 C2 . . 108.60(19) ?
    C5 C6 Fe1 . . 70.87(13) ?
    C2 C6 Fe1 . . 68.88(12) ?
    C5 C6 H6A . . 125.7 ?
    C2 C6 H6A . . 125.7 ?
    Fe1 C6 H6A . . 125.7 ?
    C8 C7 C11 . . 106.53(19) ?
    C8 C7 P2 . . 124.19(16) ?
    C11 C7 P2 . . 129.28(17) ?
    C8 C7 Fe1 . . 69.30(12) ?
    C11 C7 Fe1 . . 69.75(12) ?
    P2 C7 Fe1 . . 124.98(12) ?
    C9 C8 C7 . . 108.49(19) ?
    C9 C8 Fe1 . . 70.30(12) ?
    C7 C8 Fe1 . . 69.41(12) ?
    C9 C8 H8A . . 125.8 ?
    C7 C8 H8A . . 125.8 ?
    Fe1 C8 H8A . . 125.8 ?
    C10 C9 C8 . . 108.3(2) ?
    C10 C9 Fe1 . . 69.69(13) ?
    C8 C9 Fe1 . . 69.01(13) ?
    C10 C9 H9A . . 125.8 ?
    C8 C9 H9A . . 125.8 ?
    Fe1 C9 H9A . . 125.8 ?
    C9 C10 C11 . . 108.11(19) ?
    C9 C10 Fe1 . . 69.88(13) ?
    C11 C10 Fe1 . . 69.66(12) ?
    C9 C10 H10A . . 125.9 ?
    C11 C10 H10A . . 125.9 ?
    Fe1 C10 H10A . . 125.9 ?
    C10 C11 C7 . . 108.5(2) ?
    C10 C11 Fe1 . . 69.82(13) ?
    C7 C11 Fe1 . . 68.93(12) ?
    C10 C11 H11A . . 125.7 ?
    C7 C11 H11A . . 125.7 ?
    Fe1 C11 H11A . . 125.7 ?
    C13 C12 C17 . . 118.0(2) ?
    C13 C12 P1 . . 124.40(16) ?
    C17 C12 P1 . . 117.27(17) ?
    C14 C13 C12 . . 121.2(2) ?
    C14 C13 H13A . . 119.4 ?
    C12 C13 H13A . . 119.4 ?
    C15 C14 C13 . . 119.9(2) ?
    C15 C14 H14A . . 120.0 ?
    C13 C14 H14A . . 120.0 ?
    C16 C15 C14 . . 119.9(2) ?
    C16 C15 H15A . . 120.0 ?
    C14 C15 H15A . . 120.0 ?
    C15 C16 C17 . . 120.4(2) ?
    C15 C16 H16A . . 119.8 ?
    C17 C16 H16A . . 119.8 ?
    C16 C17 C12 . . 120.6(2) ?
    C16 C17 H17A . . 119.7 ?
    C12 C17 H17A . . 119.7 ?
    C19 C18 C23 . . 118.1(2) ?
    C19 C18 P1 . . 123.14(17) ?
    C23 C18 P1 . . 118.44(17) ?
    C20 C19 C18 . . 121.0(2) ?
    C20 C19 H19A . . 119.5 ?
    C18 C19 H19A . . 119.5 ?
    C21 C20 C19 . . 120.1(2) ?
    C21 C20 H20A . . 119.9 ?
    C19 C20 H20A . . 119.9 ?
    C22 C21 C20 . . 119.6(2) ?
    C22 C21 H21A . . 120.2 ?
    C20 C21 H21A . . 120.2 ?
    C21 C22 C23 . . 120.5(2) ?
    C21 C22 H22A . . 119.8 ?
    C23 C22 H22A . . 119.8 ?
    C22 C23 C18 . . 120.6(2) ?
    C22 C23 H23A . . 119.7 ?
    C18 C23 H23A . . 119.7 ?
    C25 C24 C29 . . 118.3(2) ?
    C25 C24 P2 . . 121.78(17) ?
    C29 C24 P2 . . 119.95(17) ?
    C24 C25 C26 . . 120.7(2) ?
    C24 C25 H25A . . 119.7 ?
    C26 C25 H25A . . 119.7 ?
    C27 C26 C25 . . 120.6(2) ?
    C27 C26 H26A . . 119.7 ?
    C25 C26 H26A . . 119.7 ?
    C26 C27 C28 . . 119.2(2) ?
    C26 C27 H27A . . 120.4 ?
    C28 C27 H27A . . 120.4 ?
    C29 C28 C27 . . 120.3(2) ?
    C29 C28 H28A . . 119.9 ?
    C27 C28 H28A . . 119.9 ?
    C28 C29 C24 . . 120.9(2) ?
    C28 C29 H29A . . 119.5 ?
    C24 C29 H29A . . 119.5 ?
    C35 C30 C31 . . 118.0(2) ?
    C35 C30 P2 . . 123.33(18) ?
    C31 C30 P2 . . 118.62(17) ?
    C32 C31 C30 . . 121.6(2) ?
    C32 C31 H31A . . 119.2 ?
    C30 C31 H31A . . 119.2 ?
    C33 C32 C31 . . 119.4(2) ?
    C33 C32 H32A . . 120.3 ?
    C31 C32 H32A . . 120.3 ?
    C32 C33 C34 . . 120.1(2) ?
    C32 C33 H33A . . 119.9 ?
    C34 C33 H33A . . 119.9 ?
    C33 C34 C35 . . 120.0(2) ?
    C33 C34 H34A . . 120.0 ?
    C35 C34 H34A . . 120.0 ?
    C34 C35 C30 . . 120.8(2) ?
    C34 C35 H35A . . 119.6 ?
    C30 C35 H35A . . 119.6 ?
    N2 C36 C37 . . 109.1(2) ?
    N2 C36 H36A . . 125.5 ?
    C37 C36 H36A . . 125.5 ?
    C36 C37 C38 . . 104.4(2) ?
    C36 C37 H37A . . 127.8 ?
    C38 C37 H37A . . 127.8 ?
    N1 C38 C37 . . 110.6(2) ?
    N1 C38 H38A . . 124.7 ?
    C37 C38 H38A . . 124.7 ?
    N4 C39 C40 . . 109.3(2) ?
    N4 C39 H39A . . 125.4 ?
    C40 C39 H39A . . 125.4 ?
    C39 C40 C41 . . 104.2(2) ?
    C39 C40 H40A . . 127.9 ?
    C41 C40 H40A . . 127.9 ?
    N3 C41 C40 . . 111.0(2) ?
    N3 C41 H41A . . 124.5 ?
    C40 C41 H41A . . 124.5 ?
    H1B B1 H2B . . 112.4(15) ?
    H1B B1 N4 . . 108.6(11) ?
    H2B B1 N4 . . 111.2(11) ?
    H1B B1 N2 . . 107.4(11) ?
    H2B B1 N2 . . 109.8(11) ?
    N4 B1 N2 . . 107.27(18) ?
    O1S C1S C2S . . 122.2(3) ?
    O1S C1S C3S . . 121.0(3) ?
    C2S C1S C3S . . 116.8(2) ?
    C1S C2S H2SA . . 109.5 ?
    C1S C2S H2SB . . 109.5 ?
    H2SA C2S H2SB . . 109.5 ?
    C1S C2S H2SC . . 109.5 ?
    H2SA C2S H2SC . . 109.5 ?
    H2SB C2S H2SC . . 109.5 ?
    C1S C3S H3SA . . 109.5 ?
    C1S C3S H3SB . . 109.5 ?
    H3SA C3S H3SB . . 109.5 ?
    C1S C3S H3SC . . 109.5 ?
    H3SA C3S H3SC . . 109.5 ?
    H3SB C3S H3SC . . 109.5 ?
loop_
    _geom_hbond_atom_site_label_D
    _geom_hbond_atom_site_label_H
    _geom_hbond_atom_site_label_A
    _geom_hbond_site_symmetry_A
    _geom_hbond_distance_DH
    _geom_hbond_distance_HA
    _geom_hbond_distance_DA
    _geom_hbond_angle_DHA
    _geom_hbond_publ_flag
    C10 H10A O1S . 1.00 2.45 3.426(3) 166 yes
    C32 H32A O1S 1_655 0.95 2.45 3.251(3) 142 yes
data_global
_journal_date_recd_electronic     2008-11-08
_journal_date_accepted     2008-11-10
_journal_name_full     'Acta Crystallographica, Section E'
_journal_year     2008
_journal_volume     64
_journal_issue     12
_journal_page_first     m1544
_journal_page_last     m1545
_journal_paper_category     QM
_journal_coeditor_code     IS2360
_publ_contact_author_name     'Seong Huh'
_publ_contact_author_address
;
Deparment of Chemistry, Hankuk University of Foreign Studies,
Yongin 449-791, Korea
;
_publ_contact_author_email     shuh@hufs.ac.kr
_publ_contact_author_fax     '82 (31) 330 4566'
_publ_contact_author_phone     '82 (31) 330 4522'
_publ_section_title
;\
[1,1'-Bis(diphenylphosphino)ferrocene]carbonyl[dihydrobis(pyrazol-1-yl)borato]\
hydridoruthenium(II) acetone solvate
;
loop_
    _publ_author_name
    _publ_author_footnote
    _publ_author_address
    'Huh, Seong' ?
;
Deparment of Chemistry, Hankuk University of Foreign Studies, Yongin 449-791,
Republic of Korea
;
    'Lough, Alan J.' ?
;
Department of Chemistry, University of Toronto, 80 St George Street, Toronto,
Ontario, Canada M5S 3H6
;
