# Supplementary material for: [1,1′-Bis(diphenyl­phosphino)ferrocene]carbon­yl[dihydro­bis(pyrazol-1-yl)borato]hydridoruthenium(II) acetone solvate
Source: Acta Crystallogr Sect E Struct Rep Online. 2008 Nov 13;64(Pt 12):m1544–5. doi: 10.1107/S1600536808037100 (PMC2960072; doi:10.1107/S1600536808037100)
Supplement: Supplementary file 2 [file e-64-m1544-Isup2.hkl]

# 
# h,k,l, Fc-squared, Fo-squared, sigma(Fo-squared) and status flag 
# 
data_I
_shelx_title ' k99155 in P2(1)/c' 
_shelx_refln_list_code 4 
_shelx_F_calc_maximum 330.03 
_exptl_crystal_F_000 1824.00 
_reflns_d_resolution_high 0.7096 

loop_ 
_symmetry_equiv_pos_as_xyz 
'x, y, z' 
'-x, y+1/2, -z+1/2' 
'-x, -y, -z' 
'x, -y-1/2, z-1/2' 

_cell_length_a 9.0730 
_cell_length_b 29.9785 
_cell_length_c 14.7960 
_cell_angle_alpha 90.000 
_cell_angle_beta 94.617 
_cell_angle_gamma 90.000 

_shelx_F_squared_multiplier 1.000 

loop_ 
_refln_index_h 
_refln_index_k 
_refln_index_l 
_refln_F_squared_calc 
_refln_F_squared_meas 
_refln_F_squared_sigma 
_refln_observed_status 
2 0 0 2.78 33.40 22.27 o 
3 0 0 2136.95 2360.57 77.94 o 
4 0 0 13.43 33.40 55.67 o 
5 0 0 12526.88 11324.04 501.06 o 
6 0 0 1903.64 1703.62 111.35 o 
7 0 0 2839.05 3117.73 178.16 o 
8 0 0 4.67 77.94 200.43 o 
9 0 0 1739.44 2048.79 178.16 o 
10 0 0 6930.31 7916.81 534.47 o 
11 0 0 40.33 33.40 233.83 o 
12 0 0 1192.07 1213.69 256.10 o 
2 1 0 672.16 668.08 22.27 o 
3 1 0 4251.00 4108.72 77.94 o 
4 1 0 6401.99 6346.81 144.75 o 
5 1 0 195.48 155.89 55.67 o 
6 1 0 1225.38 979.86 89.08 o 
7 1 0 2177.74 2238.08 100.21 o 
8 1 0 1087.72 1002.13 100.21 o 
9 1 0 1744.85 1514.33 122.48 o 
10 1 0 10.71 -122.48 122.48 o 
11 1 0 977.96 1224.82 155.89 o 
12 1 0 1064.53 1113.47 178.16 o 
1 2 0 289.60 300.64 11.13 o 
2 2 0 64159.69 65472.34 1313.90 o 
3 2 0 1.76 33.40 22.27 o 
4 2 0 38.19 11.13 33.40 o 
5 2 0 360.97 300.64 55.67 o 
6 2 0 322.34 345.18 55.67 o 
7 2 0 101.27 100.21 89.08 o 
8 2 0 182.42 200.43 100.21 o 
9 2 0 85.12 100.21 122.48 o 
10 2 0 2.35 22.27 111.35 o 
11 2 0 900.24 723.76 155.89 o 
12 2 0 3.23 -33.40 200.43 o 
1 3 0 242.96 322.91 11.13 o 
2 3 0 983.69 990.99 22.27 o 
3 3 0 2151.76 2059.93 44.54 o 
4 3 0 59.38 0.00 33.40 o 
5 3 0 1018.83 1024.40 66.81 o 
6 3 0 386.21 345.18 77.94 o 
7 3 0 212.80 278.37 77.94 o 
8 3 0 30.14 144.75 100.21 o 
9 3 0 85.87 178.16 111.35 o 
10 3 0 41.15 33.40 144.75 o 
11 3 0 1119.12 1113.47 155.89 o 
12 3 0 2088.15 2371.70 233.83 o 
0 4 0 33183.83 31945.60 1057.80 o 
1 4 0 51673.30 52233.11 1091.21 o 
2 4 0 91224.41 95302.32 1993.12 o 
3 4 0 1388.69 1358.44 33.40 o 
4 4 0 18705.27 17771.06 356.31 o 
5 4 0 17318.21 17281.13 400.85 o 
6 4 0 8433.69 8228.58 200.43 o 
7 4 0 1483.58 1536.60 100.21 o 
8 4 0 3601.71 3373.83 155.89 o 
9 4 0 355.37 411.99 111.35 o 
10 4 0 6525.15 7070.57 267.23 o 
11 4 0 6910.03 7727.52 378.58 o 
12 4 0 2065.65 2471.91 200.43 o 
1 5 0 40728.73 41243.11 790.57 o 
2 5 0 3823.92 3874.89 77.94 o 
3 5 0 3530.42 3529.72 66.81 o 
4 5 0 2774.23 2761.42 66.81 o 
5 5 0 362.39 345.18 55.67 o 
6 5 0 1539.12 1603.40 77.94 o 
7 5 0 5529.57 6101.84 178.16 o 
8 5 0 4022.67 4353.69 167.02 o 
9 5 0 748.37 690.35 111.35 o 
10 5 0 51.37 11.13 144.75 o 
11 5 0 288.41 133.62 167.02 o 
12 5 0 6.87 -55.67 200.43 o 
0 6 0 34624.77 34183.68 1091.21 o 
1 6 0 2432.46 2471.91 55.67 o 
2 6 0 2134.50 2249.22 44.54 o 
3 6 0 229.79 189.29 22.27 o 
4 6 0 2791.46 2683.47 89.08 o 
5 6 0 3719.98 3685.60 111.35 o 
6 6 0 6563.31 6402.48 189.29 o 
7 6 0 2022.34 1803.83 100.21 o 
8 6 0 162.55 178.16 100.21 o 
9 6 0 2.81 -44.54 89.08 o 
10 6 0 641.23 634.68 155.89 o 
11 6 0 181.20 178.16 133.62 o 
12 6 0 191.99 289.50 155.89 o 
1 7 0 8638.36 8963.47 200.43 o 
2 7 0 1755.55 1748.16 33.40 o 
3 7 0 3705.23 3563.12 77.94 o 
4 7 0 1794.69 1826.10 55.67 o 
5 7 0 4022.30 3607.66 133.62 o 
6 7 0 4228.62 4041.91 133.62 o 
7 7 0 2782.58 3062.06 122.48 o 
8 7 0 2013.59 1881.77 111.35 o 
9 7 0 224.33 244.96 100.21 o 
10 7 0 1813.27 1759.29 144.75 o 
11 7 0 11.73 55.67 178.16 o 
12 7 0 640.11 779.43 211.56 o 
0 8 0 77280.52 78433.18 2104.47 o 
1 8 0 33840.85 34473.18 701.49 o 
2 8 0 2070.01 2059.93 44.54 o 
3 8 0 233.39 133.62 33.40 o 
4 8 0 11363.04 11324.04 289.50 o 
5 8 0 11866.78 11925.32 289.50 o 
6 8 0 7701.74 7382.34 211.56 o 
7 8 0 5356.37 5077.45 155.89 o 
8 8 0 172.91 211.56 100.21 o 
9 8 0 520.51 501.06 111.35 o 
10 8 0 2404.24 2316.03 178.16 o 
11 8 0 2417.44 2638.94 233.83 o 
12 8 0 499.48 478.79 211.56 o 
1 9 0 265.32 256.10 22.27 o 
2 9 0 27490.22 28326.80 512.20 o 
3 9 0 27440.32 27012.90 523.33 o 
4 9 0 54.69 11.13 44.54 o 
5 9 0 2806.81 2549.86 89.08 o 
6 9 0 7138.41 7092.84 222.69 o 
7 9 0 3941.98 4186.67 144.75 o 
8 9 0 1735.74 1703.62 122.48 o 
9 9 0 2767.94 2616.67 133.62 o 
10 9 0 3369.98 3284.75 211.56 o 
11 9 0 655.07 489.93 167.02 o 
12 9 0 1941.17 1937.45 200.43 o 
0 10 0 6465.57 6190.92 167.02 o 
1 10 0 642.76 601.28 22.27 o 
2 10 0 2128.92 2416.24 55.67 o 
3 10 0 4714.33 4776.81 77.94 o 
4 10 0 9823.48 9809.71 189.29 o 
5 10 0 1566.75 1614.54 77.94 o 
6 10 0 12521.97 12515.46 300.64 o 
7 10 0 5111.38 5099.72 155.89 o 
8 10 0 166.15 167.02 100.21 o 
9 10 0 9.57 -33.40 111.35 o 
10 10 0 225.01 144.75 167.02 o 
11 10 0 421.08 411.99 144.75 o 
12 10 0 155.42 144.75 211.56 o 
1 11 0 8499.14 7805.46 133.62 o 
2 11 0 7283.42 7348.93 155.89 o 
3 11 0 503.30 556.74 33.40 o 
4 11 0 2180.10 2182.41 66.81 o 
5 11 0 4475.64 4732.27 144.75 o 
6 11 0 874.45 734.89 77.94 o 
7 11 0 1108.82 990.99 89.08 o 
8 11 0 2120.01 2104.47 133.62 o 
9 11 0 63.24 133.62 111.35 o 
10 11 0 122.58 44.54 178.16 o 
11 11 0 76.45 267.23 167.02 o 
12 11 0 231.36 44.54 178.16 o 
0 12 0 13667.62 12782.69 378.58 o 
1 12 0 14484.06 15054.18 322.91 o 
2 12 0 695.31 879.65 33.40 o 
3 12 0 8626.10 8607.16 189.29 o 
4 12 0 6948.87 7259.86 178.16 o 
5 12 0 285.54 100.21 89.08 o 
6 12 0 9521.03 8918.93 267.23 o 
7 12 0 4428.15 4253.47 144.75 o 
8 12 0 132.02 55.67 111.35 o 
9 12 0 1717.78 1458.65 122.48 o 
10 12 0 278.80 311.77 155.89 o 
11 12 0 232.49 278.37 178.16 o 
12 12 0 644.50 501.06 178.16 o 
1 13 0 13045.61 12693.62 278.37 o 
2 13 0 2960.20 2505.32 66.81 o 
3 13 0 11192.79 11101.34 244.96 o 
4 13 0 1605.27 1659.08 77.94 o 
5 13 0 1.78 -33.40 55.67 o 
6 13 0 3070.38 3140.00 122.48 o 
7 13 0 8736.06 9175.03 244.96 o 
8 13 0 8513.60 8918.93 300.64 o 
9 13 0 2688.16 2861.63 233.83 o 
10 13 0 85.52 22.27 122.48 o 
11 13 0 57.68 144.75 178.16 o 
12 13 0 125.57 267.23 222.69 o 
0 14 0 88.58 77.94 44.54 o 
1 14 0 114.24 77.94 33.40 o 
2 14 0 32.46 133.62 33.40 o 
3 14 0 627.47 579.01 44.54 o 
4 14 0 21499.12 21556.88 690.35 o 
5 14 0 16298.27 16167.66 378.58 o 
6 14 0 68.39 44.54 77.94 o 
7 14 0 2084.57 1904.04 111.35 o 
8 14 0 714.80 701.49 111.35 o 
9 14 0 7.06 89.08 122.48 o 
10 14 0 2903.16 2883.90 178.16 o 
11 14 0 3840.51 3852.62 244.96 o 
12 14 0 195.03 44.54 200.43 o 
1 15 0 6521.30 6547.23 144.75 o 
2 15 0 4062.37 4041.91 100.21 o 
3 15 0 11892.33 12003.26 289.50 o 
4 15 0 5890.64 6068.44 189.29 o 
5 15 0 1069.94 1091.21 66.81 o 
6 15 0 932.08 901.91 89.08 o 
7 15 0 273.36 178.16 100.21 o 
8 15 0 60.36 44.54 111.35 o 
9 15 0 1009.36 957.59 133.62 o 
10 15 0 6.06 189.29 144.75 o 
11 15 0 340.17 334.04 189.29 o 
0 16 0 127.80 200.43 44.54 o 
1 16 0 5427.93 5645.32 122.48 o 
2 16 0 2001.80 1959.72 55.67 o 
3 16 0 256.00 278.37 44.54 o 
4 16 0 10728.47 10433.26 244.96 o 
5 16 0 7681.43 7827.73 256.10 o 
6 16 0 1539.25 1425.25 100.21 o 
7 16 0 1597.74 1336.17 111.35 o 
8 16 0 2164.80 2182.41 144.75 o 
9 16 0 1493.67 1436.38 144.75 o 
10 16 0 256.71 200.43 144.75 o 
11 16 0 856.42 835.11 200.43 o 
1 17 0 3828.02 3852.62 100.21 o 
2 17 0 2203.35 1926.31 55.67 o 
3 17 0 3719.06 3830.35 89.08 o 
4 17 0 420.86 434.26 66.81 o 
5 17 0 30.96 33.40 66.81 o 
6 17 0 1050.00 1191.42 89.08 o 
7 17 0 8190.94 8506.95 256.10 o 
8 17 0 5874.08 6168.65 244.96 o 
9 17 0 961.00 890.78 144.75 o 
10 17 0 19.08 211.56 155.89 o 
11 17 0 483.55 378.58 167.02 o 
0 18 0 19682.74 18194.18 534.47 o 
1 18 0 7662.09 7293.26 155.89 o 
2 18 0 1.98 11.13 44.54 o 
3 18 0 129.99 189.29 55.67 o 
4 18 0 32.40 -22.27 77.94 o 
5 18 0 137.39 111.35 66.81 o 
6 18 0 3588.57 3752.41 155.89 o 
7 18 0 3862.55 3629.93 155.89 o 
8 18 0 1294.98 1158.01 122.48 o 
9 18 0 4093.43 4442.77 211.56 o 
10 18 0 3306.45 3618.79 211.56 o 
11 18 0 760.05 612.41 200.43 o 
1 19 0 1694.08 1803.83 55.67 o 
2 19 0 6398.47 5979.36 133.62 o 
3 19 0 18088.27 17860.14 400.85 o 
4 19 0 5314.38 5110.85 178.16 o 
5 19 0 1.87 0.00 89.08 o 
6 19 0 1349.66 1302.77 100.21 o 
7 19 0 499.29 434.26 111.35 o 
8 19 0 1530.31 1425.25 133.62 o 
9 19 0 1394.59 1224.82 133.62 o 
10 19 0 114.95 244.96 178.16 o 
11 19 0 211.52 44.54 233.83 o 
0 20 0 183.68 200.43 55.67 o 
1 20 0 110.90 133.62 44.54 o 
2 20 0 4.50 77.94 44.54 o 
3 20 0 7.40 -11.13 55.67 o 
4 20 0 587.92 590.14 77.94 o 
5 20 0 52.71 22.27 77.94 o 
6 20 0 2555.27 2516.45 178.16 o 
7 20 0 1572.05 1993.12 155.89 o 
8 20 0 306.30 256.10 122.48 o 
9 20 0 20.17 -11.13 133.62 o 
10 20 0 148.34 89.08 144.75 o 
11 20 0 1.97 -55.67 200.43 o 
1 21 0 7.13 55.67 44.54 o 
2 21 0 4285.90 4220.07 111.35 o 
3 21 0 6097.36 5934.82 133.62 o 
4 21 0 1300.90 1369.57 89.08 o 
5 21 0 4271.09 4231.20 167.02 o 
6 21 0 1054.16 1057.80 133.62 o 
7 21 0 15.86 66.81 111.35 o 
8 21 0 75.20 66.81 122.48 o 
9 21 0 4.12 11.13 178.16 o 
10 21 0 184.38 122.48 189.29 o 
11 21 0 260.01 233.83 256.10 o 
0 22 0 4306.59 4086.45 155.89 o 
1 22 0 2783.96 2761.42 77.94 o 
2 22 0 9260.00 8696.24 200.43 o 
3 22 0 87.65 89.08 66.81 o 
4 22 0 1691.76 1570.00 100.21 o 
5 22 0 2004.48 1948.58 122.48 o 
6 22 0 68.63 289.50 122.48 o 
7 22 0 54.11 22.27 111.35 o 
8 22 0 747.31 846.24 144.75 o 
9 22 0 823.58 801.70 189.29 o 
10 22 0 2860.65 3028.65 233.83 o 
1 23 0 13084.12 13139.00 334.04 o 
2 23 0 20216.77 20432.27 478.79 o 
3 23 0 4041.51 3641.06 122.48 o 
4 23 0 910.46 913.05 89.08 o 
5 23 0 3347.96 3652.20 155.89 o 
6 23 0 2581.81 2538.72 144.75 o 
7 23 0 8942.43 9486.81 400.85 o 
8 23 0 4474.81 4643.19 211.56 o 
9 23 0 289.04 267.23 155.89 o 
10 23 0 89.81 278.37 211.56 o 
0 24 0 10.79 11.13 66.81 o 
1 24 0 2.14 100.21 55.67 o 
2 24 0 1016.91 1002.13 66.81 o 
3 24 0 775.89 668.08 66.81 o 
4 24 0 1406.20 1280.50 89.08 o 
5 24 0 566.32 634.68 100.21 o 
6 24 0 68.95 44.54 100.21 o 
7 24 0 402.32 289.50 144.75 o 
8 24 0 463.34 478.79 155.89 o 
9 24 0 99.11 -22.27 167.02 o 
10 24 0 7.37 211.56 244.96 o 
1 25 0 6370.02 6090.71 167.02 o 
2 25 0 787.95 746.03 66.81 o 
3 25 0 96.94 100.21 66.81 o 
4 25 0 877.72 901.91 111.35 o 
5 25 0 598.01 690.35 122.48 o 
6 25 0 46.76 178.16 111.35 o 
7 25 0 178.93 111.35 133.62 o 
8 25 0 295.23 345.18 155.89 o 
9 25 0 699.35 634.68 167.02 o 
10 25 0 631.67 345.18 222.69 o 
0 26 0 2682.09 2861.63 155.89 o 
1 26 0 1740.19 1859.50 77.94 o 
2 26 0 1795.95 1792.69 77.94 o 
3 26 0 2353.61 2149.01 89.08 o 
4 26 0 1927.17 1770.43 122.48 o 
5 26 0 972.51 924.18 111.35 o 
6 26 0 28.46 -22.27 122.48 o 
7 26 0 4.78 -11.13 111.35 o 
8 26 0 221.91 133.62 155.89 o 
9 26 0 821.50 890.78 189.29 o 
10 26 0 1499.71 1313.90 356.31 o 
1 27 0 668.24 645.82 66.81 o 
2 27 0 1781.72 1781.56 100.21 o 
3 27 0 11115.25 11891.91 378.58 o 
4 27 0 3859.77 3774.68 155.89 o 
5 27 0 2.75 66.81 100.21 o 
6 27 0 1074.23 968.72 133.62 o 
7 27 0 1509.35 1458.65 155.89 o 
8 27 0 2361.70 2471.91 256.10 o 
9 27 0 1837.77 1737.02 222.69 o 
0 28 0 678.10 812.84 122.48 o 
1 28 0 879.79 801.70 66.81 o 
2 28 0 1061.97 1068.94 77.94 o 
3 28 0 2466.46 2471.91 144.75 o 
4 28 0 1661.40 1536.60 122.48 o 
5 28 0 2056.99 1937.45 133.62 o 
6 28 0 5053.68 5801.20 300.64 o 
7 28 0 1141.02 1358.44 155.89 o 
8 28 0 203.16 77.94 167.02 o 
9 28 0 791.48 612.41 233.83 o 
1 29 0 1172.14 1235.96 77.94 o 
2 29 0 612.57 590.14 77.94 o 
3 29 0 4.48 77.94 77.94 o 
4 29 0 19.82 122.48 100.21 o 
5 29 0 29.00 -11.13 111.35 o 
6 29 0 64.39 22.27 122.48 o 
7 29 0 92.89 11.13 178.16 o 
8 29 0 481.26 734.89 200.43 o 
9 29 0 57.85 89.08 289.50 o 
0 30 0 10446.17 11123.62 389.72 o 
1 30 0 1140.24 1169.15 77.94 o 
2 30 0 369.76 300.64 111.35 o 
3 30 0 895.69 1068.94 111.35 o 
4 30 0 272.53 367.45 100.21 o 
5 30 0 266.28 244.96 100.21 o 
6 30 0 1209.90 1057.80 222.69 o 
7 30 0 894.54 1024.40 178.16 o 
8 30 0 195.72 77.94 267.23 o 
1 31 0 1834.93 1937.45 100.21 o 
2 31 0 2859.12 3017.52 133.62 o 
3 31 0 5116.94 5456.03 178.16 o 
4 31 0 2711.33 2928.44 189.29 o 
5 31 0 107.86 77.94 144.75 o 
6 31 0 714.67 857.38 222.69 o 
7 31 0 2410.96 2572.13 211.56 o 
8 31 0 3363.23 2984.11 322.91 o 
0 32 0 752.71 634.68 122.48 o 
1 32 0 39.48 55.67 122.48 o 
2 32 0 73.98 400.85 144.75 o 
3 32 0 517.03 489.93 89.08 o 
4 32 0 8059.37 8239.71 345.18 o 
5 32 0 7494.50 8239.71 356.31 o 
6 32 0 249.15 222.69 189.29 o 
7 32 0 0.45 -111.35 300.64 o 
8 32 0 692.04 701.49 356.31 o 
1 33 0 430.16 267.23 155.89 o 
2 33 0 636.71 768.30 189.29 o 
3 33 0 1060.88 968.72 211.56 o 
4 33 0 77.51 155.89 244.96 o 
5 33 0 169.46 322.91 222.69 o 
6 33 0 0.31 33.40 200.43 o 
0 34 0 157.72 11.13 267.23 o 
1 34 0 241.78 178.16 189.29 o 
2 34 0 45.97 222.69 200.43 o 
3 34 0 658.17 634.68 178.16 o 
4 34 0 643.96 155.89 345.18 o 
5 34 0 1277.86 1336.17 222.69 o 
6 34 0 229.93 22.27 233.83 o 
7 34 0 237.72 467.66 467.66 o 
1 35 0 3682.41 3585.39 389.72 o 
2 35 0 2958.56 3140.00 256.10 o 
3 35 0 1473.47 1625.67 244.96 o 
4 35 0 60.86 200.43 189.29 o 
5 35 0 127.28 311.77 189.29 o 
6 35 0 11.80 -222.69 434.26 o 
7 35 0 1999.17 2516.45 545.60 o 
1 36 0 909.16 768.30 222.69 o 
2 36 0 0.66 44.54 178.16 o 
3 36 0 1254.48 1046.67 233.83 o 
4 36 0 1216.36 1336.17 256.10 o 
5 36 0 2719.27 3028.65 300.64 o 
6 36 0 2909.58 3908.30 545.60 o 
1 37 0 17.86 111.35 222.69 o 
2 37 0 127.89 -33.40 189.29 o 
3 37 0 3656.68 3930.57 411.99 o 
4 37 0 2984.12 3440.64 311.77 o 
5 37 0 66.95 0.00 434.26 o 
0 38 0 48.51 367.45 445.39 o 
1 38 0 393.05 779.43 244.96 o 
2 38 0 768.15 901.91 211.56 o 
3 38 0 20.47 322.91 211.56 o 
4 38 0 15.09 0.00 289.50 o 
5 38 0 211.79 -200.43 445.39 o 
1 39 0 14.65 -33.40 200.43 o 
2 39 0 244.49 155.89 256.10 o 
3 39 0 4419.27 4687.73 567.87 o 
4 39 0 2290.50 2293.76 478.79 o 
0 40 0 2400.27 2427.38 423.12 o 
1 40 0 1323.33 1124.61 378.58 o 
2 40 0 258.45 200.43 267.23 o 
3 40 0 132.59 178.16 278.37 o 
4 40 0 593.88 612.41 456.52 o 
1 41 0 3004.65 2616.67 334.04 o 
2 41 0 2942.08 3073.19 300.64 o 
3 41 0 1805.74 1859.50 489.93 o 
0 42 0 775.91 545.60 423.12 o 
1 42 0 874.14 634.68 244.96 o 
-12 1 1 5133.30 5522.84 289.50 o 
-11 1 1 1235.39 1146.88 200.43 o 
-10 1 1 53.49 55.67 111.35 o 
-9 1 1 75.64 77.94 133.62 o 
-8 1 1 568.51 601.28 100.21 o 
-7 1 1 2951.32 2972.98 111.35 o 
-6 1 1 15069.62 15087.59 378.58 o 
-5 1 1 2600.89 2583.26 89.08 o 
-4 1 1 5498.32 5311.28 122.48 o 
-3 1 1 6998.35 6936.95 133.62 o 
-2 1 1 151.03 178.16 22.27 o 
-1 1 1 1138.87 1080.07 33.40 o 
1 1 1 14718.30 15410.49 256.10 o 
2 1 1 6885.94 6925.81 122.48 o 
3 1 1 18970.13 18628.44 289.50 o 
4 1 1 8661.14 8317.66 155.89 o 
5 1 1 2299.18 2460.78 89.08 o 
6 1 1 1065.40 1213.69 77.94 o 
7 1 1 1873.19 1759.29 100.21 o 
8 1 1 201.21 244.96 122.48 o 
9 1 1 4002.77 4743.40 211.56 o 
10 1 1 602.02 734.89 133.62 o 
11 1 1 977.97 1080.07 167.02 o 
12 1 1 1917.84 1970.85 211.56 o 
-12 2 1 9.54 -77.94 178.16 o 
-11 2 1 1344.53 1458.65 167.02 o 
-10 2 1 3085.59 3329.29 189.29 o 
-9 2 1 4550.82 4242.34 200.43 o 
-8 2 1 786.72 935.32 111.35 o 
-7 2 1 57.27 33.40 77.94 o 
-6 2 1 125.71 100.21 55.67 o 
-5 2 1 259.93 534.47 55.67 o 
-4 2 1 627.78 501.06 44.54 o 
-3 2 1 2504.84 2817.09 55.67 o 
-2 2 1 10877.00 11580.14 222.69 o 
-1 2 1 44542.40 45596.80 1024.40 o 
1 2 1 19217.38 20075.95 356.31 o 
2 2 1 2409.25 2327.16 44.54 o 
3 2 1 2320.34 2494.18 55.67 o 
4 2 1 433.46 423.12 33.40 o 
5 2 1 10129.13 10199.43 233.83 o 
6 2 1 15972.99 15800.21 367.45 o 
7 2 1 1061.24 1158.01 89.08 o 
8 2 1 170.77 311.77 100.21 o 
9 2 1 983.49 1113.47 122.48 o 
10 2 1 4705.47 4765.67 233.83 o 
11 2 1 1509.45 1558.86 200.43 o 
12 2 1 1785.48 1915.18 211.56 o 
-12 3 1 210.19 489.93 189.29 o 
-11 3 1 2227.88 2371.70 178.16 o 
-10 3 1 1859.76 1959.72 167.02 o 
-9 3 1 315.14 211.56 111.35 o 
-8 3 1 3619.85 3551.99 144.75 o 
-7 3 1 11553.92 12348.44 356.31 o 
-6 3 1 3107.29 3418.37 122.48 o 
-5 3 1 94.77 66.81 55.67 o 
-4 3 1 9.91 33.40 33.40 o 
-3 3 1 2888.12 2839.36 66.81 o 
-2 3 1 2114.06 2026.52 44.54 o 
-1 3 1 40785.38 41566.02 890.78 o 
1 3 1 22553.60 23505.46 434.26 o 
2 3 1 11257.33 11624.68 178.16 o 
3 3 1 13095.21 13495.32 233.83 o 
4 3 1 13180.58 12704.75 267.23 o 
5 3 1 12109.42 11502.20 278.37 o 
6 3 1 10.08 -11.13 55.67 o 
7 3 1 3011.96 2895.03 122.48 o 
8 3 1 3633.06 3674.47 155.89 o 
9 3 1 3849.64 3551.99 178.16 o 
10 3 1 356.63 89.08 144.75 o 
11 3 1 1013.94 935.32 144.75 o 
12 3 1 43.60 133.62 200.43 o 
-12 4 1 0.42 167.02 200.43 o 
-11 4 1 1503.09 1492.06 155.89 o 
-10 4 1 308.54 256.10 144.75 o 
-9 4 1 2.93 -66.81 100.21 o 
-8 4 1 45.20 89.08 100.21 o 
-7 4 1 108.35 144.75 89.08 o 
-6 4 1 111.85 111.35 66.81 o 
-5 4 1 8137.98 7482.55 222.69 o 
-4 4 1 1710.36 1547.73 55.67 o 
-3 4 1 8.16 22.27 22.27 o 
-2 4 1 76.11 100.21 11.13 o 
-1 4 1 871.75 968.72 22.27 o 
0 4 1 715.52 779.43 22.27 o 
1 4 1 50.89 55.67 11.13 o 
2 4 1 36809.21 38949.35 656.95 o 
3 4 1 18.86 22.27 22.27 o 
4 4 1 2443.17 2037.66 55.67 o 
5 4 1 10737.24 10644.82 267.23 o 
6 4 1 57.68 44.54 55.67 o 
7 4 1 1558.15 1514.33 100.21 o 
8 4 1 455.91 389.72 100.21 o 
9 4 1 1078.94 1002.13 111.35 o 
10 4 1 181.46 267.23 133.62 o 
11 4 1 325.84 378.58 155.89 o 
12 4 1 143.29 -22.27 178.16 o 
-12 5 1 209.53 122.48 200.43 o 
-11 5 1 1809.21 1803.83 167.02 o 
-10 5 1 1763.55 1759.29 167.02 o 
-9 5 1 666.62 634.68 122.48 o 
-8 5 1 2448.21 2438.51 122.48 o 
-7 5 1 1367.51 1425.25 100.21 o 
-6 5 1 37.84 -33.40 66.81 o 
-5 5 1 2239.32 2393.97 89.08 o 
-4 5 1 4417.15 4476.17 89.08 o 
-3 5 1 2273.50 2371.70 55.67 o 
-2 5 1 13537.36 14007.52 267.23 o 
-1 5 1 14343.44 14742.41 311.77 o 
0 5 1 2733.56 2783.69 55.67 o 
1 5 1 54.53 77.94 11.13 o 
2 5 1 6602.67 6558.37 122.48 o 
3 5 1 1644.85 1703.62 44.54 o 
4 5 1 1903.60 1915.18 66.81 o 
5 5 1 5818.29 5812.34 167.02 o 
6 5 1 3755.54 3963.97 122.48 o 
7 5 1 158.19 111.35 66.81 o 
8 5 1 189.34 44.54 77.94 o 
9 5 1 800.53 668.08 133.62 o 
10 5 1 26.52 33.40 122.48 o 
11 5 1 48.43 189.29 133.62 o 
12 5 1 102.39 0.00 167.02 o 
-12 6 1 436.12 545.60 178.16 o 
-11 6 1 3838.72 3752.41 233.83 o 
-10 6 1 891.31 901.91 133.62 o 
-9 6 1 698.77 712.62 111.35 o 
-8 6 1 517.27 701.49 122.48 o 
-7 6 1 375.63 367.45 77.94 o 
-6 6 1 3492.61 3206.81 111.35 o 
-5 6 1 13018.50 12359.57 345.18 o 
-4 6 1 4376.70 3841.49 89.08 o 
-3 6 1 18855.22 20265.24 345.18 o 
-2 6 1 6.73 11.13 22.27 o 
-1 6 1 6101.57 6536.10 122.48 o 
0 6 1 28554.04 29340.06 523.33 o 
1 6 1 44588.29 44394.25 835.11 o 
2 6 1 45199.73 46621.20 901.91 o 
3 6 1 3484.63 3908.30 77.94 o 
4 6 1 24204.99 23783.83 623.55 o 
5 6 1 6336.25 5890.28 155.89 o 
6 6 1 7690.78 8072.69 244.96 o 
7 6 1 84.45 77.94 89.08 o 
8 6 1 467.18 467.66 100.21 o 
9 6 1 868.23 790.57 122.48 o 
10 6 1 6411.10 7081.70 300.64 o 
11 6 1 7121.55 7582.76 345.18 o 
12 6 1 269.67 289.50 189.29 o 
-12 7 1 3435.41 3229.08 222.69 o 
-11 7 1 2311.94 2104.47 178.16 o 
-10 7 1 178.39 178.16 133.62 o 
-9 7 1 332.05 445.39 111.35 o 
-8 7 1 1213.10 1102.34 100.21 o 
-7 7 1 8903.15 8829.86 244.96 o 
-6 7 1 12661.49 12348.44 345.18 o 
-5 7 1 1303.87 1258.23 66.81 o 
-4 7 1 72.52 100.21 33.40 o 
-3 7 1 2092.53 1848.37 44.54 o 
-2 7 1 24083.83 24218.08 445.39 o 
-1 7 1 27524.56 28003.89 567.87 o 
0 7 1 759.93 779.43 22.27 o 
1 7 1 11061.45 11123.62 222.69 o 
2 7 1 4061.26 4175.53 77.94 o 
3 7 1 12433.46 11980.99 211.56 o 
4 7 1 9302.64 9475.67 233.83 o 
5 7 1 185.76 155.89 66.81 o 
6 7 1 32.99 22.27 77.94 o 
7 7 1 3793.44 3418.37 133.62 o 
8 7 1 4742.71 4632.06 167.02 o 
9 7 1 4649.77 4821.35 200.43 o 
10 7 1 2751.87 2672.34 167.02 o 
11 7 1 149.93 -55.67 144.75 o 
12 7 1 262.29 200.43 211.56 o 
-12 8 1 699.47 690.35 189.29 o 
-11 8 1 2.62 111.35 155.89 o 
-10 8 1 574.75 489.93 133.62 o 
-9 8 1 844.03 679.22 122.48 o 
-8 8 1 1850.36 1837.23 111.35 o 
-7 8 1 9755.35 9776.31 267.23 o 
-6 8 1 5254.39 5289.01 167.02 o 
-5 8 1 681.70 668.08 66.81 o 
-4 8 1 2045.40 1926.31 55.67 o 
-3 8 1 46814.66 48079.85 1013.26 o 
-2 8 1 6169.28 6101.84 100.21 o 
-1 8 1 10790.72 10633.69 211.56 o 
0 8 1 17006.09 18082.83 356.31 o 
1 8 1 15.30 0.00 11.13 o 
2 8 1 4.75 0.00 22.27 o 
3 8 1 118.60 122.48 22.27 o 
4 8 1 39.71 22.27 33.40 o 
5 8 1 6087.77 5723.26 167.02 o 
6 8 1 25494.56 25955.10 634.68 o 
7 8 1 7396.14 7838.86 278.37 o 
8 8 1 654.28 612.41 100.21 o 
9 8 1 41.64 44.54 111.35 o 
10 8 1 167.80 167.02 167.02 o 
11 8 1 6.46 22.27 155.89 o 
12 8 1 1843.93 2093.33 222.69 o 
-12 9 1 0.06 111.35 211.56 o 
-11 9 1 733.10 1091.21 178.16 o 
-10 9 1 1267.36 1091.21 155.89 o 
-9 9 1 280.94 267.23 111.35 o 
-8 9 1 617.54 590.14 89.08 o 
-7 9 1 1205.45 1191.42 89.08 o 
-6 9 1 209.94 200.43 89.08 o 
-5 9 1 77.11 55.67 55.67 o 
-4 9 1 683.14 512.20 44.54 o 
-3 9 1 1971.63 1993.12 44.54 o 
-2 9 1 2418.76 2650.07 66.81 o 
-1 9 1 7244.83 7348.93 133.62 o 
0 9 1 3667.04 3763.55 77.94 o 
1 9 1 3948.00 4197.80 77.94 o 
2 9 1 7094.64 7360.07 144.75 o 
3 9 1 100.76 167.02 33.40 o 
4 9 1 234.37 300.64 55.67 o 
5 9 1 2234.76 2171.28 100.21 o 
6 9 1 3875.20 3696.74 133.62 o 
7 9 1 466.22 445.39 100.21 o 
8 9 1 230.62 300.64 77.94 o 
9 9 1 346.73 423.12 122.48 o 
10 9 1 454.51 256.10 155.89 o 
11 9 1 7.10 -66.81 144.75 o 
12 9 1 61.51 -11.13 211.56 o 
-12 10 1 10.27 122.48 211.56 o 
-11 10 1 28.85 33.40 178.16 o 
-10 10 1 335.54 434.26 133.62 o 
-9 10 1 421.76 467.66 111.35 o 
-8 10 1 1544.45 1380.71 100.21 o 
-7 10 1 8214.97 8417.87 244.96 o 
-6 10 1 13017.60 12938.58 345.18 o 
-5 10 1 4689.91 4943.83 144.75 o 
-4 10 1 606.02 478.79 44.54 o 
-3 10 1 7271.18 6658.58 122.48 o 
-2 10 1 3305.34 3284.75 77.94 o 
-1 10 1 7513.36 7471.42 155.89 o 
0 10 1 7742.55 7226.45 133.62 o 
1 10 1 1148.74 1202.55 33.40 o 
2 10 1 1376.30 1603.40 44.54 o 
3 10 1 1521.09 1647.94 44.54 o 
4 10 1 4709.52 5166.52 122.48 o 
5 10 1 2504.10 2627.80 100.21 o 
6 10 1 20381.24 20276.38 489.93 o 
7 10 1 4893.05 5032.91 167.02 o 
8 10 1 634.45 590.14 100.21 o 
9 10 1 6719.60 6903.54 267.23 o 
10 10 1 328.49 378.58 144.75 o 
11 10 1 450.87 411.99 167.02 o 
12 10 1 1307.86 1625.67 200.43 o 
-12 11 1 1899.66 1837.23 200.43 o 
-11 11 1 926.02 812.84 144.75 o 
-10 11 1 10.35 22.27 144.75 o 
-9 11 1 106.30 144.75 111.35 o 
-8 11 1 1129.26 1035.53 100.21 o 
-7 11 1 4133.38 4175.53 144.75 o 
-6 11 1 10827.56 10644.82 256.10 o 
-5 11 1 7197.44 7037.16 233.83 o 
-4 11 1 6643.84 6781.06 189.29 o 
-3 11 1 22020.51 22035.67 445.39 o 
-2 11 1 22939.00 23382.97 456.52 o 
-1 11 1 10752.65 10811.84 222.69 o 
0 11 1 18491.40 18661.84 345.18 o 
1 11 1 10192.31 10488.93 200.43 o 
2 11 1 3063.08 2839.36 66.81 o 
3 11 1 5029.58 4130.99 77.94 o 
4 11 1 8351.31 8273.12 211.56 o 
5 11 1 738.15 779.43 66.81 o 
6 11 1 23.78 66.81 66.81 o 
7 11 1 383.12 367.45 100.21 o 
8 11 1 1655.60 1414.11 111.35 o 
9 11 1 7780.24 7716.38 278.37 o 
10 11 1 2478.58 2694.61 189.29 o 
11 11 1 382.85 334.04 189.29 o 
12 11 1 250.02 311.77 200.43 o 
-12 12 1 9.07 -22.27 256.10 o 
-11 12 1 835.45 946.45 211.56 o 
-10 12 1 1031.46 1035.53 144.75 o 
-9 12 1 338.72 345.18 133.62 o 
-8 12 1 34.51 -11.13 89.08 o 
-7 12 1 436.24 534.47 100.21 o 
-6 12 1 3368.80 3652.20 122.48 o 
-5 12 1 37811.21 37301.41 890.78 o 
-4 12 1 29984.07 29662.97 746.03 o 
-3 12 1 154.25 155.89 33.40 o 
-2 12 1 1050.94 1180.28 44.54 o 
-1 12 1 504.42 523.33 22.27 o 
0 12 1 11337.69 11769.43 244.96 o 
1 12 1 2258.85 1904.04 55.67 o 
2 12 1 18583.41 18082.83 434.26 o 
3 12 1 37.00 66.81 33.40 o 
4 12 1 8362.19 8495.81 200.43 o 
5 12 1 10429.93 10422.13 256.10 o 
6 12 1 4186.03 4130.99 144.75 o 
7 12 1 1695.71 1714.75 100.21 o 
8 12 1 3745.10 3551.99 155.89 o 
9 12 1 647.12 467.66 133.62 o 
10 12 1 1423.04 1625.67 155.89 o 
11 12 1 3496.41 3663.33 200.43 o 
12 12 1 725.03 634.68 189.29 o 
-12 13 1 125.69 -77.94 200.43 o 
-11 13 1 162.95 445.39 189.29 o 
-10 13 1 26.06 122.48 155.89 o 
-9 13 1 2.60 33.40 133.62 o 
-8 13 1 1086.45 957.59 111.35 o 
-7 13 1 30.45 77.94 89.08 o 
-6 13 1 7849.16 7348.93 233.83 o 
-5 13 1 7560.35 7393.47 211.56 o 
-4 13 1 127.28 111.35 44.54 o 
-3 13 1 839.04 857.38 44.54 o 
-2 13 1 2927.33 2750.28 66.81 o 
-1 13 1 1871.29 1659.08 44.54 o 
0 13 1 232.14 244.96 22.27 o 
1 13 1 10840.87 10700.49 211.56 o 
2 13 1 8690.12 9208.44 211.56 o 
3 13 1 485.75 545.60 33.40 o 
4 13 1 6907.36 7337.80 167.02 o 
5 13 1 6602.28 6424.75 167.02 o 
6 13 1 16.57 11.13 100.21 o 
7 13 1 6239.25 5868.01 222.69 o 
8 13 1 943.63 957.59 111.35 o 
9 13 1 3.81 -22.27 100.21 o 
10 13 1 453.23 356.31 155.89 o 
11 13 1 44.77 -111.35 189.29 o 
12 13 1 26.32 -244.96 256.10 o 
-12 14 1 90.94 -122.48 267.23 o 
-11 14 1 6.97 -100.21 167.02 o 
-10 14 1 39.42 33.40 144.75 o 
-9 14 1 779.87 467.66 111.35 o 
-8 14 1 442.53 423.12 100.21 o 
-7 14 1 98.31 66.81 89.08 o 
-6 14 1 533.90 445.39 89.08 o 
-5 14 1 8938.03 8751.91 267.23 o 
-4 14 1 7017.63 6524.96 155.89 o 
-3 14 1 27.74 33.40 33.40 o 
-2 14 1 1857.48 1981.99 55.67 o 
-1 14 1 14.14 22.27 22.27 o 
0 14 1 87.91 167.02 33.40 o 
1 14 1 6.38 55.67 33.40 o 
2 14 1 644.57 645.82 44.54 o 
3 14 1 121.12 44.54 44.54 o 
4 14 1 8488.00 8072.69 211.56 o 
5 14 1 3027.07 2895.03 100.21 o 
6 14 1 229.80 389.72 89.08 o 
7 14 1 1.36 -11.13 89.08 o 
8 14 1 14.34 244.96 133.62 o 
9 14 1 613.63 445.39 122.48 o 
10 14 1 339.55 300.64 144.75 o 
11 14 1 343.50 345.18 189.29 o 
-11 15 1 1113.49 1135.74 233.83 o 
-10 15 1 1695.90 1725.89 167.02 o 
-9 15 1 2215.69 2004.25 155.89 o 
-8 15 1 10446.20 11223.83 378.58 o 
-7 15 1 10725.99 11123.61 378.58 o 
-6 15 1 48.01 11.13 66.81 o 
-5 15 1 1679.01 1670.21 77.94 o 
-4 15 1 2246.09 2282.62 89.08 o 
-3 15 1 5.25 22.27 44.54 o 
-2 15 1 5508.83 4977.23 122.48 o 
-1 15 1 14453.77 13807.09 267.23 o 
0 15 1 2934.31 3017.52 77.94 o 
1 15 1 1184.43 1492.06 44.54 o 
2 15 1 1864.39 2204.68 66.81 o 
3 15 1 297.42 356.31 44.54 o 
4 15 1 4046.03 3763.55 111.35 o 
5 15 1 5174.55 4877.02 133.62 o 
6 15 1 199.11 389.72 89.08 o 
7 15 1 12840.33 12292.76 400.85 o 
8 15 1 7412.49 7749.79 278.37 o 
9 15 1 1371.32 1180.28 133.62 o 
10 15 1 929.52 946.45 133.62 o 
11 15 1 1038.56 1235.96 189.29 o 
-11 16 1 2045.78 2238.08 233.83 o 
-10 16 1 2950.94 2805.96 200.43 o 
-9 16 1 3321.07 3507.45 211.56 o 
-8 16 1 337.29 356.31 111.35 o 
-7 16 1 276.78 233.83 100.21 o 
-6 16 1 1142.76 1247.09 100.21 o 
-5 16 1 3933.72 3886.03 144.75 o 
-4 16 1 12673.08 12649.08 356.31 o 
-3 16 1 452.51 378.58 44.54 o 
-2 16 1 109.85 89.08 33.40 o 
-1 16 1 1385.86 1213.69 44.54 o 
0 16 1 14569.48 14798.08 322.91 o 
1 16 1 24963.10 24863.90 556.74 o 
2 16 1 10965.97 10889.79 211.56 o 
3 16 1 2009.14 1814.96 77.94 o 
4 16 1 536.61 556.74 55.67 o 
5 16 1 6648.88 6936.95 200.43 o 
6 16 1 10340.44 10544.61 300.64 o 
7 16 1 325.19 178.16 89.08 o 
8 16 1 1115.69 1068.94 122.48 o 
9 16 1 847.23 734.89 122.48 o 
10 16 1 2424.95 2627.80 200.43 o 
11 16 1 2045.73 1959.72 211.56 o 
-11 17 1 24.50 400.85 233.83 o 
-10 17 1 557.02 478.79 178.16 o 
-9 17 1 1033.21 1080.07 133.62 o 
-8 17 1 116.07 55.67 111.35 o 
-7 17 1 318.67 322.91 100.21 o 
-6 17 1 8052.66 7883.40 233.83 o 
-5 17 1 450.10 478.79 66.81 o 
-4 17 1 6720.57 6435.89 189.29 o 
-3 17 1 1995.64 1792.69 66.81 o 
-2 17 1 40.10 -22.27 33.40 o 
-1 17 1 2346.61 2817.09 77.94 o 
0 17 1 315.72 322.91 33.40 o 
1 17 1 449.78 411.99 33.40 o 
2 17 1 7364.93 6836.74 133.62 o 
3 17 1 14554.98 13951.84 345.18 o 
4 17 1 3909.03 3752.41 111.35 o 
5 17 1 2812.55 2638.94 122.48 o 
6 17 1 818.56 712.62 89.08 o 
7 17 1 1251.68 1291.63 122.48 o 
8 17 1 948.88 1013.26 133.62 o 
9 17 1 3521.72 3730.14 200.43 o 
10 17 1 346.54 411.99 155.89 o 
11 17 1 550.79 489.93 167.02 o 
-11 18 1 75.69 144.75 222.69 o 
-10 18 1 173.76 178.16 178.16 o 
-9 18 1 1360.95 1380.71 133.62 o 
-8 18 1 1226.69 1158.01 100.21 o 
-7 18 1 1358.85 1458.65 144.75 o 
-6 18 1 282.17 144.75 77.94 o 
-5 18 1 867.20 656.95 89.08 o 
-4 18 1 27.28 100.21 66.81 o 
-3 18 1 64.82 89.08 44.54 o 
-2 18 1 813.71 801.70 44.54 o 
-1 18 1 2702.38 2716.88 77.94 o 
0 18 1 2892.26 3017.52 77.94 o 
1 18 1 1457.07 1670.21 55.67 o 
2 18 1 133.48 133.62 33.40 o 
3 18 1 4958.27 4999.50 122.48 o 
4 18 1 2765.08 2616.67 89.08 o 
5 18 1 3845.28 3952.84 178.16 o 
6 18 1 220.46 211.56 89.08 o 
7 18 1 626.19 656.95 100.21 o 
8 18 1 18.32 0.00 111.35 o 
9 18 1 126.72 200.43 167.02 o 
10 18 1 309.87 189.29 178.16 o 
11 18 1 152.58 11.13 167.02 o 
-11 19 1 144.54 -33.40 222.69 o 
-10 19 1 10.44 22.27 200.43 o 
-9 19 1 164.52 244.96 122.48 o 
-8 19 1 376.11 445.39 133.62 o 
-7 19 1 1254.46 1002.13 133.62 o 
-6 19 1 2265.84 2282.62 122.48 o 
-5 19 1 5082.00 4966.10 200.43 o 
-4 19 1 1337.12 1347.30 89.08 o 
-3 19 1 3134.44 3006.38 100.21 o 
-2 19 1 2900.90 3006.38 100.21 o 
-1 19 1 866.59 879.65 44.54 o 
0 19 1 6674.74 6647.45 133.62 o 
1 19 1 2309.45 2059.93 66.81 o 
2 19 1 129.40 122.48 44.54 o 
3 19 1 11419.88 11079.08 256.10 o 
4 19 1 4591.69 4787.94 155.89 o 
5 19 1 173.59 155.89 77.94 o 
6 19 1 168.74 322.91 111.35 o 
7 19 1 4.46 33.40 111.35 o 
8 19 1 44.52 33.40 89.08 o 
9 19 1 1423.35 1492.06 144.75 o 
10 19 1 176.75 178.16 178.16 o 
11 19 1 28.80 44.54 189.29 o 
-11 20 1 735.61 723.76 233.83 o 
-10 20 1 4696.67 5378.08 267.23 o 
-9 20 1 7769.60 8785.32 400.85 o 
-8 20 1 2009.34 1870.64 200.43 o 
-7 20 1 454.02 400.85 100.21 o 
-6 20 1 2325.16 2516.45 133.62 o 
-5 20 1 611.96 668.08 89.08 o 
-4 20 1 1781.24 1993.12 100.21 o 
-3 20 1 997.94 968.72 55.67 o 
-2 20 1 249.86 178.16 44.54 o 
-1 20 1 8598.97 8629.43 189.29 o 
0 20 1 21300.99 21612.55 423.12 o 
1 20 1 17875.14 18238.72 501.06 o 
2 20 1 6205.23 6357.94 144.75 o 
3 20 1 2387.99 2171.28 77.94 o 
4 20 1 3.51 -77.94 77.94 o 
5 20 1 927.07 968.72 89.08 o 
6 20 1 10754.86 11034.54 378.58 o 
7 20 1 7036.08 7170.78 311.77 o 
8 20 1 24.43 22.27 167.02 o 
9 20 1 693.35 612.41 144.75 o 
10 20 1 1179.87 1213.69 144.75 o 
11 20 1 814.82 645.82 189.29 o 
-11 21 1 109.69 -77.94 267.23 o 
-10 21 1 278.50 89.08 178.16 o 
-9 21 1 29.22 -55.67 133.62 o 
-8 21 1 3965.89 3975.11 222.69 o 
-7 21 1 3766.22 3785.81 200.43 o 
-6 21 1 579.10 567.87 100.21 o 
-5 21 1 40.06 22.27 100.21 o 
-4 21 1 889.02 879.65 89.08 o 
-3 21 1 6121.89 5879.15 155.89 o 
-2 21 1 12954.28 12882.91 289.50 o 
-1 21 1 972.61 1068.94 55.67 o 
0 21 1 10.80 111.35 44.54 o 
1 21 1 5334.80 5099.72 133.62 o 
2 21 1 11333.01 11101.34 322.91 o 
3 21 1 4542.92 4932.69 144.75 o 
4 21 1 4716.12 4954.96 133.62 o 
5 21 1 9886.95 9976.74 345.18 o 
6 21 1 880.72 779.43 100.21 o 
7 21 1 3560.60 3106.59 155.89 o 
8 21 1 2255.24 2293.76 167.02 o 
9 21 1 741.23 768.30 155.89 o 
10 21 1 120.85 66.81 167.02 o 
-10 22 1 31.94 122.48 178.16 o 
-9 22 1 5.08 -133.62 144.75 o 
-8 22 1 918.49 757.16 122.48 o 
-7 22 1 2857.89 2794.82 155.89 o 
-6 22 1 208.89 278.37 100.21 o 
-5 22 1 437.49 534.47 89.08 o 
-4 22 1 2643.81 2761.42 133.62 o 
-3 22 1 752.57 601.28 55.67 o 
-2 22 1 555.56 534.47 44.54 o 
-1 22 1 765.71 801.70 55.67 o 
0 22 1 418.90 389.72 44.54 o 
1 22 1 5596.65 5556.24 133.62 o 
2 22 1 6978.69 6925.81 167.02 o 
3 22 1 81.40 100.21 55.67 o 
4 22 1 4361.64 4286.88 133.62 o 
5 22 1 1502.26 1402.98 111.35 o 
6 22 1 1581.50 1536.60 122.48 o 
7 22 1 25.67 -55.67 122.48 o 
8 22 1 1548.85 1514.33 155.89 o 
9 22 1 40.58 77.94 144.75 o 
10 22 1 9.68 0.00 178.16 o 
-10 23 1 71.15 111.35 244.96 o 
-9 23 1 218.61 167.02 133.62 o 
-8 23 1 5.17 -55.67 144.75 o 
-7 23 1 237.35 322.91 133.62 o 
-6 23 1 492.17 567.87 111.35 o 
-5 23 1 1586.35 1480.92 111.35 o 
-4 23 1 649.94 634.68 89.08 o 
-3 23 1 1459.75 1391.84 89.08 o 
-2 23 1 607.96 601.28 55.67 o 
-1 23 1 250.66 244.96 44.54 o 
0 23 1 8.37 -11.13 44.54 o 
1 23 1 0.48 0.00 44.54 o 
2 23 1 828.12 723.76 55.67 o 
3 23 1 1151.30 1068.94 77.94 o 
4 23 1 75.11 33.40 66.81 o 
5 23 1 1027.14 1013.26 122.48 o 
6 23 1 86.42 178.16 122.48 o 
7 23 1 177.44 77.94 144.75 o 
8 23 1 36.12 11.13 178.16 o 
9 23 1 0.25 -44.54 155.89 o 
10 23 1 58.48 178.16 200.43 o 
-10 24 1 1274.59 1725.89 267.23 o 
-9 24 1 1071.55 901.91 155.89 o 
-8 24 1 2989.05 3329.29 189.29 o 
-7 24 1 1577.01 1725.89 155.89 o 
-6 24 1 1221.58 1091.21 111.35 o 
-5 24 1 3450.97 3384.96 178.16 o 
-4 24 1 5880.67 5979.36 189.29 o 
-3 24 1 361.24 345.18 77.94 o 
-2 24 1 754.62 701.49 55.67 o 
-1 24 1 475.91 478.79 55.67 o 
0 24 1 67.59 33.40 55.67 o 
1 24 1 19576.10 19541.49 445.39 o 
2 24 1 23720.17 23661.34 623.55 o 
3 24 1 987.37 890.78 77.94 o 
4 24 1 4865.81 5188.79 144.75 o 
5 24 1 1269.45 1213.69 111.35 o 
6 24 1 61.07 33.40 122.48 o 
7 24 1 1279.00 1158.01 144.75 o 
8 24 1 651.13 779.43 144.75 o 
9 24 1 335.96 300.64 155.89 o 
10 24 1 1279.67 1380.71 244.96 o 
-10 25 1 0.50 11.13 211.56 o 
-9 25 1 1987.38 1948.58 200.43 o 
-8 25 1 2610.85 2382.84 178.16 o 
-7 25 1 3021.10 3084.33 189.29 o 
-6 25 1 197.14 77.94 111.35 o 
-5 25 1 7.45 0.00 89.08 o 
-4 25 1 155.96 133.62 77.94 o 
-3 25 1 1360.89 1391.84 100.21 o 
-2 25 1 7305.08 7627.30 211.56 o 
-1 25 1 8178.37 7916.81 278.37 o 
0 25 1 299.50 233.83 55.67 o 
1 25 1 3770.21 3719.01 100.21 o 
2 25 1 2279.90 2182.41 100.21 o 
3 25 1 11948.95 11969.86 356.31 o 
4 25 1 3098.09 3173.40 144.75 o 
5 25 1 941.26 1046.67 122.48 o 
6 25 1 7.96 -66.81 111.35 o 
7 25 1 2805.58 2917.30 167.02 o 
8 25 1 2956.09 3284.75 200.43 o 
9 25 1 1821.18 1781.56 233.83 o 
10 25 1 140.72 89.08 167.02 o 
-10 26 1 365.61 567.87 222.69 o 
-9 26 1 3558.25 3295.89 267.23 o 
-8 26 1 736.42 901.91 133.62 o 
-7 26 1 839.50 823.97 144.75 o 
-6 26 1 1837.17 1703.62 144.75 o 
-5 26 1 1095.69 868.51 100.21 o 
-4 26 1 5033.40 5110.85 167.02 o 
-3 26 1 1642.10 1659.08 100.21 o 
-2 26 1 2091.03 2104.47 77.94 o 
-1 26 1 17.54 33.40 55.67 o 
0 26 1 276.14 300.64 55.67 o 
1 26 1 802.01 924.18 66.81 o 
2 26 1 267.23 289.50 66.81 o 
3 26 1 77.01 77.94 66.81 o 
4 26 1 1053.49 1235.96 89.08 o 
5 26 1 135.15 167.02 111.35 o 
6 26 1 5529.79 6135.25 267.23 o 
7 26 1 1843.32 2026.52 167.02 o 
8 26 1 29.24 -89.08 155.89 o 
9 26 1 3.88 22.27 189.29 o 
-9 27 1 138.07 33.40 200.43 o 
-8 27 1 110.78 244.96 189.29 o 
-7 27 1 8.59 -77.94 122.48 o 
-6 27 1 161.65 0.00 122.48 o 
-5 27 1 2453.87 2460.78 144.75 o 
-4 27 1 13.48 0.00 100.21 o 
-3 27 1 418.67 278.37 89.08 o 
-2 27 1 335.35 267.23 66.81 o 
-1 27 1 4383.38 4375.96 133.62 o 
0 27 1 853.17 779.43 66.81 o 
1 27 1 1277.86 1180.28 77.94 o 
2 27 1 342.79 322.91 66.81 o 
3 27 1 498.64 389.72 89.08 o 
4 27 1 997.46 946.45 111.35 o 
5 27 1 1222.11 1258.23 122.48 o 
6 27 1 1280.28 1202.55 133.62 o 
7 27 1 53.48 133.62 144.75 o 
8 27 1 2.00 66.81 167.02 o 
9 27 1 5.01 -44.54 211.56 o 
-9 28 1 2601.26 2260.35 256.10 o 
-8 28 1 295.82 244.96 200.43 o 
-7 28 1 65.80 -33.40 133.62 o 
-6 28 1 646.91 545.60 122.48 o 
-5 28 1 29.30 44.54 100.21 o 
-4 28 1 643.80 734.89 100.21 o 
-3 28 1 1842.28 1803.83 178.16 o 
-2 28 1 1847.70 1814.96 89.08 o 
-1 28 1 2080.67 2238.08 89.08 o 
0 28 1 6602.79 7204.18 178.16 o 
1 28 1 4243.73 4197.80 144.75 o 
2 28 1 6.80 -44.54 66.81 o 
3 28 1 827.19 779.43 77.94 o 
4 28 1 55.29 11.13 89.08 o 
5 28 1 328.51 311.77 111.35 o 
6 28 1 3677.81 3685.60 200.43 o 
7 28 1 1222.26 1302.77 178.16 o 
8 28 1 84.52 289.50 178.16 o 
9 28 1 672.64 935.32 211.56 o 
-9 29 1 255.89 356.31 222.69 o 
-8 29 1 1481.45 1525.46 222.69 o 
-7 29 1 1460.31 1525.46 178.16 o 
-6 29 1 1245.66 1414.11 133.62 o 
-5 29 1 175.07 167.02 100.21 o 
-4 29 1 3663.01 3618.79 167.02 o 
-3 29 1 11636.25 12047.80 389.72 o 
-2 29 1 485.39 501.06 77.94 o 
-1 29 1 1863.88 1703.62 77.94 o 
0 29 1 1613.86 1703.62 89.08 o 
1 29 1 1074.69 990.99 77.94 o 
2 29 1 7458.74 7660.71 244.96 o 
3 29 1 12484.81 13317.16 367.45 o 
4 29 1 2956.26 3062.06 122.48 o 
5 29 1 88.97 33.40 122.48 o 
6 29 1 449.89 411.99 144.75 o 
7 29 1 1156.19 1080.07 200.43 o 
8 29 1 2219.51 1492.06 256.10 o 
9 29 1 3783.20 4075.32 334.04 o 
-8 30 1 43.20 77.94 311.77 o 
-7 30 1 4.28 0.00 222.69 o 
-6 30 1 696.08 768.30 133.62 o 
-5 30 1 5004.36 5077.45 211.56 o 
-4 30 1 8598.47 8696.24 556.74 o 
-3 30 1 4790.35 5021.77 211.56 o 
-2 30 1 4435.05 4520.71 155.89 o 
-1 30 1 815.22 823.97 66.81 o 
0 30 1 107.62 189.29 55.67 o 
1 30 1 659.87 668.08 100.21 o 
2 30 1 633.35 645.82 111.35 o 
3 30 1 237.03 200.43 100.21 o 
4 30 1 1027.55 868.51 122.48 o 
5 30 1 726.48 746.03 144.75 o 
6 30 1 1152.23 1158.01 178.16 o 
7 30 1 1055.63 1169.15 200.43 o 
8 30 1 1191.91 1492.06 222.69 o 
-8 31 1 991.26 612.41 334.04 o 
-7 31 1 124.99 122.48 423.12 o 
-6 31 1 223.95 244.96 155.89 o 
-5 31 1 2.67 -122.48 122.48 o 
-4 31 1 388.68 489.93 111.35 o 
-3 31 1 316.58 311.77 100.21 o 
-2 31 1 2007.10 2048.79 122.48 o 
-1 31 1 4652.29 4654.33 200.43 o 
0 31 1 1224.86 990.99 100.21 o 
1 31 1 3718.77 4030.78 200.43 o 
2 31 1 34.80 100.21 89.08 o 
3 31 1 272.89 44.54 100.21 o 
4 31 1 77.04 66.81 111.35 o 
5 31 1 1404.32 1480.92 178.16 o 
6 31 1 13.56 77.94 144.75 o 
7 31 1 651.01 823.97 200.43 o 
8 31 1 786.27 1002.13 189.29 o 
-8 32 1 80.36 33.40 334.04 o 
-7 32 1 54.23 -100.21 423.12 o 
-6 32 1 499.46 545.60 222.69 o 
-5 32 1 29.20 11.13 189.29 o 
-4 32 1 521.67 512.20 167.02 o 
-3 32 1 106.39 -44.54 178.16 o 
-2 32 1 501.09 356.31 100.21 o 
-1 32 1 12.51 33.40 100.21 o 
0 32 1 287.03 334.04 100.21 o 
1 32 1 870.81 779.43 122.48 o 
2 32 1 556.96 478.79 111.35 o 
3 32 1 1470.67 1146.88 122.48 o 
4 32 1 2.27 111.35 111.35 o 
5 32 1 626.77 768.30 167.02 o 
6 32 1 1310.94 1302.77 189.29 o 
7 32 1 117.97 289.50 211.56 o 
8 32 1 1.04 111.35 278.37 o 
-7 33 1 739.98 679.22 334.04 o 
-6 33 1 5.83 -400.85 400.85 o 
-5 33 1 37.22 44.54 178.16 o 
-4 33 1 485.55 456.52 200.43 o 
-3 33 1 1148.96 1102.34 200.43 o 
-2 33 1 5141.74 5533.97 311.77 o 
-1 33 1 6383.03 6224.33 378.58 o 
0 33 1 244.41 256.10 111.35 o 
1 33 1 3263.87 3384.96 211.56 o 
2 33 1 1065.18 1080.07 111.35 o 
3 33 1 682.56 734.89 144.75 o 
4 33 1 1988.56 2182.41 167.02 o 
5 33 1 250.13 289.50 167.02 o 
6 33 1 216.15 100.21 189.29 o 
7 33 1 6270.81 6903.54 556.74 o 
-7 34 1 298.60 801.70 400.85 o 
-6 34 1 369.30 367.45 300.64 o 
-5 34 1 5052.93 4888.16 378.58 o 
-4 34 1 7696.17 8206.31 489.93 o 
-3 34 1 2120.02 2238.08 300.64 o 
-2 34 1 69.79 334.04 200.43 o 
-1 34 1 8.14 -100.21 189.29 o 
0 34 1 346.77 345.18 189.29 o 
1 34 1 3072.64 3273.62 244.96 o 
2 34 1 2473.78 2961.84 244.96 o 
3 34 1 509.78 445.39 211.56 o 
4 34 1 105.92 77.94 211.56 o 
5 34 1 1680.81 1725.89 267.23 o 
6 34 1 441.29 445.39 222.69 o 
7 34 1 601.91 356.31 456.52 o 
-7 35 1 660.48 1102.34 512.20 o 
-5 35 1 452.84 111.35 278.37 o 
-4 35 1 714.37 1024.40 233.83 o 
-3 35 1 2788.70 2805.96 267.23 o 
-2 35 1 211.70 411.99 211.56 o 
-1 35 1 3.27 178.16 200.43 o 
0 35 1 435.50 334.04 200.43 o 
1 35 1 685.28 846.24 155.89 o 
2 35 1 800.62 579.01 211.56 o 
3 35 1 2858.01 2805.96 244.96 o 
4 35 1 382.95 289.50 189.29 o 
5 35 1 100.42 -55.67 300.64 o 
6 35 1 25.30 -222.69 222.69 o 
7 35 1 190.40 -467.66 467.66 o 
-6 36 1 16.07 0.00 456.52 o 
-5 36 1 414.57 501.06 411.99 o 
-4 36 1 304.02 233.83 200.43 o 
-3 36 1 2.21 434.26 222.69 o 
-2 36 1 348.65 478.79 211.56 o 
-1 36 1 1634.61 2204.68 244.96 o 
0 36 1 900.33 612.41 189.29 o 
1 36 1 4.08 -144.75 167.02 o 
2 36 1 131.89 0.00 211.56 o 
3 36 1 33.98 0.00 233.83 o 
4 36 1 347.68 256.10 233.83 o 
5 36 1 352.31 167.02 256.10 o 
6 36 1 41.65 -89.08 267.23 o 
-6 37 1 415.19 478.79 345.18 o 
-5 37 1 256.45 144.75 300.64 o 
-4 37 1 880.81 389.72 400.85 o 
-3 37 1 3414.49 4053.05 300.64 o 
-2 37 1 663.38 656.95 200.43 o 
-1 37 1 131.49 200.43 222.69 o 
0 37 1 74.97 311.77 322.91 o 
1 37 1 81.45 0.00 189.29 o 
2 37 1 1990.24 1625.67 256.10 o 
3 37 1 1361.06 1302.77 267.23 o 
4 37 1 141.74 278.37 244.96 o 
5 37 1 45.41 -77.94 222.69 o 
6 37 1 82.29 -200.43 467.66 o 
-5 38 1 0.04 -322.91 445.39 o 
-4 38 1 498.52 668.09 434.26 o 
-3 38 1 4165.32 4710.00 378.58 o 
-2 38 1 1231.46 857.38 211.56 o 
-1 38 1 395.16 489.93 200.43 o 
0 38 1 3437.90 3997.38 322.91 o 
1 38 1 1360.50 1402.98 423.12 o 
2 38 1 1145.92 957.59 200.43 o 
3 38 1 394.83 244.96 211.56 o 
4 38 1 1.81 -211.56 267.23 o 
5 38 1 533.45 1035.53 289.50 o 
-4 39 1 122.87 11.13 311.77 o 
-2 39 1 901.06 846.24 345.18 o 
-1 39 1 1525.54 1826.10 367.45 o 
0 39 1 72.57 189.29 256.10 o 
1 39 1 66.81 322.91 256.10 o 
2 39 1 572.31 601.28 222.69 o 
3 39 1 2151.65 2583.26 311.77 o 
4 39 1 2496.84 3095.46 334.04 o 
-4 40 1 296.26 322.91 345.18 o 
-3 40 1 166.78 -11.13 311.77 o 
-2 40 1 1847.90 1759.29 289.50 o 
-1 40 1 159.35 278.37 267.23 o 
0 40 1 132.63 33.40 256.10 o 
1 40 1 1474.77 1369.57 244.96 o 
2 40 1 440.39 679.22 233.83 o 
3 40 1 54.68 155.89 278.37 o 
-3 41 1 26.35 200.43 322.91 o 
-2 41 1 0.43 389.72 445.39 o 
-1 41 1 10.39 0.00 278.37 o 
0 41 1 3.75 -77.94 189.29 o 
1 41 1 90.03 11.13 278.37 o 
2 41 1 172.91 155.89 289.50 o 
-1 42 1 48.52 -77.94 289.50 o 
0 42 1 367.12 489.93 300.64 o 
1 42 1 918.10 679.22 300.64 o 
-12 0 2 1028.17 924.18 289.50 o 
-11 0 2 231.29 33.40 233.83 o 
-10 0 2 3211.21 3229.08 233.83 o 
-9 0 2 4137.24 4231.21 244.96 o 
-8 0 2 1693.94 1748.16 167.02 o 
-7 0 2 381.36 523.33 100.21 o 
-6 0 2 121.56 100.21 77.94 o 
-5 0 2 915.89 1080.07 100.21 o 
-4 0 2 2513.67 2471.91 89.08 o 
-3 0 2 11558.38 11357.44 322.91 o 
-2 0 2 244.69 278.37 22.27 o 
-1 0 2 46330.30 48313.68 1503.19 o 
0 0 2 69478.52 71240.13 1881.77 o 
1 0 2 10782.09 11613.54 233.83 o 
2 0 2 8985.76 8729.64 167.02 o 
3 0 2 4144.33 4019.64 122.48 o 
4 0 2 11784.39 11513.33 300.64 o 
5 0 2 4004.30 4075.32 167.02 o 
6 0 2 10414.59 9620.42 300.64 o 
7 0 2 3613.21 3674.47 189.29 o 
8 0 2 28.46 11.13 144.75 o 
9 0 2 154.26 200.43 144.75 o 
10 0 2 1499.09 1313.90 222.69 o 
11 0 2 1415.63 1514.33 278.37 o 
12 0 2 4367.32 4943.83 411.99 o 
-12 1 2 1135.03 879.65 178.16 o 
-11 1 2 1977.37 1948.58 178.16 o 
-10 1 2 395.32 567.87 133.62 o 
-9 1 2 133.90 167.02 100.21 o 
-8 1 2 4378.31 4542.98 155.89 o 
-7 1 2 13578.69 14230.21 345.18 o 
-6 1 2 13461.43 13729.15 356.31 o 
-5 1 2 2886.35 2750.28 89.08 o 
-4 1 2 1202.58 1280.50 55.67 o 
-3 1 2 1075.58 913.05 33.40 o 
-2 1 2 1679.69 1625.67 44.54 o 
-1 1 2 16573.52 17058.44 400.85 o 
0 1 2 10240.53 10589.15 200.43 o 
1 1 2 25036.72 25465.17 389.72 o 
2 1 2 5323.58 5456.03 77.94 o 
3 1 2 8005.26 7438.01 155.89 o 
4 1 2 15648.19 15577.51 311.77 o 
5 1 2 12502.48 13016.52 300.64 o 
6 1 2 2876.62 2839.36 111.35 o 
7 1 2 1221.48 1180.28 100.21 o 
8 1 2 4600.20 4754.54 189.29 o 
9 1 2 5222.36 5188.79 211.56 o 
10 1 2 2336.11 2349.43 167.02 o 
11 1 2 122.46 89.08 144.75 o 
12 1 2 117.55 100.21 189.29 o 
-12 2 2 88.54 111.35 178.16 o 
-11 2 2 512.90 579.01 144.75 o 
-10 2 2 332.66 211.56 122.48 o 
-9 2 2 1062.33 1013.26 122.48 o 
-8 2 2 210.72 267.23 100.21 o 
-7 2 2 2160.95 2249.22 111.35 o 
-6 2 2 1365.46 1247.09 77.94 o 
-5 2 2 2541.04 2260.35 77.94 o 
-4 2 2 860.08 812.84 44.54 o 
-3 2 2 8542.66 9197.30 189.29 o 
-2 2 2 3173.68 3340.42 66.81 o 
-1 2 2 4934.91 5222.20 122.48 o 
0 2 2 81.22 55.67 11.13 o 
1 2 2 30154.24 31589.29 601.28 o 
2 2 2 9977.63 10578.01 155.89 o 
3 2 2 558.48 556.74 33.40 o 
4 2 2 2320.50 2048.79 66.81 o 
5 2 2 313.33 378.58 66.81 o 
6 2 2 2305.76 2405.11 100.21 o 
7 2 2 34.07 77.94 77.94 o 
8 2 2 2172.23 2204.68 133.62 o 
9 2 2 435.60 400.85 111.35 o 
10 2 2 279.22 423.12 155.89 o 
11 2 2 169.91 111.35 144.75 o 
12 2 2 26.67 222.69 189.29 o 
-12 3 2 3323.04 3273.62 233.83 o 
-11 3 2 60.60 77.94 144.75 o 
-10 3 2 2.31 -44.54 122.48 o 
-9 3 2 201.88 0.00 89.08 o 
-8 3 2 298.80 423.12 100.21 o 
-7 3 2 6394.44 6480.42 211.56 o 
-6 3 2 5787.40 5879.15 167.02 o 
-5 3 2 5836.75 6090.71 155.89 o 
-4 3 2 1255.79 1191.42 44.54 o 
-3 3 2 14111.88 14508.58 311.77 o 
-2 3 2 3233.50 3396.10 77.94 o 
-1 3 2 3694.53 3930.57 77.94 o 
0 3 2 9702.42 9976.74 222.69 o 
1 3 2 479.25 489.93 11.13 o 
2 3 2 40451.35 42133.89 590.14 o 
3 3 2 16363.17 16702.13 267.23 o 
4 3 2 3108.55 2917.30 77.94 o 
5 3 2 3381.39 3117.73 100.21 o 
6 3 2 6508.71 6402.48 189.29 o 
7 3 2 3003.04 2650.07 111.35 o 
8 3 2 1227.97 1135.74 122.48 o 
9 3 2 273.57 300.64 111.35 o 
10 3 2 802.13 1002.13 133.62 o 
11 3 2 12.56 -122.48 133.62 o 
12 3 2 331.36 400.85 178.16 o 
-12 4 2 70.97 -55.67 200.43 o 
-11 4 2 921.52 835.11 144.75 o 
-10 4 2 341.30 322.91 256.10 o 
-9 4 2 1732.62 1725.89 133.62 o 
-8 4 2 7087.16 7549.36 244.96 o 
-7 4 2 2142.08 2160.14 100.21 o 
-6 4 2 95.43 55.67 66.81 o 
-5 4 2 23790.94 24585.53 734.89 o 
-4 4 2 5153.57 4888.16 111.35 o 
-3 4 2 141.09 100.21 22.27 o 
-2 4 2 2308.95 2427.38 55.67 o 
-1 4 2 43815.76 45095.73 857.38 o 
0 4 2 3.78 0.00 11.13 o 
1 4 2 4222.67 4242.34 77.94 o 
2 4 2 13181.15 13283.76 189.29 o 
3 4 2 852.00 957.59 33.40 o 
4 4 2 33.01 122.48 33.40 o 
5 4 2 6719.09 6970.35 167.02 o 
6 4 2 3137.41 3229.08 111.35 o 
7 4 2 2464.74 2750.28 122.48 o 
8 4 2 3983.21 4041.91 155.89 o 
9 4 2 22.22 77.94 89.08 o 
10 4 2 6722.86 7059.43 311.77 o 
11 4 2 4602.41 4821.35 256.10 o 
12 4 2 708.71 478.79 178.16 o 
-12 5 2 1899.79 2059.93 211.56 o 
-11 5 2 5546.24 6357.94 278.37 o 
-10 5 2 108.41 122.48 122.48 o 
-9 5 2 745.35 523.33 122.48 o 
-8 5 2 1958.33 2171.28 122.48 o 
-7 5 2 9898.71 9976.74 289.50 o 
-6 5 2 3748.62 3574.25 111.35 o 
-5 5 2 2622.25 2683.47 111.35 o 
-4 5 2 9615.81 10132.62 211.56 o 
-3 5 2 8.62 33.40 22.27 o 
-2 5 2 52506.91 52266.51 1102.34 o 
-1 5 2 56522.93 58368.36 1514.33 o 
0 5 2 4333.69 4097.59 77.94 o 
1 5 2 2405.23 2460.78 44.54 o 
2 5 2 553.22 579.01 22.27 o 
3 5 2 9046.04 9175.03 144.75 o 
4 5 2 23825.07 23227.09 456.52 o 
5 5 2 8059.67 7337.80 211.56 o 
6 5 2 648.64 723.76 77.94 o 
7 5 2 4713.20 4598.65 144.75 o 
8 5 2 2035.30 2193.55 133.62 o 
9 5 2 938.31 879.65 122.48 o 
10 5 2 5085.07 5645.32 244.96 o 
11 5 2 2379.23 2304.89 178.16 o 
12 5 2 224.80 111.35 222.69 o 
-12 6 2 644.53 434.26 200.43 o 
-11 6 2 159.52 111.35 133.62 o 
-10 6 2 673.82 623.55 133.62 o 
-9 6 2 1137.51 1235.96 133.62 o 
-8 6 2 38.55 11.13 89.08 o 
-7 6 2 227.65 244.96 66.81 o 
-6 6 2 325.03 256.10 55.67 o 
-5 6 2 833.96 701.49 66.81 o 
-4 6 2 5506.72 5188.79 111.35 o 
-3 6 2 17379.96 17425.88 356.31 o 
-2 6 2 9407.78 9275.25 167.02 o 
-1 6 2 3554.37 3719.01 77.94 o 
0 6 2 896.76 1024.40 33.40 o 
1 6 2 40504.14 41877.79 746.03 o 
2 6 2 2086.52 2104.47 44.54 o 
3 6 2 1412.54 1302.77 44.54 o 
4 6 2 3384.44 3563.12 89.08 o 
5 6 2 3335.57 3485.18 122.48 o 
6 6 2 2923.13 2828.23 111.35 o 
7 6 2 212.81 189.29 89.08 o 
8 6 2 98.01 155.89 89.08 o 
9 6 2 192.22 311.77 111.35 o 
10 6 2 196.68 167.02 122.48 o 
11 6 2 205.65 100.21 178.16 o 
12 6 2 2005.74 1993.12 200.43 o 
-12 7 2 18.52 22.27 200.43 o 
-11 7 2 832.01 790.57 155.89 o 
-10 7 2 1636.30 1480.92 178.16 o 
-9 7 2 248.55 178.16 111.35 o 
-8 7 2 1148.81 1224.82 111.35 o 
-7 7 2 83.30 89.08 89.08 o 
-6 7 2 2309.44 2427.38 100.21 o 
-5 7 2 344.11 278.37 55.67 o 
-4 7 2 6150.93 5945.96 122.48 o 
-3 7 2 5.15 0.00 22.27 o 
-2 7 2 8284.00 8584.89 178.16 o 
-1 7 2 2427.52 2405.11 44.54 o 
0 7 2 16692.28 16846.88 378.58 o 
1 7 2 27225.47 28738.79 556.74 o 
2 7 2 3287.74 3429.50 66.81 o 
3 7 2 13830.21 15466.17 311.77 o 
4 7 2 4036.86 4030.78 89.08 o 
5 7 2 10218.66 10043.54 267.23 o 
6 7 2 1066.75 968.72 77.94 o 
7 7 2 259.21 122.48 77.94 o 
8 7 2 917.29 913.05 100.21 o 
9 7 2 1732.40 1703.62 133.62 o 
10 7 2 269.49 267.23 122.48 o 
11 7 2 284.65 278.37 178.16 o 
12 7 2 25.72 167.02 189.29 o 
-12 8 2 311.36 222.69 178.16 o 
-11 8 2 34.35 66.81 167.02 o 
-10 8 2 582.81 512.20 144.75 o 
-9 8 2 15.56 0.00 100.21 o 
-8 8 2 492.40 712.62 100.21 o 
-7 8 2 2224.30 2149.01 111.35 o 
-6 8 2 1043.01 1113.47 77.94 o 
-5 8 2 2908.99 2906.17 100.21 o 
-4 8 2 368.79 334.04 33.40 o 
-3 8 2 16477.56 17002.76 334.04 o 
-2 8 2 4314.64 4687.73 89.08 o 
-1 8 2 1990.51 2015.39 44.54 o 
0 8 2 2850.05 2694.61 55.67 o 
1 8 2 7387.81 7393.47 144.75 o 
2 8 2 12218.26 12303.90 200.43 o 
3 8 2 175.76 167.02 33.40 o 
4 8 2 27.92 66.81 44.54 o 
5 8 2 2.01 22.27 55.67 o 
6 8 2 2377.07 2304.89 100.21 o 
7 8 2 8602.09 8941.20 300.64 o 
8 8 2 1593.26 1414.11 122.48 o 
9 8 2 151.56 233.83 111.35 o 
10 8 2 1878.53 1959.72 167.02 o 
11 8 2 1113.34 1057.80 167.02 o 
12 8 2 814.05 690.35 233.83 o 
-12 9 2 3710.38 4075.32 334.04 o 
-11 9 2 1021.54 1158.01 167.02 o 
-10 9 2 4.81 89.08 133.62 o 
-9 9 2 353.47 322.91 111.35 o 
-8 9 2 459.90 367.45 111.35 o 
-7 9 2 8831.91 8629.43 334.04 o 
-6 9 2 21809.28 21712.76 590.14 o 
-5 9 2 3014.38 3039.79 100.21 o 
-4 9 2 7720.24 8005.89 178.16 o 
-3 9 2 26676.17 27179.93 523.33 o 
-2 9 2 9531.11 9275.25 178.16 o 
-1 9 2 14807.27 14330.42 267.23 o 
0 9 2 27464.96 26500.71 623.55 o 
1 9 2 589.62 567.87 22.27 o 
2 9 2 3856.49 3707.87 77.94 o 
3 9 2 13700.62 12604.54 256.10 o 
4 9 2 13460.55 12916.31 267.23 o 
5 9 2 4337.59 4331.42 133.62 o 
6 9 2 4688.88 4810.21 167.02 o 
7 9 2 1383.89 1302.77 122.48 o 
8 9 2 4182.88 4164.40 167.02 o 
9 9 2 12784.76 13862.76 489.93 o 
10 9 2 4470.77 4353.69 244.96 o 
11 9 2 544.99 367.45 144.75 o 
12 9 2 4.24 -155.89 155.89 o 
-12 10 2 1621.03 2004.25 244.96 o 
-11 10 2 0.96 -66.81 178.16 o 
-10 10 2 1023.29 1158.01 155.89 o 
-9 10 2 1687.49 1581.13 133.62 o 
-8 10 2 1383.01 1358.44 111.35 o 
-7 10 2 1161.54 1247.09 100.21 o 
-6 10 2 2232.42 2304.89 100.21 o 
-5 10 2 2996.02 2972.98 100.21 o 
-4 10 2 12085.83 11825.10 289.50 o 
-3 10 2 18660.23 18606.17 345.18 o 
-2 10 2 1610.57 1458.65 44.54 o 
-1 10 2 4304.91 4476.17 89.08 o 
0 10 2 218.76 211.56 11.13 o 
1 10 2 313.96 244.96 22.27 o 
2 10 2 763.47 846.24 33.40 o 
3 10 2 972.78 757.16 44.54 o 
4 10 2 136.46 144.75 44.54 o 
5 10 2 873.34 835.11 89.08 o 
6 10 2 13906.33 13929.57 367.45 o 
7 10 2 1988.06 2071.06 100.21 o 
8 10 2 9.65 -77.94 111.35 o 
9 10 2 566.70 345.18 122.48 o 
10 10 2 51.10 144.75 122.48 o 
11 10 2 926.82 823.97 178.16 o 
12 10 2 1380.39 1581.13 222.69 o 
-12 11 2 147.88 211.56 222.69 o 
-11 11 2 425.27 322.91 155.89 o 
-10 11 2 219.67 178.16 122.48 o 
-9 11 2 368.80 467.66 122.48 o 
-8 11 2 11.65 44.54 100.21 o 
-7 11 2 454.09 478.79 89.08 o 
-6 11 2 1007.61 1080.07 89.08 o 
-5 11 2 42.10 33.40 55.67 o 
-4 11 2 7164.83 7270.99 167.02 o 
-3 11 2 945.56 924.18 33.40 o 
-2 11 2 105.28 55.67 22.27 o 
-1 11 2 976.66 990.99 33.40 o 
0 11 2 130.43 111.35 22.27 o 
1 11 2 573.50 501.06 33.40 o 
2 11 2 1705.25 1714.75 44.54 o 
3 11 2 4010.68 3919.43 89.08 o 
4 11 2 2194.98 1904.04 66.81 o 
5 11 2 335.02 155.89 77.94 o 
6 11 2 414.03 456.52 77.94 o 
7 11 2 6830.67 6803.33 200.43 o 
8 11 2 3.18 -89.08 111.35 o 
9 11 2 388.58 567.87 133.62 o 
10 11 2 57.05 66.81 122.48 o 
11 11 2 322.64 100.21 189.29 o 
12 11 2 7.38 -122.48 178.16 o 
-12 12 2 480.39 634.68 267.23 o 
-11 12 2 1407.05 1202.55 155.89 o 
-10 12 2 24.23 122.48 111.35 o 
-9 12 2 20.77 -89.08 122.48 o 
-8 12 2 81.02 167.02 100.21 o 
-7 12 2 401.46 311.77 77.94 o 
-6 12 2 462.12 467.66 77.94 o 
-5 12 2 673.32 534.47 66.81 o 
-4 12 2 9895.06 10344.18 222.69 o 
-3 12 2 8016.92 7694.11 155.89 o 
-2 12 2 728.05 634.68 33.40 o 
-1 12 2 2610.17 2460.78 55.67 o 
0 12 2 359.56 278.37 22.27 o 
1 12 2 12296.83 13205.81 267.23 o 
2 12 2 108.94 122.48 33.40 o 
3 12 2 3029.79 3084.33 89.08 o 
4 12 2 273.24 233.83 44.54 o 
5 12 2 1377.14 1291.63 66.81 o 
6 12 2 4132.14 3963.97 133.62 o 
7 12 2 990.87 846.24 100.21 o 
8 12 2 900.18 1024.40 122.48 o 
9 12 2 744.66 567.87 122.48 o 
10 12 2 92.04 77.94 144.75 o 
11 12 2 402.03 367.45 167.02 o 
12 12 2 2013.79 2661.21 289.50 o 
-12 13 2 1115.75 1369.57 278.37 o 
-11 13 2 2871.58 3273.62 256.10 o 
-10 13 2 779.86 556.74 144.75 o 
-9 13 2 1615.95 1759.29 133.62 o 
-8 13 2 1369.00 1514.33 111.35 o 
-7 13 2 2717.11 2817.09 133.62 o 
-6 13 2 2878.69 2549.86 111.35 o 
-5 13 2 2276.99 1915.18 100.21 o 
-4 13 2 531.57 389.72 44.54 o 
-3 13 2 5433.79 5311.28 100.21 o 
-2 13 2 20804.60 20187.30 434.26 o 
-1 13 2 32534.30 32190.56 601.28 o 
0 13 2 1894.87 1759.29 55.67 o 
1 13 2 105.22 100.21 22.27 o 
2 13 2 2104.34 2382.84 77.94 o 
3 13 2 7525.25 7760.92 211.56 o 
4 13 2 8190.52 7560.50 200.43 o 
5 13 2 10052.27 9876.52 222.69 o 
6 13 2 3.61 -44.54 77.94 o 
7 13 2 722.49 734.89 100.21 o 
8 13 2 2476.31 2471.91 133.62 o 
9 13 2 2283.77 2271.49 155.89 o 
10 13 2 4759.90 4999.50 256.10 o 
11 13 2 2757.31 3062.06 222.69 o 
-12 14 2 312.99 378.58 211.56 o 
-11 14 2 938.77 1024.40 211.56 o 
-10 14 2 1690.41 1703.62 167.02 o 
-9 14 2 1653.23 1725.89 133.62 o 
-8 14 2 4633.49 4565.25 189.29 o 
-7 14 2 3117.20 2906.17 133.62 o 
-6 14 2 258.50 278.37 66.81 o 
-5 14 2 24759.67 25287.02 846.24 o 
-4 14 2 16461.76 16791.20 400.85 o 
-3 14 2 3.64 -22.27 33.40 o 
-2 14 2 362.49 367.45 33.40 o 
-1 14 2 232.80 178.16 22.27 o 
0 14 2 14.41 0.00 22.27 o 
1 14 2 18256.17 17403.61 400.85 o 
2 14 2 12834.60 12504.32 233.83 o 
3 14 2 1739.44 1647.94 55.67 o 
4 14 2 392.78 356.31 55.67 o 
5 14 2 2002.40 2026.52 77.94 o 
6 14 2 476.55 478.79 77.94 o 
7 14 2 2373.71 2416.24 122.48 o 
8 14 2 7992.73 7794.32 300.64 o 
9 14 2 244.67 278.37 111.35 o 
10 14 2 1453.73 1325.04 189.29 o 
11 14 2 1572.14 1570.00 211.56 o 
-11 15 2 223.96 222.69 278.37 o 
-10 15 2 202.34 256.10 133.62 o 
-9 15 2 219.57 89.08 122.48 o 
-8 15 2 0.07 100.21 111.35 o 
-7 15 2 494.92 367.45 100.21 o 
-6 15 2 5.56 -11.13 89.08 o 
-5 15 2 477.53 501.06 77.94 o 
-4 15 2 3189.05 3184.54 100.21 o 
-3 15 2 682.13 645.82 44.54 o 
-2 15 2 594.45 656.95 44.54 o 
-1 15 2 1761.38 1993.12 44.54 o 
0 15 2 3786.33 4041.91 111.35 o 
1 15 2 64.68 33.40 33.40 o 
2 15 2 1016.03 924.18 44.54 o 
3 15 2 1552.27 1525.46 66.81 o 
4 15 2 695.94 668.08 55.67 o 
5 15 2 1530.68 1380.71 77.94 o 
6 15 2 598.77 512.20 89.08 o 
7 15 2 61.43 100.21 89.08 o 
8 15 2 442.09 345.18 122.48 o 
9 15 2 134.39 122.48 144.75 o 
10 15 2 5.33 77.94 133.62 o 
11 15 2 89.84 111.35 144.75 o 
-11 16 2 71.33 66.81 189.29 o 
-10 16 2 2762.18 2271.49 189.29 o 
-9 16 2 1512.80 1347.30 144.75 o 
-8 16 2 168.89 11.13 89.08 o 
-7 16 2 7.58 66.81 89.08 o 
-6 16 2 1986.18 1848.37 100.21 o 
-5 16 2 5727.78 5712.13 200.43 o 
-4 16 2 3515.92 3518.58 111.35 o 
-3 16 2 104.94 55.67 44.54 o 
-2 16 2 2.88 0.00 33.40 o 
-1 16 2 4427.73 4242.34 89.08 o 
0 16 2 5272.11 5422.62 155.89 o 
1 16 2 1902.19 1981.99 55.67 o 
2 16 2 25.58 11.13 33.40 o 
3 16 2 3722.70 3418.37 100.21 o 
4 16 2 3881.20 3563.12 100.21 o 
5 16 2 1321.25 1358.44 100.21 o 
6 16 2 1208.55 1235.96 100.21 o 
7 16 2 108.15 267.23 133.62 o 
8 16 2 1005.55 1013.26 122.48 o 
9 16 2 339.85 189.29 122.48 o 
10 16 2 593.14 579.01 155.89 o 
11 16 2 231.76 423.12 155.89 o 
-11 17 2 610.91 556.74 211.56 o 
-10 17 2 489.64 311.77 211.56 o 
-9 17 2 713.10 712.62 133.62 o 
-8 17 2 6271.08 6135.25 322.91 o 
-7 17 2 2709.38 2650.07 122.48 o 
-6 17 2 18.57 -55.67 89.08 o 
-5 17 2 6912.08 7037.16 211.56 o 
-4 17 2 1632.67 1480.92 66.81 o 
-3 17 2 5807.81 5879.15 155.89 o 
-2 17 2 14871.93 14697.87 345.18 o 
-1 17 2 4179.66 3908.30 89.08 o 
0 17 2 8465.38 8261.98 178.16 o 
1 17 2 1515.20 1525.46 55.67 o 
2 17 2 1.65 11.13 33.40 o 
3 17 2 2938.06 2972.98 100.21 o 
4 17 2 2886.15 2961.84 111.35 o 
5 17 2 9811.13 9932.20 222.69 o 
6 17 2 2299.68 2160.14 111.35 o 
7 17 2 783.02 668.08 100.21 o 
8 17 2 3582.49 3529.72 178.16 o 
9 17 2 2409.46 2483.05 167.02 o 
10 17 2 2717.91 3140.00 222.69 o 
11 17 2 655.22 1002.13 189.29 o 
-11 18 2 246.09 322.91 222.69 o 
-10 18 2 6706.47 7048.30 456.52 o 
-9 18 2 8190.40 8774.18 423.12 o 
-8 18 2 2505.30 2549.86 133.62 o 
-7 18 2 41.31 55.67 100.21 o 
-6 18 2 175.59 133.62 100.21 o 
-5 18 2 154.18 66.81 77.94 o 
-4 18 2 4701.86 4865.89 133.62 o 
-3 18 2 10476.65 10121.49 233.83 o 
-2 18 2 1221.14 968.72 55.67 o 
-1 18 2 5119.04 4899.29 89.08 o 
0 18 2 20663.45 20332.05 478.79 o 
1 18 2 6160.28 6313.40 155.89 o 
2 18 2 1857.48 1826.10 66.81 o 
3 18 2 6521.91 6324.54 155.89 o 
4 18 2 3412.05 3173.40 111.35 o 
5 18 2 485.73 445.39 66.81 o 
6 18 2 10590.90 11157.02 345.18 o 
7 18 2 2668.76 2850.50 133.62 o 
8 18 2 90.82 44.54 111.35 o 
9 18 2 42.05 -55.67 133.62 o 
10 18 2 3.39 -11.13 155.89 o 
11 18 2 674.27 790.57 211.56 o 
-11 19 2 277.54 233.83 233.83 o 
-10 19 2 279.20 267.23 189.29 o 
-9 19 2 3.00 122.48 133.62 o 
-8 19 2 338.13 289.50 111.35 o 
-7 19 2 3462.28 3841.49 178.16 o 
-6 19 2 6189.09 6146.38 278.37 o 
-5 19 2 1103.18 1169.15 89.08 o 
-4 19 2 668.23 590.14 77.94 o 
-3 19 2 765.40 801.70 55.67 o 
-2 19 2 69.36 66.81 44.54 o 
-1 19 2 442.49 423.12 33.40 o 
0 19 2 3388.25 3451.77 66.81 o 
1 19 2 598.57 478.79 33.40 o 
2 19 2 264.91 189.29 44.54 o 
3 19 2 5741.77 5511.70 167.02 o 
4 19 2 1129.55 1135.74 77.94 o 
5 19 2 35.03 89.08 77.94 o 
6 19 2 155.68 222.69 89.08 o 
7 19 2 653.85 567.87 144.75 o 
8 19 2 1146.73 1091.21 133.62 o 
9 19 2 1753.63 1692.48 144.75 o 
10 19 2 181.87 100.21 178.16 o 
11 19 2 618.01 690.35 178.16 o 
-11 20 2 1482.91 1848.37 244.96 o 
-10 20 2 181.82 256.10 233.83 o 
-9 20 2 188.82 178.16 178.16 o 
-8 20 2 3393.34 3941.70 267.23 o 
-7 20 2 1817.44 1859.50 133.62 o 
-6 20 2 188.47 233.83 100.21 o 
-5 20 2 2654.25 2828.23 122.48 o 
-4 20 2 10.59 22.27 66.81 o 
-3 20 2 26.44 -22.27 44.54 o 
-2 20 2 225.38 211.56 44.54 o 
-1 20 2 7.91 -22.27 33.40 o 
0 20 2 3466.59 3596.52 77.94 o 
1 20 2 11015.14 10655.96 244.96 o 
2 20 2 19758.17 20109.36 423.12 o 
3 20 2 601.75 645.82 55.67 o 
4 20 2 733.76 634.68 66.81 o 
5 20 2 24.06 22.27 89.08 o 
6 20 2 1595.07 1536.60 111.35 o 
7 20 2 573.23 467.66 122.48 o 
8 20 2 2580.98 2794.82 167.02 o 
9 20 2 339.64 367.45 155.89 o 
10 20 2 133.96 233.83 167.02 o 
11 20 2 18.79 66.81 189.29 o 
-11 21 2 118.81 -33.40 233.83 o 
-10 21 2 1231.52 1068.94 222.69 o 
-9 21 2 311.08 289.50 155.89 o 
-8 21 2 12.46 0.00 167.02 o 
-7 21 2 267.42 300.64 100.21 o 
-6 21 2 6326.39 6280.00 233.83 o 
-5 21 2 2531.24 2249.22 111.35 o 
-4 21 2 849.39 801.70 77.94 o 
-3 21 2 1015.94 990.99 66.81 o 
-2 21 2 3003.70 3028.65 111.35 o 
-1 21 2 913.25 812.84 44.54 o 
0 21 2 9238.23 9575.88 222.69 o 
1 21 2 3455.38 3373.83 89.08 o 
2 21 2 5386.48 5289.01 133.62 o 
3 21 2 16731.76 15911.56 400.85 o 
4 21 2 2443.03 2226.95 100.21 o 
5 21 2 1452.83 1224.82 111.35 o 
6 21 2 1184.05 1247.09 122.48 o 
7 21 2 2041.00 2015.39 144.75 o 
8 21 2 113.27 144.75 133.62 o 
9 21 2 651.38 645.82 155.89 o 
10 21 2 1294.96 1235.96 178.16 o 
-10 22 2 1200.61 1391.84 300.64 o 
-9 22 2 3600.64 3563.12 289.50 o 
-8 22 2 8190.33 9152.76 456.52 o 
-7 22 2 561.04 534.47 122.48 o 
-6 22 2 1732.30 1826.10 111.35 o 
-5 22 2 2427.09 2750.28 133.62 o 
-4 22 2 6228.48 6179.79 211.56 o 
-3 22 2 1417.96 1458.65 89.08 o 
-2 22 2 593.21 746.03 55.67 o 
-1 22 2 332.77 322.91 44.54 o 
0 22 2 2887.27 2794.82 77.94 o 
1 22 2 11233.62 11491.06 289.50 o 
2 22 2 13298.59 12470.92 278.37 o 
3 22 2 1440.78 1369.57 66.81 o 
4 22 2 26.63 -55.67 77.94 o 
5 22 2 42.42 55.67 77.94 o 
6 22 2 1451.26 1402.98 122.48 o 
7 22 2 6125.24 6057.30 233.83 o 
8 22 2 1780.62 1737.02 167.02 o 
9 22 2 279.89 322.91 200.43 o 
10 22 2 122.44 222.69 178.16 o 
-10 23 2 2083.18 2238.08 267.23 o 
-9 23 2 18.43 77.94 155.89 o 
-8 23 2 2670.29 2739.15 178.16 o 
-7 23 2 1269.37 1480.92 122.48 o 
-6 23 2 55.11 77.94 100.21 o 
-5 23 2 3456.82 3418.37 144.75 o 
-4 23 2 442.04 400.85 100.21 o 
-3 23 2 720.25 690.35 77.94 o 
-2 23 2 7013.37 7193.05 200.43 o 
-1 23 2 169.52 233.83 44.54 o 
0 23 2 5.15 0.00 33.40 o 
1 23 2 1622.82 1458.65 66.81 o 
2 23 2 2788.85 2527.59 77.94 o 
3 23 2 466.05 556.74 55.67 o 
4 23 2 2655.73 2995.25 111.35 o 
5 23 2 6749.35 7237.59 222.69 o 
6 23 2 6.87 -77.94 100.21 o 
7 23 2 1029.53 790.57 155.89 o 
8 23 2 946.12 1057.80 167.02 o 
9 23 2 226.41 367.45 200.43 o 
10 23 2 942.68 823.97 244.96 o 
-10 24 2 725.64 790.57 256.10 o 
-9 24 2 934.69 779.43 189.29 o 
-8 24 2 486.08 434.26 144.75 o 
-7 24 2 25.59 77.94 122.48 o 
-6 24 2 658.09 545.60 100.21 o 
-5 24 2 2056.49 2204.68 122.48 o 
-4 24 2 1128.49 1269.36 89.08 o 
-3 24 2 3314.08 3217.94 133.62 o 
-2 24 2 1223.43 1213.69 77.94 o 
-1 24 2 392.52 334.04 55.67 o 
0 24 2 1977.22 1948.58 66.81 o 
1 24 2 10796.42 10667.09 267.23 o 
2 24 2 8788.83 8662.84 189.29 o 
3 24 2 789.60 846.24 89.08 o 
4 24 2 227.64 267.23 77.94 o 
5 24 2 14.83 122.48 89.08 o 
6 24 2 2525.48 2616.67 155.89 o 
7 24 2 5066.82 5066.31 244.96 o 
8 24 2 1308.64 1280.50 167.02 o 
9 24 2 470.61 601.28 233.83 o 
10 24 2 113.22 167.02 289.50 o 
-10 25 2 1634.64 2059.93 278.37 o 
-9 25 2 130.20 89.08 167.02 o 
-8 25 2 1345.63 1547.73 200.43 o 
-7 25 2 313.98 467.66 122.48 o 
-6 25 2 42.84 -22.27 100.21 o 
-5 25 2 357.65 378.58 89.08 o 
-4 25 2 408.33 501.06 77.94 o 
-3 25 2 8.11 -11.13 66.81 o 
-2 25 2 503.24 612.41 66.81 o 
-1 25 2 1450.01 1336.17 66.81 o 
0 25 2 5358.11 5355.81 133.62 o 
1 25 2 1272.64 1135.74 66.81 o 
2 25 2 194.00 122.48 55.67 o 
3 25 2 903.89 779.43 77.94 o 
4 25 2 4909.04 4954.96 167.02 o 
5 25 2 8483.08 8863.26 278.37 o 
6 25 2 2671.04 2215.82 144.75 o 
7 25 2 20.54 22.27 111.35 o 
8 25 2 27.77 89.08 133.62 o 
9 25 2 17.66 -211.56 211.56 o 
10 25 2 26.13 -11.13 189.29 o 
-10 26 2 2020.37 2071.06 300.64 o 
-9 26 2 1239.78 1269.36 233.83 o 
-8 26 2 3009.86 3195.67 233.83 o 
-7 26 2 1727.12 1859.50 178.16 o 
-6 26 2 137.94 144.75 111.35 o 
-5 26 2 2996.10 2917.30 133.62 o 
-4 26 2 736.93 768.30 89.08 o 
-3 26 2 1420.65 1313.90 100.21 o 
-2 26 2 162.13 122.48 66.81 o 
-1 26 2 28.16 33.40 55.67 o 
0 26 2 3376.90 3351.56 89.08 o 
1 26 2 1876.09 1781.56 66.81 o 
2 26 2 6844.22 6870.14 211.56 o 
3 26 2 5.06 66.81 66.81 o 
4 26 2 45.06 100.21 89.08 o 
5 26 2 0.91 44.54 100.21 o 
6 26 2 53.84 0.00 122.48 o 
7 26 2 3256.56 3451.77 178.16 o 
8 26 2 2392.95 2104.47 222.69 o 
9 26 2 20.94 44.54 200.43 o 
-9 27 2 15.05 -122.48 222.69 o 
-8 27 2 18.14 0.00 222.69 o 
-7 27 2 2033.02 1826.10 133.62 o 
-6 27 2 2039.06 1959.72 144.75 o 
-5 27 2 1622.34 1681.35 133.62 o 
-4 27 2 46.16 77.94 89.08 o 
-3 27 2 48.95 33.40 77.94 o 
-2 27 2 2108.21 2004.25 100.21 o 
-1 27 2 4901.04 5010.64 144.75 o 
0 27 2 6522.06 7193.05 178.16 o 
1 27 2 3461.99 3407.23 100.21 o 
2 27 2 2444.23 2560.99 100.21 o 
3 27 2 6562.05 7092.84 178.16 o 
4 27 2 25.06 22.27 77.94 o 
5 27 2 245.39 133.62 111.35 o 
6 27 2 44.66 178.16 122.48 o 
7 27 2 47.65 100.21 144.75 o 
8 27 2 611.45 634.68 189.29 o 
9 27 2 1614.69 2193.55 256.10 o 
-9 28 2 3445.59 3507.45 356.31 o 
-8 28 2 198.29 556.74 200.43 o 
-7 28 2 1478.02 1447.52 189.29 o 
-6 28 2 1077.68 1202.55 133.62 o 
-5 28 2 1221.72 1057.80 111.35 o 
-4 28 2 7898.26 8161.77 278.37 o 
-3 28 2 6110.75 6658.58 244.96 o 
-2 28 2 2746.87 2716.88 122.48 o 
-1 28 2 1469.90 1402.98 77.94 o 
0 28 2 4018.15 4208.94 111.35 o 
1 28 2 913.09 968.72 66.81 o 
2 28 2 1644.31 1714.75 89.08 o 
3 28 2 3478.10 3162.27 111.35 o 
4 28 2 1267.42 1235.96 111.35 o 
5 28 2 2590.71 2538.72 167.02 o 
6 28 2 8650.69 9408.86 423.12 o 
7 28 2 3357.23 3151.13 189.29 o 
8 28 2 1091.84 1080.07 211.56 o 
9 28 2 41.83 400.85 233.83 o 
-9 29 2 0.64 -100.21 322.91 o 
-8 29 2 132.61 200.43 200.43 o 
-7 29 2 0.05 -100.21 167.02 o 
-6 29 2 573.34 545.60 155.89 o 
-5 29 2 253.33 256.10 111.35 o 
-4 29 2 2.98 11.13 89.08 o 
-3 29 2 1327.85 1169.15 111.35 o 
-2 29 2 1481.51 1525.46 100.21 o 
-1 29 2 382.75 378.58 111.35 o 
0 29 2 13.58 -33.40 77.94 o 
1 29 2 209.21 167.02 66.81 o 
2 29 2 615.74 467.66 89.08 o 
3 29 2 1051.66 1068.94 111.35 o 
4 29 2 317.49 211.56 122.48 o 
5 29 2 26.17 211.56 144.75 o 
6 29 2 1003.47 1091.21 155.89 o 
7 29 2 1344.13 1024.40 200.43 o 
8 29 2 351.32 501.06 189.29 o 
9 29 2 163.53 22.27 189.29 o 
-8 30 2 565.34 846.24 300.64 o 
-7 30 2 264.49 133.62 256.10 o 
-6 30 2 66.21 22.27 155.89 o 
-5 30 2 2.64 -11.13 111.35 o 
-4 30 2 294.67 311.77 111.35 o 
-3 30 2 1241.17 1358.44 111.35 o 
-2 30 2 64.31 55.67 66.81 o 
-1 30 2 689.34 812.84 111.35 o 
0 30 2 4858.78 4754.54 200.43 o 
1 30 2 85.03 122.48 100.21 o 
2 30 2 491.66 478.79 111.35 o 
3 30 2 3067.78 3050.92 144.75 o 
4 30 2 1733.81 1614.54 133.62 o 
5 30 2 1017.15 1113.47 144.75 o 
6 30 2 1316.98 1558.86 189.29 o 
7 30 2 691.83 579.01 200.43 o 
8 30 2 3.79 -22.27 189.29 o 
-7 31 2 460.64 790.57 901.91 o 
-6 31 2 1219.19 1380.71 222.69 o 
-5 31 2 620.01 712.62 144.75 o 
-4 31 2 219.82 77.94 133.62 o 
-3 31 2 960.42 823.97 133.62 o 
-2 31 2 1251.62 1358.44 178.16 o 
-1 31 2 2449.83 2271.49 155.89 o 
0 31 2 696.26 779.43 122.48 o 
1 31 2 683.04 579.01 100.21 o 
2 31 2 8.87 0.00 100.21 o 
3 31 2 133.23 111.35 111.35 o 
4 31 2 327.74 244.96 111.35 o 
5 31 2 220.33 167.02 167.02 o 
6 31 2 64.32 33.40 178.16 o 
7 31 2 1206.69 1291.63 222.69 o 
8 31 2 1664.84 1614.54 222.69 o 
-7 32 2 603.45 111.35 434.26 o 
-6 32 2 1288.10 1258.23 311.77 o 
-5 32 2 7845.98 8996.88 467.66 o 
-4 32 2 5348.12 5823.47 267.23 o 
-3 32 2 1656.22 1592.27 144.75 o 
-2 32 2 133.25 222.69 122.48 o 
-1 32 2 77.19 -44.54 122.48 o 
0 32 2 1798.59 1926.31 155.89 o 
1 32 2 9034.18 9386.59 322.91 o 
2 32 2 12793.06 12905.17 411.99 o 
3 32 2 1106.91 1202.55 122.48 o 
4 32 2 90.82 100.21 133.62 o 
5 32 2 315.02 222.69 144.75 o 
6 32 2 1211.07 1091.21 178.16 o 
7 32 2 4082.58 3863.76 278.37 o 
8 32 2 3635.06 3006.38 256.10 o 
-7 33 2 35.80 33.40 434.26 o 
-6 33 2 0.71 -22.27 411.99 o 
-5 33 2 66.89 77.94 367.45 o 
-4 33 2 5.18 -89.08 167.02 o 
-3 33 2 929.29 679.22 189.29 o 
-2 33 2 1005.91 1135.74 144.75 o 
-1 33 2 1933.21 1904.04 155.89 o 
0 33 2 2.54 -22.27 100.21 o 
1 33 2 58.22 122.48 111.35 o 
2 33 2 22.44 44.54 100.21 o 
3 33 2 34.27 -11.13 122.48 o 
4 33 2 1682.80 1725.89 155.89 o 
5 33 2 414.80 411.99 178.16 o 
6 33 2 31.74 -133.62 189.29 o 
7 33 2 146.38 144.75 211.56 o 
-7 34 2 166.01 289.50 334.04 o 
-6 34 2 240.64 423.12 434.26 o 
-5 34 2 3120.48 3585.39 400.85 o 
-4 34 2 410.21 501.06 200.43 o 
-3 34 2 33.85 22.27 189.29 o 
-2 34 2 3.25 334.04 311.77 o 
-1 34 2 1016.11 1068.94 200.43 o 
0 34 2 285.88 244.96 133.62 o 
1 34 2 67.59 144.75 122.48 o 
2 34 2 139.60 244.96 111.35 o 
3 34 2 1.05 -55.67 111.35 o 
4 34 2 10.32 89.08 111.35 o 
5 34 2 9.63 66.81 167.02 o 
6 34 2 8.13 -33.40 200.43 o 
7 34 2 554.53 590.14 289.50 o 
-7 35 2 637.98 1013.26 512.20 o 
-6 35 2 50.84 44.54 322.91 o 
-5 35 2 593.95 322.91 411.99 o 
-3 35 2 576.57 823.97 211.56 o 
-2 35 2 2995.43 2739.15 278.37 o 
-1 35 2 1983.11 1937.45 222.69 o 
0 35 2 100.29 44.54 167.02 o 
1 35 2 0.44 -122.48 167.02 o 
2 35 2 391.85 322.91 178.16 o 
3 35 2 374.23 267.23 178.16 o 
4 35 2 287.35 233.83 233.83 o 
5 35 2 247.12 367.45 256.10 o 
6 35 2 583.70 835.11 211.56 o 
-6 36 2 60.56 -233.83 478.79 o 
-5 36 2 68.48 122.48 300.64 o 
-4 36 2 3153.92 2672.34 523.33 o 
-3 36 2 4756.02 5756.67 378.58 o 
-2 36 2 938.07 1046.67 222.69 o 
-1 36 2 450.91 734.89 189.29 o 
0 36 2 3185.79 3407.23 278.37 o 
1 36 2 3681.36 3062.06 278.37 o 
2 36 2 1779.34 1647.94 211.56 o 
3 36 2 2352.34 1859.50 211.56 o 
4 36 2 16.90 22.27 244.96 o 
5 36 2 1550.34 1458.65 289.50 o 
6 36 2 3253.99 3986.24 345.18 o 
-6 37 2 2922.41 2883.90 434.26 o 
-5 37 2 0.75 -189.29 445.39 o 
-4 37 2 837.81 846.24 434.26 o 
-3 37 2 308.29 579.01 289.50 o 
-2 37 2 44.97 0.00 167.02 o 
-1 37 2 349.04 233.83 222.69 o 
0 37 2 1210.61 1235.96 322.91 o 
1 37 2 1729.96 2204.68 267.23 o 
2 37 2 618.82 913.05 256.10 o 
3 37 2 3145.04 2761.42 278.37 o 
4 37 2 1045.25 1402.98 278.37 o 
5 37 2 332.91 77.94 300.64 o 
-5 38 2 46.06 -467.66 467.66 o 
-3 38 2 405.34 545.60 300.64 o 
-2 38 2 123.60 233.83 267.23 o 
-1 38 2 21.53 66.81 233.83 o 
0 38 2 108.21 44.54 345.18 o 
1 38 2 299.11 423.12 244.96 o 
2 38 2 67.88 -144.75 244.96 o 
3 38 2 60.74 -33.40 211.56 o 
4 38 2 107.95 222.69 222.69 o 
5 38 2 61.77 122.48 289.50 o 
-4 39 2 1864.01 1625.67 367.45 o 
-3 39 2 15.59 -267.23 423.12 o 
-2 39 2 381.10 144.75 411.99 o 
-1 39 2 84.69 -211.56 244.96 o 
0 39 2 268.78 746.03 256.10 o 
1 39 2 122.29 -44.54 211.56 o 
2 39 2 19.73 55.67 256.10 o 
3 39 2 84.70 189.29 200.43 o 
4 39 2 162.06 -22.27 334.04 o 
-3 40 2 1486.91 1514.33 478.79 o 
-1 40 2 656.51 913.05 233.83 o 
0 40 2 2371.41 2471.91 311.77 o 
1 40 2 2214.02 2572.13 267.23 o 
2 40 2 3968.61 3808.08 478.79 o 
3 40 2 2650.59 2182.41 278.37 o 
-2 41 2 1846.69 2204.68 378.58 o 
-1 41 2 2809.13 2627.80 501.06 o 
0 41 2 2.77 -55.67 278.37 o 
1 41 2 304.35 434.26 233.83 o 
2 41 2 409.65 211.56 244.96 o 
0 42 2 123.90 378.58 322.91 o 
-12 1 3 455.87 690.35 178.16 o 
-11 1 3 66.50 55.67 189.29 o 
-10 1 3 92.33 44.54 111.35 o 
-9 1 3 1995.03 2238.08 144.75 o 
-8 1 3 95.19 133.62 89.08 o 
-7 1 3 12889.50 13317.16 334.04 o 
-6 1 3 17473.65 18483.68 512.20 o 
-5 1 3 10.00 0.00 55.67 o 
-4 1 3 163.05 155.89 33.40 o 
-3 1 3 38.98 33.40 22.27 o 
-2 1 3 226.83 233.83 22.27 o 
-1 1 3 20191.93 20610.42 389.72 o 
0 1 3 1919.35 2115.60 44.54 o 
1 1 3 11002.03 11502.20 200.43 o 
2 1 3 18382.76 18840.00 278.37 o 
3 1 3 20246.78 20476.80 356.31 o 
4 1 3 1495.55 1436.38 55.67 o 
5 1 3 4267.08 4364.82 122.48 o 
6 1 3 15536.56 15777.94 411.99 o 
7 1 3 3816.53 3540.85 122.48 o 
8 1 3 885.89 779.43 111.35 o 
9 1 3 4644.12 4108.72 178.16 o 
10 1 3 658.17 779.43 155.89 o 
11 1 3 46.87 256.10 178.16 o 
12 1 3 2.46 122.48 167.02 o 
-12 2 3 1579.54 1781.56 200.43 o 
-11 2 3 428.50 289.50 133.62 o 
-10 2 3 2904.83 2694.61 178.16 o 
-9 2 3 11612.22 11658.08 378.58 o 
-8 2 3 10321.00 10722.76 311.77 o 
-7 2 3 11201.22 11368.58 289.50 o 
-6 2 3 2982.32 2917.30 100.21 o 
-5 2 3 190.19 77.94 55.67 o 
-4 2 3 18644.73 18572.76 400.85 o 
-3 2 3 2394.28 2182.41 55.67 o 
-2 2 3 37077.27 38259.00 835.11 o 
-1 2 3 275.92 278.37 11.13 o 
0 2 3 650.76 757.16 22.27 o 
1 2 3 22544.00 23627.94 378.58 o 
2 2 3 5740.76 5589.64 89.08 o 
3 2 3 15360.64 15288.01 256.10 o 
4 2 3 1811.79 1647.94 55.67 o 
5 2 3 400.47 356.31 66.81 o 
6 2 3 1417.81 1291.63 89.08 o 
7 2 3 109.40 66.81 66.81 o 
8 2 3 1647.69 1714.75 122.48 o 
9 2 3 2538.92 2494.18 144.75 o 
10 2 3 121.98 200.43 111.35 o 
11 2 3 443.42 411.99 155.89 o 
12 2 3 936.01 879.65 211.56 o 
-12 3 3 556.17 423.12 167.02 o 
-11 3 3 4549.13 4576.38 267.23 o 
-10 3 3 1026.55 1347.30 155.89 o 
-9 3 3 367.64 256.10 100.21 o 
-8 3 3 3820.95 3462.91 155.89 o 
-7 3 3 746.60 690.35 89.08 o 
-6 3 3 895.39 913.05 66.81 o 
-5 3 3 10170.30 10154.89 267.23 o 
-4 3 3 15646.51 16546.24 322.91 o 
-3 3 3 3009.79 2950.71 55.67 o 
-2 3 3 104.33 222.69 22.27 o 
-1 3 3 108921.34 112772.75 2004.25 o 
0 3 3 2323.98 2460.78 44.54 o 
1 3 3 7279.24 7515.96 155.89 o 
2 3 3 20251.40 21256.24 311.77 o 
3 3 3 2079.73 1926.31 44.54 o 
4 3 3 32798.55 33381.98 634.68 o 
5 3 3 14064.63 14052.05 356.31 o 
6 3 3 24.83 -22.27 77.94 o 
7 3 3 2793.96 2583.26 122.48 o 
8 3 3 40.73 100.21 100.21 o 
9 3 3 475.45 545.60 133.62 o 
10 3 3 2205.97 2393.97 155.89 o 
11 3 3 1737.45 2015.39 211.56 o 
12 3 3 49.51 0.00 178.16 o 
-12 4 3 12.01 -44.54 155.89 o 
-11 4 3 57.10 33.40 133.62 o 
-10 4 3 553.85 579.01 133.62 o 
-9 4 3 637.87 378.58 122.48 o 
-8 4 3 298.36 200.43 100.21 o 
-7 4 3 2941.43 2950.71 122.48 o 
-6 4 3 1802.49 1881.77 89.08 o 
-5 4 3 10416.78 10544.61 267.23 o 
-4 4 3 63.30 122.48 33.40 o 
-3 4 3 203.75 222.69 22.27 o 
-2 4 3 28644.71 29061.70 512.20 o 
-1 4 3 4930.68 5233.33 133.62 o 
0 4 3 3512.84 3607.66 66.81 o 
1 4 3 29539.46 30720.77 545.60 o 
2 4 3 6488.28 6591.77 100.21 o 
3 4 3 1378.36 1458.65 44.54 o 
4 4 3 1264.14 1402.98 55.67 o 
5 4 3 36.49 44.54 55.67 o 
6 4 3 2566.90 2527.59 111.35 o 
7 4 3 1414.35 1447.52 111.35 o 
8 4 3 5549.43 5333.55 200.43 o 
9 4 3 84.46 33.40 111.35 o 
10 4 3 1372.86 1369.57 144.75 o 
11 4 3 120.84 222.69 189.29 o 
12 4 3 167.12 -22.27 211.56 o 
-12 5 3 167.24 356.31 178.16 o 
-11 5 3 2.84 -66.81 144.75 o 
-10 5 3 52.64 -11.13 133.62 o 
-9 5 3 8.48 55.67 111.35 o 
-8 5 3 3045.30 2883.90 133.62 o 
-7 5 3 428.92 322.91 77.94 o 
-6 5 3 0.12 11.13 55.67 o 
-5 5 3 10053.24 10689.36 267.23 o 
-4 5 3 9275.79 9765.17 222.69 o 
-3 5 3 21.97 0.00 22.27 o 
-2 5 3 24.89 11.13 11.13 o 
-1 5 3 1575.76 1558.86 33.40 o 
0 5 3 8427.69 8918.93 167.02 o 
1 5 3 22.43 11.13 11.13 o 
2 5 3 19257.40 19708.51 300.64 o 
3 5 3 24310.05 26578.65 512.20 o 
4 5 3 17027.86 17347.94 311.77 o 
5 5 3 6141.00 5968.23 167.02 o 
6 5 3 1689.17 1714.75 89.08 o 
7 5 3 107.50 55.67 66.81 o 
8 5 3 2317.69 2071.06 133.62 o 
9 5 3 36.42 11.13 133.62 o 
10 5 3 562.80 378.58 133.62 o 
11 5 3 433.80 434.26 167.02 o 
12 5 3 313.02 189.29 189.29 o 
-12 6 3 546.26 456.52 200.43 o 
-11 6 3 526.71 367.45 167.02 o 
-10 6 3 2.22 189.29 122.48 o 
-9 6 3 3415.89 3373.83 155.89 o 
-8 6 3 11915.87 12894.04 445.39 o 
-7 6 3 12740.71 13283.76 367.45 o 
-6 6 3 59.95 167.02 66.81 o 
-5 6 3 9815.77 10043.54 300.64 o 
-4 6 3 2536.05 2393.97 66.81 o 
-3 6 3 4102.53 4086.45 100.21 o 
-2 6 3 25637.52 26300.28 601.28 o 
-1 6 3 11011.94 10778.44 200.43 o 
0 6 3 494.30 512.20 22.27 o 
1 6 3 2441.93 2316.03 44.54 o 
2 6 3 8888.17 8473.54 155.89 o 
3 6 3 0.19 0.00 33.40 o 
4 6 3 463.89 512.20 44.54 o 
5 6 3 4300.43 3986.24 144.75 o 
6 6 3 194.82 111.35 89.08 o 
7 6 3 3232.61 3273.62 133.62 o 
8 6 3 8375.45 9074.82 256.10 o 
9 6 3 171.51 33.40 111.35 o 
10 6 3 709.88 868.51 133.62 o 
11 6 3 15.65 -44.54 144.75 o 
12 6 3 64.23 -89.08 189.29 o 
-12 7 3 1809.93 1837.23 211.56 o 
-11 7 3 3137.29 3641.06 211.56 o 
-10 7 3 255.02 400.85 133.62 o 
-9 7 3 700.70 545.60 133.62 o 
-8 7 3 156.33 100.21 100.21 o 
-7 7 3 5298.17 5188.79 211.56 o 
-6 7 3 7282.61 7482.55 222.69 o 
-5 7 3 6232.26 6413.62 189.29 o 
-4 7 3 2715.80 2906.17 89.08 o 
-3 7 3 39.73 89.08 22.27 o 
-2 7 3 5570.68 5489.43 122.48 o 
-1 7 3 50734.38 51075.10 990.99 o 
0 7 3 24000.58 23761.55 467.66 o 
1 7 3 1295.46 1169.15 33.40 o 
2 7 3 35.66 33.40 22.27 o 
3 7 3 7169.96 7337.80 133.62 o 
4 7 3 8703.59 8607.16 200.43 o 
5 7 3 3778.33 3529.72 111.35 o 
6 7 3 1695.54 1703.62 89.08 o 
7 7 3 1954.76 1725.89 111.35 o 
8 7 3 186.17 200.43 100.21 o 
9 7 3 6618.87 7037.16 289.50 o 
10 7 3 2690.70 2794.82 211.56 o 
11 7 3 1456.78 1592.27 200.43 o 
12 7 3 262.71 144.75 189.29 o 
-12 8 3 2728.79 3028.65 389.72 o 
-11 8 3 5.69 -66.81 155.89 o 
-10 8 3 716.08 645.82 144.75 o 
-9 8 3 1958.44 1781.56 144.75 o 
-8 8 3 296.16 356.31 100.21 o 
-7 8 3 373.36 334.04 89.08 o 
-6 8 3 1094.09 1169.15 77.94 o 
-5 8 3 355.55 289.50 44.54 o 
-4 8 3 25826.48 27480.56 645.82 o 
-3 8 3 49299.48 49538.50 1124.61 o 
-2 8 3 5949.48 5678.72 100.21 o 
-1 8 3 217.35 200.43 11.13 o 
0 8 3 2748.83 2661.20 66.81 o 
1 8 3 4620.81 4888.16 100.21 o 
2 8 3 2718.29 2516.45 55.67 o 
3 8 3 10763.15 10232.83 211.56 o 
4 8 3 5366.19 5400.35 122.48 o 
5 8 3 2758.97 2828.23 100.21 o 
6 8 3 7398.09 7593.90 222.69 o 
7 8 3 129.78 100.21 89.08 o 
8 8 3 646.92 612.41 111.35 o 
9 8 3 528.67 590.14 122.48 o 
10 8 3 11.86 89.08 155.89 o 
11 8 3 809.42 1068.94 178.16 o 
12 8 3 3635.63 3886.03 244.96 o 
-12 9 3 229.56 77.94 189.29 o 
-11 9 3 25.89 77.94 144.75 o 
-10 9 3 404.27 378.58 144.75 o 
-9 9 3 1262.30 1146.88 133.62 o 
-8 9 3 49.81 33.40 100.21 o 
-7 9 3 529.12 423.12 89.08 o 
-6 9 3 5.83 -11.13 66.81 o 
-5 9 3 2.08 0.00 44.54 o 
-4 9 3 2.54 11.13 33.40 o 
-3 9 3 788.06 757.16 33.40 o 
-2 9 3 3128.12 3373.83 66.81 o 
-1 9 3 870.20 979.86 22.27 o 
0 9 3 1111.98 1113.47 44.54 o 
1 9 3 14.67 11.13 11.13 o 
2 9 3 8339.21 8662.84 144.75 o 
3 9 3 10459.36 11802.83 222.69 o 
4 9 3 6443.96 6614.04 144.75 o 
5 9 3 3200.47 3340.42 100.21 o 
6 9 3 460.07 445.39 89.08 o 
7 9 3 151.54 133.62 111.35 o 
8 9 3 517.53 423.12 111.35 o 
9 9 3 66.48 111.35 122.48 o 
10 9 3 12.88 -66.81 144.75 o 
11 9 3 86.85 55.67 155.89 o 
12 9 3 26.98 -178.16 178.16 o 
-12 10 3 2273.83 2817.09 256.10 o 
-11 10 3 1352.00 1013.26 189.29 o 
-10 10 3 1939.08 1781.56 155.89 o 
-9 10 3 3014.23 2750.28 167.02 o 
-8 10 3 1579.51 1458.65 122.48 o 
-7 10 3 107.63 278.37 100.21 o 
-6 10 3 7441.87 7738.65 222.69 o 
-5 10 3 3013.38 2750.28 100.21 o 
-4 10 3 18727.78 18917.94 456.52 o 
-3 10 3 27914.24 28627.44 556.74 o 
-2 10 3 12321.78 12860.64 222.69 o 
-1 10 3 327.78 411.99 22.27 o 
0 10 3 3547.01 3808.08 100.21 o 
1 10 3 5797.81 6112.98 122.48 o 
2 10 3 92.44 77.94 22.27 o 
3 10 3 1872.68 1514.33 44.54 o 
4 10 3 2285.42 2249.22 77.94 o 
5 10 3 17.79 -33.40 66.81 o 
6 10 3 755.26 790.57 77.94 o 
7 10 3 17.46 22.27 100.21 o 
8 10 3 7.28 89.08 100.21 o 
9 10 3 1299.69 1325.04 133.62 o 
10 10 3 1911.68 2149.01 189.29 o 
11 10 3 4.90 111.35 144.75 o 
12 10 3 2168.19 1959.72 256.10 o 
-12 11 3 1330.12 1369.57 267.23 o 
-11 11 3 1938.46 2371.70 233.83 o 
-10 11 3 1872.89 1826.10 189.29 o 
-9 11 3 431.29 534.47 111.35 o 
-8 11 3 654.02 478.79 122.48 o 
-7 11 3 4052.07 4242.34 155.89 o 
-6 11 3 6110.06 5767.80 167.02 o 
-5 11 3 560.89 445.39 66.81 o 
-4 11 3 8944.17 9175.03 200.43 o 
-3 11 3 1760.50 1814.96 55.67 o 
-2 11 3 2526.80 2193.55 55.67 o 
-1 11 3 37053.81 36154.54 779.43 o 
0 11 3 19347.35 19352.20 489.93 o 
1 11 3 4572.25 4186.67 100.21 o 
2 11 3 1729.85 1770.43 44.54 o 
3 11 3 9189.50 9464.54 200.43 o 
4 11 3 9018.83 9008.01 211.56 o 
5 11 3 3791.11 4164.40 122.48 o 
6 11 3 2826.17 3006.38 122.48 o 
7 11 3 226.16 278.37 100.21 o 
8 11 3 3869.40 3886.03 189.29 o 
9 11 3 7607.84 7337.80 356.31 o 
10 11 3 3434.27 3752.41 233.83 o 
11 11 3 1456.46 1469.79 189.29 o 
12 11 3 740.69 489.93 233.83 o 
-12 12 3 288.61 111.35 222.69 o 
-11 12 3 1.66 -178.16 211.56 o 
-10 12 3 41.91 111.35 133.62 o 
-9 12 3 365.68 445.39 122.48 o 
-8 12 3 4884.33 4988.37 211.56 o 
-7 12 3 555.72 634.68 89.08 o 
-6 12 3 1909.01 1859.50 89.08 o 
-5 12 3 9272.95 9286.38 322.91 o 
-4 12 3 2988.34 2906.17 77.94 o 
-3 12 3 7156.43 7048.30 144.75 o 
-2 12 3 7360.35 6981.49 144.75 o 
-1 12 3 9061.39 9219.57 189.29 o 
0 12 3 972.43 890.78 44.54 o 
1 12 3 16906.59 16702.12 311.77 o 
2 12 3 29081.38 29596.16 567.87 o 
3 12 3 117.01 77.94 33.40 o 
4 12 3 353.34 345.18 44.54 o 
5 12 3 1423.72 1581.13 77.94 o 
6 12 3 5038.19 4921.56 155.89 o 
7 12 3 7169.28 7259.86 244.96 o 
8 12 3 7338.76 7705.25 256.10 o 
9 12 3 1112.85 1013.26 144.75 o 
10 12 3 1175.29 968.72 133.62 o 
11 12 3 228.08 244.96 167.02 o 
-12 13 3 192.15 400.85 267.23 o 
-11 13 3 1430.58 1414.11 211.56 o 
-10 13 3 796.87 601.28 155.89 o 
-9 13 3 469.37 434.26 111.35 o 
-8 13 3 1.94 -89.08 100.21 o 
-7 13 3 211.13 155.89 77.94 o 
-6 13 3 208.37 155.89 66.81 o 
-5 13 3 4728.29 4565.25 189.29 o 
-4 13 3 14746.66 14764.68 322.91 o 
-3 13 3 1089.39 1124.61 55.67 o 
-2 13 3 5136.84 5166.52 100.21 o 
-1 13 3 1860.05 2059.93 44.54 o 
0 13 3 6809.54 7181.91 200.43 o 
1 13 3 641.72 757.16 33.40 o 
2 13 3 2942.46 2694.61 100.21 o 
3 13 3 122.87 77.94 44.54 o 
4 13 3 372.69 211.56 55.67 o 
5 13 3 2498.67 2449.64 100.21 o 
6 13 3 1439.30 1380.71 89.08 o 
7 13 3 352.59 222.69 77.94 o 
8 13 3 1518.72 1325.04 122.48 o 
9 13 3 1779.14 1792.69 155.89 o 
10 13 3 66.14 22.27 167.02 o 
11 13 3 390.78 334.04 167.02 o 
-12 14 3 1052.89 1113.47 222.69 o 
-11 14 3 1169.89 1525.46 200.43 o 
-10 14 3 237.38 66.81 189.29 o 
-9 14 3 97.43 378.58 167.02 o 
-8 14 3 2016.32 1892.91 122.48 o 
-7 14 3 1806.64 1692.48 111.35 o 
-6 14 3 564.30 623.55 100.21 o 
-5 14 3 1363.39 1436.38 77.94 o 
-4 14 3 687.18 656.95 55.67 o 
-3 14 3 1726.33 1759.29 55.67 o 
-2 14 3 5495.47 5522.84 111.35 o 
-1 14 3 4288.74 4197.80 89.08 o 
0 14 3 42.64 77.94 11.13 o 
1 14 3 4.66 11.13 11.13 o 
2 14 3 7324.37 7471.42 155.89 o 
3 14 3 955.60 1046.67 55.67 o 
4 14 3 522.47 501.06 55.67 o 
5 14 3 1518.20 1302.77 89.08 o 
6 14 3 2139.11 2137.87 111.35 o 
7 14 3 18.83 33.40 100.21 o 
8 14 3 9.77 -55.67 100.21 o 
9 14 3 2.00 -111.35 144.75 o 
10 14 3 15.94 -144.75 167.02 o 
11 14 3 0.13 22.27 178.16 o 
-11 15 3 5942.41 6023.90 434.26 o 
-10 15 3 1270.82 1358.44 200.43 o 
-9 15 3 685.95 812.84 133.62 o 
-8 15 3 2450.72 2149.01 122.48 o 
-7 15 3 1307.29 1269.36 100.21 o 
-6 15 3 0.18 -44.54 66.81 o 
-5 15 3 11706.54 12337.30 300.64 o 
-4 15 3 4593.65 4799.08 122.48 o 
-3 15 3 4405.30 4164.40 100.21 o 
-2 15 3 25932.25 25097.72 612.41 o 
-1 15 3 4487.78 4008.51 89.08 o 
0 15 3 4.96 0.00 22.27 o 
1 15 3 1748.94 1703.62 44.54 o 
2 15 3 3790.06 3607.66 100.21 o 
3 15 3 759.34 746.03 55.67 o 
4 15 3 4884.45 4465.03 122.48 o 
5 15 3 4422.59 4130.99 133.62 o 
6 15 3 28.93 77.94 77.94 o 
7 15 3 4180.14 4186.67 167.02 o 
8 15 3 1780.64 1570.00 133.62 o 
9 15 3 1484.16 1492.06 155.89 o 
10 15 3 4098.34 4097.59 233.83 o 
11 15 3 4434.85 5144.25 256.10 o 
-11 16 3 1.04 -11.13 256.10 o 
-10 16 3 616.82 601.28 189.29 o 
-9 16 3 2234.65 2226.95 144.75 o 
-8 16 3 2387.56 2405.11 167.02 o 
-7 16 3 3744.06 3307.02 178.16 o 
-6 16 3 3126.89 2728.01 155.89 o 
-5 16 3 919.81 957.59 77.94 o 
-4 16 3 11695.35 12136.88 300.64 o 
-3 16 3 10021.65 9676.10 200.43 o 
-2 16 3 8896.42 9197.30 178.16 o 
-1 16 3 687.02 668.08 33.40 o 
0 16 3 13801.85 14163.40 322.91 o 
1 16 3 9481.58 8673.97 189.29 o 
2 16 3 21484.80 21311.91 489.93 o 
3 16 3 2004.42 1959.72 77.94 o 
4 16 3 2148.49 1915.18 77.94 o 
5 16 3 345.68 322.91 66.81 o 
6 16 3 2136.82 2226.95 111.35 o 
7 16 3 4302.27 4242.34 189.29 o 
8 16 3 2159.98 2082.20 133.62 o 
9 16 3 376.44 545.60 122.48 o 
10 16 3 96.79 -33.40 155.89 o 
11 16 3 410.66 534.47 211.56 o 
-11 17 3 193.01 501.06 356.31 o 
-10 17 3 68.65 22.27 189.29 o 
-9 17 3 900.02 857.38 167.02 o 
-8 17 3 24.77 33.40 111.35 o 
-7 17 3 4820.22 4810.21 211.56 o 
-6 17 3 6231.32 6669.72 211.56 o 
-5 17 3 6769.91 7026.03 200.43 o 
-4 17 3 276.25 211.56 55.67 o 
-3 17 3 3302.34 2939.57 100.21 o 
-2 17 3 2752.46 2839.36 66.81 o 
-1 17 3 1885.28 1937.45 55.67 o 
0 17 3 8657.71 8195.18 167.02 o 
1 17 3 784.57 835.11 33.40 o 
2 17 3 6476.94 6502.69 144.75 o 
3 17 3 3051.52 2906.17 100.21 o 
4 17 3 517.92 367.45 55.67 o 
5 17 3 851.47 823.97 89.08 o 
6 17 3 3261.19 3295.89 133.62 o 
7 17 3 1133.45 1146.88 122.48 o 
8 17 3 77.56 44.54 100.21 o 
9 17 3 1202.42 1146.88 144.75 o 
10 17 3 115.48 11.13 133.62 o 
11 17 3 165.33 189.29 178.16 o 
-11 18 3 68.93 22.27 267.23 o 
-10 18 3 1013.67 1080.07 189.29 o 
-9 18 3 23.50 89.08 178.16 o 
-8 18 3 108.11 66.81 122.48 o 
-7 18 3 817.35 634.68 100.21 o 
-6 18 3 1159.27 1169.15 100.21 o 
-5 18 3 449.41 389.72 77.94 o 
-4 18 3 384.54 334.04 55.67 o 
-3 18 3 1731.80 1625.67 77.94 o 
-2 18 3 1162.68 1191.42 55.67 o 
-1 18 3 3955.92 3863.76 100.21 o 
0 18 3 121.77 111.35 22.27 o 
1 18 3 5644.17 5968.23 144.75 o 
2 18 3 1345.02 1492.06 55.67 o 
3 18 3 1288.72 1391.84 89.08 o 
4 18 3 439.29 445.39 77.94 o 
5 18 3 2418.61 2360.57 100.21 o 
6 18 3 66.35 -22.27 89.08 o 
7 18 3 0.33 -44.54 89.08 o 
8 18 3 618.13 489.93 133.62 o 
9 18 3 5.64 -89.08 155.89 o 
10 18 3 29.11 -100.21 167.02 o 
11 18 3 113.46 77.94 178.16 o 
-11 19 3 22.12 55.67 267.23 o 
-10 19 3 134.37 111.35 200.43 o 
-9 19 3 634.67 835.11 133.62 o 
-8 19 3 350.84 423.12 111.35 o 
-7 19 3 613.44 779.43 111.35 o 
-6 19 3 942.05 890.78 100.21 o 
-5 19 3 9.05 44.54 77.94 o 
-4 19 3 314.86 267.23 55.67 o 
-3 19 3 2749.23 2805.96 89.08 o 
-2 19 3 2117.69 2059.93 77.94 o 
-1 19 3 2785.48 2672.34 66.81 o 
0 19 3 14882.47 15499.57 311.77 o 
1 19 3 1959.20 1892.91 55.67 o 
2 19 3 15132.31 15644.32 322.91 o 
3 19 3 10859.64 10856.38 244.96 o 
4 19 3 0.37 55.67 66.81 o 
5 19 3 2537.64 2271.49 100.21 o 
6 19 3 2957.29 2995.25 122.48 o 
7 19 3 64.90 -55.67 100.21 o 
8 19 3 1160.59 1158.01 111.35 o 
9 19 3 2010.06 2260.35 167.02 o 
10 19 3 388.59 489.93 178.16 o 
11 19 3 75.60 -66.81 200.43 o 
-11 20 3 3.65 -244.96 267.23 o 
-10 20 3 1936.69 2594.40 334.04 o 
-9 20 3 5152.13 6246.59 322.91 o 
-8 20 3 4151.30 4130.99 233.83 o 
-7 20 3 509.63 512.20 111.35 o 
-6 20 3 500.76 478.79 111.35 o 
-5 20 3 975.88 935.32 89.08 o 
-4 20 3 4423.40 4375.96 155.89 o 
-3 20 3 9526.72 9520.21 289.50 o 
-2 20 3 578.14 579.01 44.54 o 
-1 20 3 3735.03 3886.03 89.08 o 
0 20 3 4888.19 5032.91 111.35 o 
1 20 3 5180.97 5233.33 122.48 o 
2 20 3 9841.98 10188.30 211.56 o 
3 20 3 13219.42 12827.23 367.45 o 
4 20 3 1242.13 1146.88 77.94 o 
5 20 3 514.65 501.06 77.94 o 
6 20 3 9433.95 9598.15 300.64 o 
7 20 3 2748.26 3006.38 155.89 o 
8 20 3 2032.79 2338.30 167.02 o 
9 20 3 2737.21 2984.11 189.29 o 
10 20 3 101.07 -144.75 155.89 o 
-11 21 3 3838.24 4420.50 378.58 o 
-10 21 3 2058.20 2015.39 300.64 o 
-9 21 3 473.93 244.96 222.69 o 
-8 21 3 607.88 590.14 133.62 o 
-7 21 3 1484.05 1425.25 122.48 o 
-6 21 3 6672.56 6491.56 244.96 o 
-5 21 3 3500.54 3574.25 133.62 o 
-4 21 3 156.55 55.67 66.81 o 
-3 21 3 13.22 -33.40 55.67 o 
-2 21 3 619.36 723.76 66.81 o 
-1 21 3 3661.36 3763.55 89.08 o 
0 21 3 607.98 590.14 33.40 o 
1 21 3 1634.59 1614.54 55.67 o 
2 21 3 2161.05 2026.52 66.81 o 
3 21 3 2740.68 2460.78 89.08 o 
4 21 3 7913.55 8161.77 233.83 o 
5 21 3 5171.00 5099.71 178.16 o 
6 21 3 2979.71 2995.25 167.02 o 
7 21 3 974.31 1046.67 144.75 o 
8 21 3 2.96 -66.81 122.48 o 
9 21 3 244.41 200.43 133.62 o 
10 21 3 495.79 478.79 167.02 o 
-10 22 3 455.52 634.68 244.96 o 
-9 22 3 208.43 133.62 178.16 o 
-8 22 3 560.42 590.14 133.62 o 
-7 22 3 90.02 167.02 111.35 o 
-6 22 3 95.28 122.48 89.08 o 
-5 22 3 571.97 545.60 100.21 o 
-4 22 3 13.00 -11.13 77.94 o 
-3 22 3 1555.81 1614.54 77.94 o 
-2 22 3 13.35 55.67 44.54 o 
-1 22 3 200.99 200.43 44.54 o 
0 22 3 2044.98 2182.41 66.81 o 
1 22 3 18058.67 18138.51 367.45 o 
2 22 3 1607.91 1636.81 66.81 o 
3 22 3 2781.66 2605.53 89.08 o 
4 22 3 1591.23 1703.62 100.21 o 
5 22 3 375.84 322.91 89.08 o 
6 22 3 329.76 356.31 100.21 o 
7 22 3 1564.10 1636.81 167.02 o 
8 22 3 2587.36 2349.43 178.16 o 
9 22 3 25.77 222.69 167.02 o 
10 22 3 60.55 167.02 178.16 o 
-10 23 3 262.67 389.72 211.56 o 
-9 23 3 29.59 -200.43 200.43 o 
-8 23 3 620.58 868.51 211.56 o 
-7 23 3 856.19 979.86 122.48 o 
-6 23 3 1575.31 1492.06 111.35 o 
-5 23 3 315.52 300.64 89.08 o 
-4 23 3 168.49 122.48 66.81 o 
-3 23 3 199.60 289.50 89.08 o 
-2 23 3 396.63 311.77 55.67 o 
-1 23 3 16.44 44.54 44.54 o 
0 23 3 58.83 11.13 33.40 o 
1 23 3 7.58 33.40 33.40 o 
2 23 3 2539.60 2405.11 77.94 o 
3 23 3 2763.02 2638.94 89.08 o 
4 23 3 3565.56 3418.37 111.35 o 
5 23 3 461.05 523.33 89.08 o 
6 23 3 105.44 89.08 100.21 o 
7 23 3 143.63 233.83 133.62 o 
8 23 3 178.32 22.27 133.62 o 
9 23 3 5.87 55.67 155.89 o 
10 23 3 3.00 -133.62 200.43 o 
-10 24 3 110.49 44.54 244.96 o 
-9 24 3 1208.05 1002.13 222.69 o 
-8 24 3 4960.90 5010.64 300.64 o 
-7 24 3 2109.68 2260.35 144.75 o 
-6 24 3 13.82 -100.21 100.21 o 
-5 24 3 2509.54 2471.91 133.62 o 
-4 24 3 4536.39 4298.01 144.75 o 
-3 24 3 9.36 -55.67 89.08 o 
-2 24 3 1613.91 1369.57 89.08 o 
-1 24 3 222.40 334.04 55.67 o 
0 24 3 1492.80 1380.71 55.67 o 
1 24 3 21447.05 22236.09 456.52 o 
2 24 3 9393.69 9453.40 211.56 o 
3 24 3 113.28 133.62 55.67 o 
4 24 3 333.14 244.96 77.94 o 
5 24 3 508.08 456.52 100.21 o 
6 24 3 1184.01 1102.34 111.35 o 
7 24 3 6060.95 6625.18 289.50 o 
8 24 3 3714.43 3685.60 244.96 o 
9 24 3 460.47 77.94 411.99 o 
10 24 3 6.98 167.02 189.29 o 
-10 25 3 1452.13 1180.28 233.83 o 
-9 25 3 542.70 434.26 222.69 o 
-8 25 3 46.69 189.29 189.29 o 
-7 25 3 446.21 590.14 167.02 o 
-6 25 3 3980.33 3997.38 178.16 o 
-5 25 3 7833.97 8629.43 389.72 o 
-4 25 3 4782.26 5121.98 155.89 o 
-3 25 3 731.22 857.38 89.08 o 
-2 25 3 866.64 957.59 66.81 o 
-1 25 3 5856.40 6224.33 200.43 o 
0 25 3 3560.06 3774.68 100.21 o 
1 25 3 3352.42 3307.02 77.94 o 
2 25 3 28.82 55.67 44.54 o 
3 25 3 1564.13 1447.52 89.08 o 
4 25 3 1682.77 1625.67 111.35 o 
5 25 3 3839.58 4164.40 155.89 o 
6 25 3 892.58 935.32 100.21 o 
7 25 3 416.14 445.39 178.16 o 
8 25 3 226.35 155.89 200.43 o 
9 25 3 1063.28 1202.55 211.56 o 
-10 26 3 1120.73 1581.13 311.77 o 
-9 26 3 730.95 779.43 211.56 o 
-8 26 3 48.96 456.52 178.16 o 
-7 26 3 587.00 768.30 167.02 o 
-6 26 3 193.54 200.43 111.35 o 
-5 26 3 388.70 434.26 100.21 o 
-4 26 3 3748.84 3752.41 144.75 o 
-3 26 3 3039.35 3173.40 133.62 o 
-2 26 3 476.14 445.39 66.81 o 
-1 26 3 2835.41 2839.36 122.48 o 
0 26 3 1.01 -44.54 44.54 o 
1 26 3 518.25 579.01 66.81 o 
2 26 3 421.87 467.66 55.67 o 
3 26 3 9494.94 9631.56 256.10 o 
4 26 3 818.64 823.97 77.94 o 
5 26 3 1087.37 1035.53 100.21 o 
6 26 3 6398.88 6135.25 311.77 o 
7 26 3 1029.19 1091.21 189.29 o 
8 26 3 53.21 -100.21 200.43 o 
9 26 3 75.17 267.23 200.43 o 
-9 27 3 2347.38 2182.41 256.10 o 
-8 27 3 461.23 456.52 178.16 o 
-7 27 3 63.18 22.27 167.02 o 
-6 27 3 57.99 -55.67 100.21 o 
-5 27 3 16.00 -89.08 89.08 o 
-4 27 3 49.34 267.23 89.08 o 
-3 27 3 364.66 378.58 77.94 o 
-2 27 3 43.09 11.13 66.81 o 
-1 27 3 4.16 22.27 55.67 o 
0 27 3 6786.33 6803.33 278.37 o 
1 27 3 3149.20 3028.65 111.35 o 
2 27 3 76.53 89.08 100.21 o 
3 27 3 85.23 -44.54 100.21 o 
4 27 3 4449.16 4643.19 200.43 o 
5 27 3 1199.30 968.72 144.75 o 
6 27 3 145.40 155.89 155.89 o 
7 27 3 10.85 -178.16 178.16 o 
8 27 3 271.97 244.96 211.56 o 
9 27 3 2.05 -11.13 189.29 o 
-9 28 3 1346.38 1647.94 334.04 o 
-8 28 3 324.51 389.72 200.43 o 
-7 28 3 498.59 501.06 178.16 o 
-6 28 3 81.24 66.81 122.48 o 
-5 28 3 44.13 122.48 100.21 o 
-4 28 3 912.45 1002.13 89.08 o 
-3 28 3 1265.66 1369.57 100.21 o 
-2 28 3 2799.24 2794.82 122.48 o 
-1 28 3 740.57 645.82 77.94 o 
0 28 3 2638.70 2483.05 155.89 o 
1 28 3 422.13 389.72 100.21 o 
2 28 3 1568.81 1514.33 122.48 o 
3 28 3 2503.35 2594.40 144.75 o 
4 28 3 52.85 33.40 133.62 o 
5 28 3 2580.83 2895.04 167.02 o 
6 28 3 1043.04 924.18 178.16 o 
7 28 3 1361.92 1235.96 167.02 o 
8 28 3 1158.43 1068.94 222.69 o 
9 28 3 231.31 33.40 244.96 o 
-9 29 3 2540.18 1937.45 501.06 o 
-8 29 3 205.03 389.72 300.64 o 
-7 29 3 1422.46 1336.17 267.23 o 
-6 29 3 4998.67 5144.25 400.85 o 
-5 29 3 2080.54 2160.14 155.89 o 
-4 29 3 37.36 -122.48 167.02 o 
-3 29 3 12.95 -22.27 111.35 o 
-2 29 3 382.62 400.85 111.35 o 
-1 29 3 9712.50 9676.10 322.91 o 
0 29 3 10575.56 10578.01 411.99 o 
1 29 3 8168.25 8429.01 256.10 o 
2 29 3 847.64 779.43 100.21 o 
3 29 3 925.99 712.62 111.35 o 
4 29 3 279.69 233.83 111.35 o 
5 29 3 499.71 423.12 122.48 o 
6 29 3 3400.28 3485.18 278.37 o 
7 29 3 741.54 979.86 211.56 o 
8 29 3 467.24 924.18 211.56 o 
-8 30 3 667.45 378.58 300.64 o 
-7 30 3 125.42 111.35 256.10 o 
-6 30 3 1298.32 968.72 244.96 o 
-5 30 3 1516.70 1781.56 233.83 o 
-4 30 3 4351.15 3986.24 200.43 o 
-3 30 3 1119.20 1013.26 133.62 o 
-2 30 3 1254.89 1325.04 133.62 o 
-1 30 3 307.11 389.72 122.48 o 
0 30 3 1212.76 1336.17 144.75 o 
1 30 3 4044.56 3941.70 167.02 o 
2 30 3 2720.11 2895.03 144.75 o 
3 30 3 55.96 189.29 111.35 o 
4 30 3 40.82 44.54 111.35 o 
5 30 3 500.19 690.35 155.89 o 
6 30 3 2537.65 2427.38 211.56 o 
7 30 3 3245.54 3518.58 267.23 o 
8 30 3 1234.69 1291.63 211.56 o 
-8 31 3 57.06 222.69 311.77 o 
-7 31 3 149.86 -22.27 267.23 o 
-6 31 3 390.94 623.55 211.56 o 
-5 31 3 1304.73 1035.53 222.69 o 
-4 31 3 755.70 723.76 144.75 o 
-3 31 3 545.43 701.49 122.48 o 
-2 31 3 3220.31 3329.29 211.56 o 
-1 31 3 636.27 590.14 133.62 o 
0 31 3 219.96 144.75 122.48 o 
1 31 3 769.24 734.89 122.48 o 
2 31 3 4771.45 5322.41 211.56 o 
3 31 3 648.95 512.20 111.35 o 
4 31 3 338.15 356.31 133.62 o 
5 31 3 1495.41 1358.44 133.62 o 
6 31 3 99.66 144.75 189.29 o 
7 31 3 130.90 11.13 211.56 o 
8 31 3 35.23 0.00 200.43 o 
-8 32 3 139.95 -77.94 489.93 o 
-7 32 3 125.80 345.18 322.91 o 
-6 32 3 162.99 311.77 211.56 o 
-5 32 3 293.70 -22.27 278.37 o 
-4 32 3 1163.68 1124.61 155.89 o 
-3 32 3 106.36 256.10 133.62 o 
-2 32 3 2.90 -11.13 122.48 o 
-1 32 3 108.97 133.62 111.35 o 
0 32 3 356.90 411.99 178.16 o 
1 32 3 1536.76 1603.40 133.62 o 
2 32 3 850.01 812.84 133.62 o 
3 32 3 456.17 523.33 133.62 o 
4 32 3 513.72 356.31 133.62 o 
5 32 3 66.83 66.81 133.62 o 
6 32 3 659.13 768.30 178.16 o 
7 32 3 13.01 66.81 167.02 o 
-7 33 3 75.50 -33.40 322.91 o 
-6 33 3 1067.82 534.47 423.12 o 
-5 33 3 3262.25 3540.85 300.64 o 
-4 33 3 5328.82 5155.39 423.12 o 
-3 33 3 115.50 77.94 178.16 o 
-2 33 3 3925.58 4153.26 222.69 o 
-1 33 3 3343.94 3217.94 200.43 o 
0 33 3 1297.16 1235.96 133.62 o 
1 33 3 5398.08 5322.41 233.83 o 
2 33 3 2454.18 2327.16 144.75 o 
3 33 3 468.93 590.14 122.48 o 
4 33 3 1222.99 1235.96 155.89 o 
5 33 3 1178.71 890.78 189.29 o 
6 33 3 30.99 22.27 200.43 o 
7 33 3 1091.46 1514.33 200.43 o 
-7 34 3 212.51 244.96 489.93 o 
-6 34 3 146.85 -77.94 423.12 o 
-5 34 3 3656.36 2761.42 545.60 o 
-4 34 3 3604.96 2783.69 478.79 o 
-3 34 3 844.71 857.38 189.29 o 
-2 34 3 384.26 356.31 189.29 o 
-1 34 3 4.41 11.13 133.62 o 
0 34 3 1440.71 1380.71 155.89 o 
1 34 3 2523.94 2683.47 200.43 o 
2 34 3 2200.59 2304.89 144.75 o 
3 34 3 841.05 779.43 122.48 o 
4 34 3 24.48 0.00 144.75 o 
5 34 3 104.30 -55.67 155.89 o 
6 34 3 1603.37 1681.35 256.10 o 
7 34 3 3352.53 3563.12 267.23 o 
-7 35 3 406.27 534.47 501.06 o 
-5 35 3 471.38 22.27 423.12 o 
-4 35 3 0.90 189.29 278.37 o 
-3 35 3 97.27 367.45 367.45 o 
-2 35 3 340.11 701.49 200.43 o 
-1 35 3 619.20 712.62 211.56 o 
0 35 3 1447.19 1436.38 167.02 o 
1 35 3 855.81 901.91 167.02 o 
2 35 3 2.30 -122.48 133.62 o 
3 35 3 356.81 300.64 133.62 o 
4 35 3 431.90 601.28 144.75 o 
5 35 3 915.71 1046.67 211.56 o 
6 35 3 1557.65 1336.17 211.56 o 
-6 36 3 1130.38 968.72 478.79 o 
-4 36 3 123.15 44.54 400.85 o 
-3 36 3 608.31 523.33 289.50 o 
-2 36 3 61.02 11.13 200.43 o 
-1 36 3 365.13 556.74 211.56 o 
0 36 3 3.29 233.83 211.56 o 
1 36 3 346.38 267.23 189.29 o 
2 36 3 225.15 -311.77 322.91 o 
3 36 3 817.52 1180.28 378.58 o 
4 36 3 15.41 22.27 256.10 o 
5 36 3 107.21 55.67 267.23 o 
6 36 3 32.96 133.62 311.77 o 
-6 37 3 883.04 1358.44 389.72 o 
-5 37 3 142.01 -445.39 445.39 o 
-4 37 3 51.70 -211.56 411.99 o 
-3 37 3 154.62 567.87 289.50 o 
-2 37 3 374.43 289.50 378.58 o 
-1 37 3 3340.14 3529.72 278.37 o 
0 37 3 3980.61 4409.36 356.31 o 
1 37 3 2369.90 2683.47 289.50 o 
2 37 3 464.82 690.35 244.96 o 
3 37 3 233.16 233.83 256.10 o 
4 37 3 13.51 244.96 211.56 o 
5 37 3 187.03 334.04 244.96 o 
-5 38 3 112.53 -289.50 478.79 o 
-3 38 3 6447.86 5478.30 768.30 o 
-2 38 3 1164.18 1636.81 434.26 o 
-1 38 3 695.41 1124.61 400.85 o 
0 38 3 1851.32 1725.89 256.10 o 
1 38 3 255.19 178.16 367.45 o 
2 38 3 2172.34 2126.74 278.37 o 
3 38 3 1190.95 1158.01 244.96 o 
4 38 3 65.72 100.21 278.37 o 
5 38 3 838.85 913.05 311.77 o 
-4 39 3 1083.74 534.47 345.18 o 
-3 39 3 281.33 33.40 311.77 o 
-2 39 3 315.62 690.35 434.26 o 
-1 39 3 763.25 612.41 423.12 o 
0 39 3 788.06 1202.55 267.23 o 
1 39 3 257.48 534.47 189.29 o 
2 39 3 90.29 501.06 289.50 o 
3 39 3 1.27 -22.27 278.37 o 
4 39 3 683.48 590.14 300.64 o 
-3 40 3 496.17 901.91 478.79 o 
-1 40 3 1461.31 1547.73 345.18 o 
0 40 3 39.18 311.77 345.18 o 
1 40 3 564.85 634.68 222.69 o 
2 40 3 624.59 634.68 411.99 o 
3 40 3 68.82 -111.35 400.85 o 
-2 41 3 72.19 66.81 322.91 o 
-1 41 3 1508.30 2393.97 501.06 o 
0 41 3 749.60 1536.60 456.52 o 
1 41 3 205.44 334.04 222.69 o 
2 41 3 73.20 189.29 200.43 o 
-12 0 4 872.81 924.18 244.96 o 
-11 0 4 500.96 523.33 233.83 o 
-10 0 4 10458.28 12225.96 1391.84 o 
-9 0 4 3989.27 4576.38 267.23 o 
-8 0 4 2722.57 2494.18 178.16 o 
-7 0 4 8314.30 8462.41 356.31 o 
-6 0 4 17761.05 19641.70 701.49 o 
-5 0 4 2174.97 2505.32 133.62 o 
-4 0 4 6473.09 5511.70 178.16 o 
-3 0 4 26623.05 26266.87 634.68 o 
-2 0 4 60741.05 64024.81 2104.47 o 
-1 0 4 16245.57 16713.26 501.06 o 
0 0 4 14004.19 14731.27 423.12 o 
1 0 4 40514.35 42757.44 1035.53 o 
2 0 4 59285.75 59659.99 1681.35 o 
3 0 4 77101.70 78444.31 1915.18 o 
4 0 4 19445.21 18940.21 579.01 o 
5 0 4 3380.96 3262.48 144.75 o 
6 0 4 1945.31 1647.94 122.48 o 
7 0 4 0.21 244.96 144.75 o 
8 0 4 12702.60 13294.89 512.20 o 
9 0 4 11544.12 11891.91 679.22 o 
10 0 4 6632.71 6101.84 356.31 o 
11 0 4 471.11 345.18 222.69 o 
12 0 4 26.18 -11.13 311.77 o 
-12 1 4 12.23 0.00 133.62 o 
-11 1 4 318.75 534.47 178.16 o 
-10 1 4 724.36 812.84 133.62 o 
-9 1 4 2339.89 2338.30 155.89 o 
-8 1 4 434.15 556.74 111.35 o 
-7 1 4 2445.14 2560.99 111.35 o 
-6 1 4 1763.71 1547.73 77.94 o 
-5 1 4 1144.80 990.99 66.81 o 
-4 1 4 136.68 233.83 33.40 o 
-3 1 4 3891.62 3719.01 66.81 o 
-2 1 4 2239.28 2338.30 55.67 o 
-1 1 4 342.71 278.37 22.27 o 
0 1 4 11038.55 12571.13 200.43 o 
1 1 4 16757.18 17971.48 334.04 o 
2 1 4 42.48 44.54 22.27 o 
3 1 4 1206.97 1113.47 33.40 o 
4 1 4 8988.71 8963.47 189.29 o 
5 1 4 8114.57 8039.29 200.43 o 
6 1 4 6062.04 6001.63 178.16 o 
7 1 4 148.14 133.62 89.08 o 
8 1 4 1550.37 1692.48 111.35 o 
9 1 4 2272.10 2249.22 167.02 o 
10 1 4 1581.82 1414.11 167.02 o 
11 1 4 101.15 144.75 144.75 o 
12 1 4 2.46 -189.29 189.29 o 
-12 2 4 5.37 211.56 222.69 o 
-11 2 4 1245.72 1558.86 167.02 o 
-10 2 4 2385.11 2160.14 167.02 o 
-9 2 4 16.93 11.13 100.21 o 
-8 2 4 2830.77 2828.23 122.48 o 
-7 2 4 481.31 512.20 77.94 o 
-6 2 4 3492.05 3529.72 111.35 o 
-5 2 4 2540.84 2560.99 89.08 o 
-4 2 4 5428.57 5578.51 122.48 o 
-3 2 4 4450.35 4854.75 100.21 o 
-2 2 4 9844.20 10600.28 233.83 o 
-1 2 4 5536.89 5979.36 133.62 o 
0 2 4 8482.79 8740.78 155.89 o 
1 2 4 19364.12 19964.61 334.04 o 
2 2 4 1184.22 1113.47 33.40 o 
3 2 4 1124.29 1146.88 44.54 o 
4 2 4 83.69 77.94 44.54 o 
5 2 4 10769.41 10867.52 256.10 o 
6 2 4 2010.37 1915.18 100.21 o 
7 2 4 2847.96 2483.05 122.48 o 
8 2 4 3778.12 3908.30 155.89 o 
9 2 4 1830.54 1692.48 133.62 o 
10 2 4 14.34 -33.40 122.48 o 
11 2 4 2.53 -22.27 155.89 o 
12 2 4 30.46 -167.02 167.02 o 
-12 3 4 60.69 -111.35 222.69 o 
-11 3 4 258.35 278.37 167.02 o 
-10 3 4 323.71 334.04 133.62 o 
-9 3 4 2350.00 2037.66 122.48 o 
-8 3 4 54.97 11.13 89.08 o 
-7 3 4 3083.63 2750.28 133.62 o 
-6 3 4 959.49 901.91 77.94 o 
-5 3 4 478.59 456.52 55.67 o 
-4 3 4 2.72 -22.27 33.40 o 
-3 3 4 7540.55 7660.71 155.89 o 
-2 3 4 10.27 22.27 11.13 o 
-1 3 4 2939.61 3095.46 66.81 o 
0 3 4 6437.53 6569.50 133.62 o 
1 3 4 253.19 311.77 22.27 o 
2 3 4 834.20 801.70 33.40 o 
3 3 4 8540.53 8573.76 144.75 o 
4 3 4 1399.10 1670.21 66.81 o 
5 3 4 3638.41 3752.41 122.48 o 
6 3 4 3668.51 3329.29 122.48 o 
7 3 4 1006.47 979.86 133.62 o 
8 3 4 815.40 701.49 100.21 o 
9 3 4 1039.23 957.59 111.35 o 
10 3 4 27.87 -77.94 133.62 o 
11 3 4 6.27 -22.27 155.89 o 
12 3 4 574.64 523.33 189.29 o 
-12 4 4 7.81 -66.81 200.43 o 
-11 4 4 47.68 22.27 144.75 o 
-10 4 4 11.28 122.48 122.48 o 
-9 4 4 5482.02 6135.25 289.50 o 
-8 4 4 26188.70 27647.58 879.65 o 
-7 4 4 19892.83 20521.35 579.01 o 
-6 4 4 213.91 267.23 55.67 o 
-5 4 4 4867.50 4932.69 122.48 o 
-4 4 4 1406.64 1280.50 44.54 o 
-3 4 4 14148.57 14675.60 278.37 o 
-2 4 4 20087.64 19597.16 367.45 o 
-1 4 4 5212.89 5121.98 100.21 o 
0 4 4 14518.18 14898.29 278.37 o 
1 4 4 5043.45 4954.96 89.08 o 
2 4 4 37976.71 39261.13 645.82 o 
3 4 4 2437.53 2182.41 55.67 o 
4 4 4 8723.38 8529.22 189.29 o 
5 4 4 3831.42 3841.49 111.35 o 
6 4 4 1326.11 1302.77 89.08 o 
7 4 4 15348.55 16201.06 456.52 o 
8 4 4 13638.76 13918.44 411.99 o 
9 4 4 3680.85 3184.54 178.16 o 
10 4 4 1585.33 1503.19 167.02 o 
11 4 4 44.02 233.83 189.29 o 
12 4 4 250.58 311.77 189.29 o 
-12 5 4 252.67 89.08 211.56 o 
-11 5 4 2299.32 2616.67 178.16 o 
-10 5 4 833.58 679.22 133.62 o 
-9 5 4 287.04 244.96 111.35 o 
-8 5 4 231.61 111.35 89.08 o 
-7 5 4 2033.67 1737.02 100.21 o 
-6 5 4 890.73 890.78 77.94 o 
-5 5 4 22498.92 23449.78 668.08 o 
-4 5 4 3058.31 2906.17 77.94 o 
-3 5 4 484.91 612.41 33.40 o 
-2 5 4 13906.42 14430.64 244.96 o 
-1 5 4 19534.93 20621.56 423.12 o 
0 5 4 15211.24 15644.32 289.50 o 
1 5 4 15688.19 16123.12 256.10 o 
2 5 4 33158.12 33983.26 579.01 o 
3 5 4 180.48 155.89 33.40 o 
4 5 4 17890.98 17704.25 311.77 o 
5 5 4 6556.37 6870.14 167.02 o 
6 5 4 2590.37 2650.07 111.35 o 
7 5 4 414.50 489.93 89.08 o 
8 5 4 2208.70 2349.43 133.62 o 
9 5 4 718.88 534.47 144.75 o 
10 5 4 2080.38 2238.08 178.16 o 
11 5 4 1050.88 1325.04 200.43 o 
12 5 4 145.05 334.04 200.43 o 
-12 6 4 676.78 801.70 256.10 o 
-11 6 4 17.37 -11.13 144.75 o 
-10 6 4 124.04 167.02 122.48 o 
-9 6 4 159.43 222.69 133.62 o 
-8 6 4 100.63 66.81 100.21 o 
-7 6 4 4175.61 4108.72 144.75 o 
-6 6 4 659.05 656.95 77.94 o 
-5 6 4 327.96 289.50 55.67 o 
-4 6 4 5952.29 5856.88 144.75 o 
-3 6 4 5575.98 5533.97 122.48 o 
-2 6 4 19315.82 19920.07 467.66 o 
-1 6 4 381.24 400.85 22.27 o 
0 6 4 1792.52 1792.69 44.54 o 
1 6 4 1358.56 1503.19 33.40 o 
2 6 4 375.80 278.37 22.27 o 
3 6 4 18930.10 19018.15 356.31 o 
4 6 4 8570.55 9019.15 189.29 o 
5 6 4 10.82 -22.27 55.67 o 
6 6 4 704.84 579.01 77.94 o 
7 6 4 358.73 345.18 100.21 o 
8 6 4 900.48 746.03 111.35 o 
9 6 4 28.76 66.81 155.89 o 
10 6 4 4.59 -66.81 189.29 o 
11 6 4 293.13 155.89 144.75 o 
12 6 4 280.25 178.16 155.89 o 
-12 7 4 22.75 -233.83 233.83 o 
-11 7 4 7.58 -11.13 133.62 o 
-10 7 4 52.77 0.00 111.35 o 
-9 7 4 312.50 467.66 122.48 o 
-8 7 4 1058.13 990.99 111.35 o 
-7 7 4 156.82 167.02 77.94 o 
-6 7 4 688.45 690.35 66.81 o 
-5 7 4 6318.96 5957.09 155.89 o 
-4 7 4 5308.48 5366.95 122.48 o 
-3 7 4 2656.84 2739.15 77.94 o 
-2 7 4 2781.58 2839.36 89.08 o 
-1 7 4 10716.74 10455.53 189.29 o 
0 7 4 3513.10 3229.08 66.81 o 
1 7 4 199.62 200.43 22.27 o 
2 7 4 94.32 77.94 22.27 o 
3 7 4 9580.43 10121.49 178.16 o 
4 7 4 2417.91 2282.62 66.81 o 
5 7 4 2386.65 2382.84 89.08 o 
6 7 4 1395.76 1347.30 100.21 o 
7 7 4 475.91 456.52 89.08 o 
8 7 4 79.08 55.67 89.08 o 
9 7 4 256.76 211.56 133.62 o 
10 7 4 243.43 311.77 189.29 o 
11 7 4 7.06 -89.08 189.29 o 
12 7 4 156.95 155.89 334.04 o 
-12 8 4 710.38 523.33 222.69 o 
-11 8 4 66.62 22.27 200.43 o 
-10 8 4 191.60 211.56 122.48 o 
-9 8 4 2295.53 2393.97 144.75 o 
-8 8 4 3336.17 3785.81 144.75 o 
-7 8 4 1164.08 1269.36 89.08 o 
-6 8 4 3885.95 4208.94 155.89 o 
-5 8 4 3144.42 3173.40 89.08 o 
-4 8 4 6327.46 6536.10 167.02 o 
-3 8 4 16661.59 16935.96 322.91 o 
-2 8 4 13110.13 13183.54 300.64 o 
-1 8 4 16791.02 17114.11 322.91 o 
0 8 4 44.49 33.40 11.13 o 
1 8 4 5438.25 5467.16 100.21 o 
2 8 4 10031.18 9898.79 178.16 o 
3 8 4 10780.46 10533.47 189.29 o 
4 8 4 11322.87 11524.47 233.83 o 
5 8 4 358.35 400.85 66.81 o 
6 8 4 1503.37 1692.48 100.21 o 
7 8 4 3601.81 3507.45 144.75 o 
8 8 4 5913.39 6124.11 222.69 o 
9 8 4 3315.72 3217.94 189.29 o 
10 8 4 534.56 345.18 167.02 o 
11 8 4 368.34 467.66 189.29 o 
12 8 4 565.17 378.58 256.10 o 
-12 9 4 118.42 155.89 222.69 o 
-11 9 4 240.07 100.21 167.02 o 
-10 9 4 6450.77 6268.86 278.37 o 
-9 9 4 6961.13 7504.82 300.64 o 
-8 9 4 873.85 790.57 111.35 o 
-7 9 4 382.35 222.69 89.08 o 
-6 9 4 1607.92 1525.46 89.08 o 
-5 9 4 362.79 300.64 44.54 o 
-4 9 4 1289.38 1570.00 55.67 o 
-3 9 4 5466.14 5489.43 122.48 o 
-2 9 4 701.75 746.03 22.27 o 
-1 9 4 46895.63 46888.43 1135.74 o 
0 9 4 39863.98 39673.11 790.57 o 
1 9 4 2533.17 2427.38 55.67 o 
2 9 4 7.51 11.13 22.27 o 
3 9 4 590.33 567.87 44.54 o 
4 9 4 1206.22 1169.15 55.67 o 
5 9 4 11415.73 12248.22 278.37 o 
6 9 4 5612.60 5645.32 189.29 o 
7 9 4 371.61 378.58 100.21 o 
8 9 4 4004.26 4253.47 189.29 o 
9 9 4 7163.89 7348.93 334.04 o 
10 9 4 1680.02 1592.27 167.02 o 
11 9 4 247.69 122.48 144.75 o 
12 9 4 814.21 757.16 211.56 o 
-12 10 4 2723.04 2984.11 244.96 o 
-11 10 4 634.44 901.91 222.69 o 
-10 10 4 12.00 111.35 122.48 o 
-9 10 4 819.18 857.38 122.48 o 
-8 10 4 115.79 55.67 100.21 o 
-7 10 4 120.58 111.35 66.81 o 
-6 10 4 15.78 11.13 66.81 o 
-5 10 4 2.03 -33.40 44.54 o 
-4 10 4 5564.80 5645.32 133.62 o 
-3 10 4 15234.55 15811.34 322.91 o 
-2 10 4 14653.12 15388.22 334.04 o 
-1 10 4 7267.35 7772.06 167.02 o 
0 10 4 5105.62 5645.32 133.62 o 
1 10 4 2509.95 2471.91 55.67 o 
2 10 4 7134.40 7070.57 144.75 o 
3 10 4 16684.04 16802.34 311.77 o 
4 10 4 4529.58 4375.96 111.35 o 
5 10 4 204.89 222.69 66.81 o 
6 10 4 1700.39 1625.67 89.08 o 
7 10 4 250.88 311.77 100.21 o 
8 10 4 1404.35 1124.61 122.48 o 
9 10 4 389.91 334.04 144.75 o 
10 10 4 6.12 44.54 167.02 o 
11 10 4 741.86 668.08 178.16 o 
-12 11 4 815.40 846.24 267.23 o 
-11 11 4 901.75 690.35 200.43 o 
-10 11 4 54.28 77.94 178.16 o 
-9 11 4 104.06 144.75 133.62 o 
-8 11 4 897.57 734.89 111.35 o 
-7 11 4 1132.48 1057.80 100.21 o 
-6 11 4 47.63 33.40 77.94 o 
-5 11 4 2945.42 2906.17 89.08 o 
-4 11 4 13295.37 13740.28 322.91 o 
-3 11 4 1015.72 1080.07 44.54 o 
-2 11 4 12478.92 12782.69 233.83 o 
-1 11 4 185.67 244.96 22.27 o 
0 11 4 2771.61 3140.00 89.08 o 
1 11 4 6365.97 6302.27 144.75 o 
2 11 4 4329.90 3930.57 89.08 o 
3 11 4 50.02 55.67 33.40 o 
4 11 4 334.04 278.37 44.54 o 
5 11 4 1348.26 1024.40 66.81 o 
6 11 4 1890.54 1748.16 100.21 o 
7 11 4 993.91 679.22 100.21 o 
8 11 4 4624.47 4520.71 200.43 o 
9 11 4 226.91 222.69 122.48 o 
10 11 4 547.15 868.51 144.75 o 
11 11 4 1166.71 1592.27 200.43 o 
-12 12 4 1183.86 1280.50 211.56 o 
-11 12 4 394.21 400.85 178.16 o 
-10 12 4 2089.65 2193.55 211.56 o 
-9 12 4 1277.76 1091.21 122.48 o 
-8 12 4 2116.32 2026.52 111.35 o 
-7 12 4 537.65 423.12 89.08 o 
-6 12 4 5520.71 5277.87 189.29 o 
-5 12 4 32.50 22.27 44.54 o 
-4 12 4 6010.66 5689.86 133.62 o 
-3 12 4 13232.56 12804.96 256.10 o 
-2 12 4 1498.17 1313.90 33.40 o 
-1 12 4 367.31 400.85 22.27 o 
0 12 4 1105.28 1146.88 44.54 o 
1 12 4 3161.54 3585.39 89.08 o 
2 12 4 8908.43 9230.71 155.89 o 
3 12 4 11676.85 11279.50 222.69 o 
4 12 4 1545.57 1414.11 66.81 o 
5 12 4 99.81 22.27 66.81 o 
6 12 4 225.39 322.91 77.94 o 
7 12 4 1124.64 890.78 100.21 o 
8 12 4 638.01 489.93 111.35 o 
9 12 4 2774.95 2449.64 178.16 o 
10 12 4 611.75 723.76 167.02 o 
11 12 4 218.43 55.67 178.16 o 
-12 13 4 763.76 567.87 233.83 o 
-11 13 4 3176.04 3551.99 322.91 o 
-10 13 4 3202.56 3407.23 244.96 o 
-9 13 4 1792.97 1725.89 155.89 o 
-8 13 4 473.98 423.12 100.21 o 
-7 13 4 731.44 701.49 100.21 o 
-6 13 4 701.81 634.68 89.08 o 
-5 13 4 4532.31 4698.86 133.62 o 
-4 13 4 713.20 612.41 44.54 o 
-3 13 4 1724.01 1681.35 55.67 o 
-2 13 4 11480.94 11624.68 233.83 o 
-1 13 4 6131.95 5623.05 111.35 o 
0 13 4 5425.40 4910.42 122.48 o 
1 13 4 36827.51 37780.20 1068.94 o 
2 13 4 20689.82 21723.90 423.12 o 
3 13 4 252.24 278.37 33.40 o 
4 13 4 713.69 668.08 44.54 o 
5 13 4 3300.17 3295.89 122.48 o 
6 13 4 342.27 334.04 66.81 o 
7 13 4 824.88 601.28 100.21 o 
8 13 4 1084.18 1091.21 133.62 o 
9 13 4 1635.91 1625.67 167.02 o 
10 13 4 3512.81 3451.77 211.56 o 
11 13 4 3710.80 3774.68 244.96 o 
-11 14 4 801.71 1046.67 222.69 o 
-10 14 4 449.78 278.37 155.89 o 
-9 14 4 209.00 77.94 178.16 o 
-8 14 4 5340.12 5144.25 222.69 o 
-7 14 4 3490.24 3540.85 167.02 o 
-6 14 4 1034.54 768.30 77.94 o 
-5 14 4 1112.61 1068.94 89.08 o 
-4 14 4 290.94 311.77 44.54 o 
-3 14 4 4035.49 4108.72 89.08 o 
-2 14 4 34098.50 34350.70 623.55 o 
-1 14 4 10659.84 10533.47 211.56 o 
0 14 4 8.44 11.13 55.67 o 
1 14 4 18666.80 18917.94 501.06 o 
2 14 4 4381.67 3897.16 89.08 o 
3 14 4 156.03 122.48 33.40 o 
4 14 4 2439.17 2338.30 77.94 o 
5 14 4 28.90 33.40 55.67 o 
6 14 4 1186.49 1146.88 100.21 o 
7 14 4 6145.98 6380.21 222.69 o 
8 14 4 3035.57 3084.33 178.16 o 
9 14 4 69.78 -66.81 144.75 o 
10 14 4 185.39 22.27 189.29 o 
11 14 4 3.59 -66.81 200.43 o 
-11 15 4 75.35 122.48 278.37 o 
-10 15 4 271.21 322.91 233.83 o 
-9 15 4 26.36 100.21 178.16 o 
-8 15 4 0.31 100.21 111.35 o 
-7 15 4 1279.90 1414.11 111.35 o 
-6 15 4 4772.41 5077.45 178.16 o 
-5 15 4 15536.50 15354.82 389.72 o 
-4 15 4 3910.48 3874.89 100.21 o 
-3 15 4 4536.95 4643.19 100.21 o 
-2 15 4 49.99 22.27 22.27 o 
-1 15 4 6177.90 6335.67 133.62 o 
0 15 4 2434.26 2104.47 100.21 o 
1 15 4 2304.95 2048.79 100.21 o 
2 15 4 872.15 901.91 33.40 o 
3 15 4 1174.12 1091.21 44.54 o 
4 15 4 2651.46 2494.18 77.94 o 
5 15 4 7530.27 7783.19 200.43 o 
6 15 4 2979.59 3240.21 133.62 o 
7 15 4 2119.25 2193.55 133.62 o 
8 15 4 1205.44 1080.07 133.62 o 
9 15 4 243.63 77.94 122.48 o 
10 15 4 352.97 256.10 155.89 o 
11 15 4 320.72 389.72 167.02 o 
-11 16 4 187.77 189.29 222.69 o 
-10 16 4 284.32 334.04 244.96 o 
-9 16 4 1033.55 1035.53 189.29 o 
-8 16 4 599.02 634.68 122.48 o 
-7 16 4 64.52 -22.27 77.94 o 
-6 16 4 53.29 89.08 111.35 o 
-5 16 4 117.93 122.48 66.81 o 
-4 16 4 749.38 757.16 55.67 o 
-3 16 4 1089.57 1113.47 44.54 o 
-2 16 4 9500.16 9230.71 200.43 o 
-1 16 4 8483.84 8384.47 167.02 o 
0 16 4 2276.99 2226.95 89.08 o 
1 16 4 18485.57 18940.21 556.74 o 
2 16 4 1834.01 1848.37 55.67 o 
3 16 4 87.81 66.81 44.54 o 
4 16 4 402.67 456.52 44.54 o 
5 16 4 2197.69 2327.16 100.21 o 
6 16 4 351.95 233.83 77.94 o 
7 16 4 708.25 623.55 122.48 o 
8 16 4 578.03 645.82 122.48 o 
9 16 4 110.41 133.62 189.29 o 
10 16 4 16.92 11.13 178.16 o 
11 16 4 233.63 167.02 178.16 o 
-11 17 4 1203.07 1291.63 278.37 o 
-10 17 4 2350.72 2527.59 256.10 o 
-9 17 4 1932.51 2015.39 211.56 o 
-8 17 4 106.92 66.81 111.35 o 
-7 17 4 90.00 89.08 100.21 o 
-6 17 4 2054.77 1904.04 111.35 o 
-5 17 4 4417.86 4565.25 155.89 o 
-4 17 4 1721.28 1737.02 66.81 o 
-3 17 4 1525.69 1447.52 44.54 o 
-2 17 4 2862.47 2728.01 66.81 o 
-1 17 4 1720.66 1692.48 55.67 o 
0 17 4 3588.71 3763.54 144.75 o 
1 17 4 5469.37 5489.43 189.29 o 
2 17 4 4685.57 4620.92 89.08 o 
3 17 4 251.79 334.04 44.54 o 
4 17 4 185.14 89.08 44.54 o 
5 17 4 5799.70 5623.05 167.02 o 
6 17 4 2989.32 2705.74 111.35 o 
7 17 4 131.93 0.00 100.21 o 
8 17 4 1584.26 1402.98 167.02 o 
9 17 4 1068.15 846.24 155.89 o 
10 17 4 1288.29 1146.88 200.43 o 
11 17 4 999.35 968.72 189.29 o 
-11 18 4 56.62 289.50 267.23 o 
-10 18 4 1517.12 1492.06 211.56 o 
-9 18 4 1470.27 1881.77 211.56 o 
-8 18 4 3378.32 3195.67 167.02 o 
-7 18 4 4016.93 3952.84 178.16 o 
-6 18 4 8552.26 8673.97 278.37 o 
-5 18 4 2772.77 2772.55 133.62 o 
-4 18 4 4131.70 3941.70 122.48 o 
-3 18 4 19240.40 19162.90 478.79 o 
-2 18 4 2225.91 2238.08 55.67 o 
-1 18 4 1247.28 1402.98 55.67 o 
0 18 4 1123.05 1091.21 77.94 o 
1 18 4 80.58 77.94 66.81 o 
2 18 4 12929.56 13172.41 233.83 o 
3 18 4 11549.79 11836.24 256.10 o 
4 18 4 2177.16 2104.47 77.94 o 
5 18 4 73.33 122.48 77.94 o 
6 18 4 1659.54 1692.48 111.35 o 
7 18 4 1721.19 1525.46 133.62 o 
8 18 4 1094.49 1068.94 144.75 o 
9 18 4 1943.89 1915.18 167.02 o 
10 18 4 813.44 1024.40 178.16 o 
11 18 4 157.68 289.50 189.29 o 
-11 19 4 435.35 445.39 267.23 o 
-10 19 4 836.96 1080.07 233.83 o 
-9 19 4 1603.07 1870.64 211.56 o 
-8 19 4 373.56 523.33 155.89 o 
-7 19 4 6840.96 6936.95 278.37 o 
-6 19 4 10193.93 10221.70 356.31 o 
-5 19 4 7805.01 8061.56 267.23 o 
-4 19 4 4960.52 4643.19 144.75 o 
-3 19 4 14013.12 14029.78 322.91 o 
-2 19 4 1635.80 1603.40 55.67 o 
-1 19 4 1865.23 1870.64 66.81 o 
0 19 4 12729.24 13049.92 378.58 o 
1 19 4 4596.15 4565.25 167.02 o 
2 19 4 58.08 66.81 22.27 o 
3 19 4 3488.41 3451.77 89.08 o 
4 19 4 853.17 701.49 55.67 o 
5 19 4 8140.40 8094.96 222.69 o 
6 19 4 7361.85 8094.96 244.96 o 
7 19 4 7735.45 8005.89 345.18 o 
8 19 4 1.77 -44.54 122.48 o 
9 19 4 688.96 701.49 144.75 o 
10 19 4 221.97 200.43 155.89 o 
-11 20 4 695.66 757.16 233.83 o 
-10 20 4 240.97 322.91 267.23 o 
-9 20 4 3.67 -133.62 189.29 o 
-8 20 4 10.44 0.00 144.75 o 
-7 20 4 31.32 66.81 155.89 o 
-6 20 4 12.88 -44.54 89.08 o 
-5 20 4 591.55 612.41 77.94 o 
-4 20 4 2850.64 2872.77 111.35 o 
-3 20 4 3576.40 3162.27 89.08 o 
-2 20 4 378.33 367.45 44.54 o 
-1 20 4 1979.48 1948.58 66.81 o 
0 20 4 2846.53 2995.25 122.48 o 
1 20 4 3720.59 3730.14 144.75 o 
2 20 4 236.88 155.89 33.40 o 
3 20 4 4287.71 4342.55 111.35 o 
4 20 4 30.20 -66.81 66.81 o 
5 20 4 119.15 244.96 77.94 o 
6 20 4 1760.87 1536.60 111.35 o 
7 20 4 171.20 233.83 111.35 o 
8 20 4 129.72 77.94 144.75 o 
9 20 4 1.29 66.81 144.75 o 
10 20 4 808.41 835.11 200.43 o 
-10 21 4 438.02 267.23 233.83 o 
-9 21 4 3969.34 3874.89 256.10 o 
-8 21 4 137.98 111.35 200.43 o 
-7 21 4 1041.42 768.30 122.48 o 
-6 21 4 455.91 389.72 89.08 o 
-5 21 4 101.77 66.81 77.94 o 
-4 21 4 808.22 835.11 66.81 o 
-3 21 4 1710.86 1714.75 77.94 o 
-2 21 4 127.75 167.02 44.54 o 
-1 21 4 588.72 623.55 33.40 o 
0 21 4 6458.92 6591.77 211.56 o 
1 21 4 743.65 757.16 100.21 o 
2 21 4 9592.89 9742.91 167.02 o 
3 21 4 774.94 690.35 44.54 o 
4 21 4 17.44 11.13 89.08 o 
5 21 4 528.28 489.93 111.35 o 
6 21 4 4214.24 4298.01 155.89 o 
7 21 4 1163.55 1124.61 133.62 o 
8 21 4 542.27 612.41 122.48 o 
9 21 4 301.87 189.29 167.02 o 
10 21 4 6.88 44.54 200.43 o 
-10 22 4 2.86 155.89 233.83 o 
-9 22 4 3263.83 3206.81 322.91 o 
-8 22 4 4382.84 4298.01 278.37 o 
-7 22 4 1875.69 1881.77 144.75 o 
-6 22 4 4787.93 4431.63 178.16 o 
-5 22 4 44.32 22.27 77.94 o 
-4 22 4 829.78 668.08 77.94 o 
-3 22 4 96.06 89.08 55.67 o 
-2 22 4 1160.35 1180.28 55.67 o 
-1 22 4 6467.31 6202.06 233.83 o 
0 22 4 2.42 11.13 77.94 o 
1 22 4 2527.81 2928.44 222.69 o 
2 22 4 6081.92 6235.46 111.35 o 
3 22 4 3904.16 4242.34 122.48 o 
4 22 4 1450.72 1369.57 89.08 o 
5 22 4 12.40 77.94 77.94 o 
6 22 4 4623.31 5199.93 211.56 o 
7 22 4 1705.91 1436.38 144.75 o 
8 22 4 4951.77 4988.37 244.96 o 
9 22 4 1669.39 1748.16 200.43 o 
10 22 4 66.22 300.64 211.56 o 
-10 23 4 2247.70 2349.43 278.37 o 
-9 23 4 2.47 33.40 167.02 o 
-8 23 4 130.62 122.48 178.16 o 
-7 23 4 81.02 0.00 155.89 o 
-6 23 4 6183.48 6035.03 244.96 o 
-5 23 4 21246.76 22391.98 757.16 o 
-4 23 4 8275.02 8317.66 244.96 o 
-3 23 4 648.16 512.20 66.81 o 
-2 23 4 34.51 44.54 55.67 o 
-1 23 4 402.34 434.26 33.40 o 
0 23 4 3223.81 3062.06 133.62 o 
1 23 4 6199.64 6391.35 244.96 o 
2 23 4 3327.08 3496.31 133.62 o 
3 23 4 1026.16 1080.07 66.81 o 
4 23 4 11150.05 11446.52 334.04 o 
5 23 4 15461.93 16245.60 434.26 o 
6 23 4 4136.82 4286.88 178.16 o 
7 23 4 2192.39 2327.16 155.89 o 
8 23 4 2283.94 2416.24 178.16 o 
9 23 4 28.84 144.75 233.83 o 
10 23 4 3391.30 3707.87 267.23 o 
-10 24 4 473.21 322.91 222.69 o 
-9 24 4 363.20 256.10 211.56 o 
-8 24 4 78.19 200.43 167.02 o 
-7 24 4 1.01 55.67 155.89 o 
-6 24 4 573.13 534.47 100.21 o 
-5 24 4 9.16 66.81 100.21 o 
-4 24 4 6.96 122.48 89.08 o 
-3 24 4 1688.85 1725.89 100.21 o 
-2 24 4 782.00 801.70 66.81 o 
-1 24 4 151.06 167.02 33.40 o 
0 24 4 5.82 -11.13 122.48 o 
1 24 4 316.91 289.50 89.08 o 
2 24 4 1629.45 1436.38 66.81 o 
3 24 4 314.01 367.45 77.94 o 
4 24 4 356.29 289.50 77.94 o 
5 24 4 4.30 -11.13 100.21 o 
6 24 4 163.34 44.54 100.21 o 
7 24 4 2.68 133.62 167.02 o 
8 24 4 112.88 289.50 178.16 o 
9 24 4 92.36 256.10 222.69 o 
10 24 4 53.49 189.29 311.77 o 
-10 25 4 4.98 -122.48 244.96 o 
-9 25 4 1817.04 1792.69 233.83 o 
-8 25 4 31.51 22.27 144.75 o 
-7 25 4 57.54 -11.13 178.16 o 
-6 25 4 283.55 155.89 133.62 o 
-5 25 4 2495.98 2494.18 133.62 o 
-4 25 4 90.98 77.94 77.94 o 
-3 25 4 53.14 11.13 55.67 o 
-2 25 4 5.16 -33.40 55.67 o 
-1 25 4 1433.62 1369.57 133.62 o 
0 25 4 1437.82 1558.86 111.35 o 
1 25 4 2.15 111.35 100.21 o 
2 25 4 4325.93 4520.71 178.16 o 
3 25 4 23.77 11.13 66.81 o 
4 25 4 5250.66 5712.13 178.16 o 
5 25 4 1042.28 1024.40 100.21 o 
6 25 4 201.16 100.21 111.35 o 
7 25 4 47.33 44.54 178.16 o 
8 25 4 644.15 523.33 178.16 o 
9 25 4 136.38 189.29 256.10 o 
-9 26 4 376.54 512.20 200.43 o 
-8 26 4 3909.85 4175.53 267.23 o 
-7 26 4 2487.07 2427.38 200.43 o 
-6 26 4 352.62 389.72 144.75 o 
-5 26 4 29.73 0.00 89.08 o 
-4 26 4 406.34 334.04 100.21 o 
-3 26 4 2370.23 2382.84 111.35 o 
-2 26 4 8555.49 9286.38 244.96 o 
-1 26 4 2149.91 2271.49 144.75 o 
0 26 4 317.33 144.75 100.21 o 
1 26 4 660.58 634.68 111.35 o 
2 26 4 4299.25 4286.88 155.89 o 
3 26 4 278.76 345.18 111.35 o 
4 26 4 787.65 634.68 122.48 o 
5 26 4 4.43 100.21 111.35 o 
6 26 4 469.23 467.66 144.75 o 
7 26 4 3369.88 2972.98 200.43 o 
8 26 4 1651.59 1625.67 189.29 o 
9 26 4 12.66 322.91 211.56 o 
-9 27 4 4106.06 4620.92 590.14 o 
-8 27 4 340.15 211.56 222.69 o 
-7 27 4 2207.94 2126.74 189.29 o 
-6 27 4 5267.37 5333.55 244.96 o 
-5 27 4 8029.56 7872.27 311.77 o 
-4 27 4 1709.16 1681.35 100.21 o 
-3 27 4 3952.26 4019.64 144.75 o 
-2 27 4 65.21 -11.13 100.21 o 
-1 27 4 3327.18 3529.72 167.02 o 
0 27 4 12701.77 13896.17 478.79 o 
1 27 4 2814.10 3073.19 155.89 o 
2 27 4 32.15 22.27 100.21 o 
3 27 4 210.11 89.08 111.35 o 
4 27 4 465.67 567.87 111.35 o 
5 27 4 4107.70 4320.28 200.43 o 
6 27 4 6673.35 7605.03 300.64 o 
7 27 4 3953.81 3719.01 267.23 o 
8 27 4 329.74 634.68 244.96 o 
9 27 4 1500.44 1380.71 233.83 o 
-9 28 4 125.49 222.69 233.83 o 
-8 28 4 47.75 -133.62 244.96 o 
-7 28 4 1.61 -11.13 178.16 o 
-6 28 4 967.54 668.09 233.83 o 
-5 28 4 9.97 -11.13 133.62 o 
-4 28 4 3877.06 3707.87 189.29 o 
-3 28 4 2081.67 2004.25 167.02 o 
-2 28 4 598.83 690.35 111.35 o 
-1 28 4 67.75 77.94 100.21 o 
0 28 4 535.30 523.33 111.35 o 
1 28 4 656.53 601.28 122.48 o 
2 28 4 2163.94 2093.33 133.62 o 
3 28 4 1671.84 1848.37 133.62 o 
4 28 4 730.28 690.35 111.35 o 
5 28 4 175.71 100.21 133.62 o 
6 28 4 321.37 233.83 122.48 o 
7 28 4 21.07 -44.54 233.83 o 
8 28 4 2.81 77.94 222.69 o 
9 28 4 671.91 835.11 267.23 o 
-9 29 4 102.71 -111.35 334.04 o 
-8 29 4 93.85 89.08 244.96 o 
-7 29 4 462.82 322.91 222.69 o 
-6 29 4 117.13 -33.40 178.16 o 
-5 29 4 292.47 144.75 178.16 o 
-4 29 4 619.95 601.28 122.48 o 
-3 29 4 4.11 -89.08 111.35 o 
-2 29 4 620.75 879.65 122.48 o 
-1 29 4 989.20 935.32 122.48 o 
0 29 4 1056.22 779.43 111.35 o 
1 29 4 1723.09 1503.19 144.75 o 
2 29 4 2.55 22.27 100.21 o 
3 29 4 2.16 33.40 100.21 o 
4 29 4 1.50 44.54 133.62 o 
5 29 4 2.44 0.00 122.48 o 
6 29 4 5.76 -55.67 155.89 o 
7 29 4 11.18 -111.35 155.89 o 
8 29 4 13.73 66.81 178.16 o 
-8 30 4 14.38 -222.69 256.10 o 
-7 30 4 288.88 222.69 233.83 o 
-6 30 4 2504.45 2416.24 256.10 o 
-5 30 4 48.16 33.40 211.56 o 
-4 30 4 2708.34 2549.86 211.56 o 
-3 30 4 1806.25 2304.89 189.29 o 
-2 30 4 658.25 389.72 122.48 o 
-1 30 4 177.71 122.48 122.48 o 
0 30 4 181.63 133.62 122.48 o 
1 30 4 11.35 -11.13 89.08 o 
2 30 4 3044.61 3073.19 155.89 o 
3 30 4 5414.23 5378.08 222.69 o 
4 30 4 140.86 100.21 122.48 o 
5 30 4 482.06 345.18 133.62 o 
6 30 4 97.98 155.89 144.75 o 
7 30 4 228.64 334.04 211.56 o 
8 30 4 6.17 489.93 244.96 o 
-8 31 4 446.39 434.26 278.37 o 
-7 31 4 996.96 1113.47 256.10 o 
-6 31 4 2136.50 1948.58 244.96 o 
-5 31 4 4122.45 4309.15 322.91 o 
-4 31 4 1617.12 1614.54 222.69 o 
-3 31 4 988.12 1046.67 133.62 o 
-2 31 4 1882.47 1725.89 189.29 o 
-1 31 4 1664.75 1814.96 200.43 o 
0 31 4 7726.94 8117.23 300.64 o 
1 31 4 9155.10 9264.11 345.18 o 
2 31 4 2166.98 2360.57 155.89 o 
3 31 4 141.54 211.56 122.48 o 
4 31 4 1668.04 1603.40 155.89 o 
5 31 4 3939.36 3919.43 222.69 o 
6 31 4 1280.93 1124.61 178.16 o 
7 31 4 343.58 278.37 189.29 o 
8 31 4 235.71 256.10 256.10 o 
-8 32 4 854.26 879.65 389.72 o 
-7 32 4 78.84 111.35 289.50 o 
-6 32 4 434.08 456.52 256.10 o 
-5 32 4 291.94 378.58 233.83 o 
-4 32 4 1.38 122.48 189.29 o 
-3 32 4 457.01 567.87 155.89 o 
-2 32 4 5273.35 5099.72 300.64 o 
-1 32 4 1209.40 857.38 133.62 o 
0 32 4 536.51 434.26 133.62 o 
1 32 4 2538.60 2471.91 155.89 o 
2 32 4 1529.52 1547.73 144.75 o 
3 32 4 121.87 89.08 133.62 o 
4 32 4 976.67 968.72 155.89 o 
5 32 4 1675.83 1859.50 178.16 o 
6 32 4 6.50 -77.94 178.16 o 
7 32 4 2137.92 2471.91 267.23 o 
-7 33 4 1.88 -200.43 467.66 o 
-6 33 4 53.18 300.64 311.77 o 
-5 33 4 742.09 668.08 300.64 o 
-4 33 4 541.54 768.30 222.69 o 
-3 33 4 86.44 -22.27 222.69 o 
-2 33 4 530.62 411.99 144.75 o 
-1 33 4 154.36 378.58 133.62 o 
0 33 4 20.50 100.21 122.48 o 
1 33 4 642.28 690.35 144.75 o 
2 33 4 110.38 144.75 144.75 o 
3 33 4 441.64 434.26 122.48 o 
4 33 4 808.40 601.28 144.75 o 
5 33 4 593.77 656.95 200.43 o 
6 33 4 809.40 846.24 167.02 o 
7 33 4 12.21 -33.40 244.96 o 
-7 34 4 72.74 -211.56 489.93 o 
-6 34 4 747.19 423.12 322.91 o 
-5 34 4 279.20 -22.27 244.96 o 
-4 34 4 668.18 656.95 233.83 o 
-3 34 4 6.30 111.35 200.43 o 
-2 34 4 410.04 456.52 144.75 o 
-1 34 4 896.24 712.62 155.89 o 
0 34 4 1.17 -22.27 122.48 o 
1 34 4 718.93 668.09 122.48 o 
2 34 4 337.48 356.31 133.62 o 
3 34 4 77.73 89.08 144.75 o 
4 34 4 27.78 -22.27 155.89 o 
5 34 4 677.35 712.62 167.02 o 
6 34 4 0.41 66.81 200.43 o 
-6 35 4 288.67 200.43 467.66 o 
-5 35 4 2791.98 2839.36 389.72 o 
-3 35 4 1.46 -356.31 367.45 o 
-2 35 4 2348.78 2393.97 267.23 o 
-1 35 4 2814.23 2627.80 189.29 o 
0 35 4 3314.70 3507.45 200.43 o 
1 35 4 5354.72 5890.28 233.83 o 
2 35 4 5050.82 4999.50 267.23 o 
3 35 4 7.85 189.29 178.16 o 
4 35 4 736.98 478.79 200.43 o 
5 35 4 1448.67 1414.11 178.16 o 
6 35 4 224.10 501.06 211.56 o 
-6 36 4 1988.32 1703.62 400.85 o 
-5 36 4 21.05 -100.21 445.39 o 
-4 36 4 2515.45 2316.03 367.45 o 
-3 36 4 2514.38 2549.86 456.52 o 
-2 36 4 1236.48 801.70 389.72 o 
-1 36 4 102.21 -55.67 178.16 o 
0 36 4 188.70 55.67 167.02 o 
1 36 4 28.40 -77.94 167.02 o 
2 36 4 926.12 723.76 155.89 o 
3 36 4 2471.25 2483.05 211.56 o 
4 36 4 1461.04 1425.25 256.10 o 
5 36 4 143.92 22.27 267.23 o 
-4 37 4 181.03 167.02 445.39 o 
-3 37 4 1188.48 1302.77 445.39 o 
-2 37 4 502.99 400.85 400.85 o 
-1 37 4 1794.45 1492.06 400.85 o 
0 37 4 4395.30 4542.98 356.31 o 
1 37 4 73.23 -33.40 155.89 o 
2 37 4 423.12 389.72 334.04 o 
3 37 4 46.72 89.08 256.10 o 
4 37 4 138.30 133.62 278.37 o 
5 37 4 1461.29 1158.01 311.77 o 
-5 38 4 597.42 668.08 367.45 o 
-4 38 4 176.59 345.18 467.66 o 
-2 38 4 142.85 289.50 300.64 o 
-1 38 4 48.05 356.31 389.72 o 
0 38 4 28.80 222.69 256.10 o 
1 38 4 13.23 144.75 233.83 o 
2 38 4 194.75 322.91 222.69 o 
3 38 4 95.10 211.56 267.23 o 
4 38 4 651.25 356.31 233.83 o 
-4 39 4 150.33 456.52 478.79 o 
-2 39 4 3.58 155.89 300.64 o 
-1 39 4 2264.31 2115.60 356.31 o 
0 39 4 2691.20 3117.73 378.58 o 
1 39 4 408.43 612.41 267.23 o 
2 39 4 31.30 -256.10 267.23 o 
3 39 4 7.16 11.13 289.50 o 
4 39 4 203.31 178.16 244.96 o 
-1 40 4 40.17 -22.27 434.26 o 
0 40 4 19.41 89.08 423.12 o 
1 40 4 559.86 768.30 244.96 o 
2 40 4 2046.04 2104.47 311.77 o 
3 40 4 2137.71 2048.79 289.50 o 
-2 41 4 785.91 567.87 489.93 o 
-1 41 4 558.80 423.12 467.66 o 
0 41 4 68.49 -55.67 300.64 o 
1 41 4 323.64 467.66 456.52 o 
-12 1 5 188.12 289.50 278.37 o 
-11 1 5 13.79 44.54 144.75 o 
-10 1 5 430.44 400.85 133.62 o 
-9 1 5 6760.34 6781.06 267.23 o 
-8 1 5 19.20 -22.27 77.94 o 
-7 1 5 5266.81 5300.14 167.02 o 
-6 1 5 1415.84 1514.33 100.21 o 
-5 1 5 749.03 823.97 55.67 o 
-4 1 5 11689.38 11168.15 256.10 o 
-3 1 5 20115.02 20031.41 411.99 o 
-2 1 5 1066.21 1057.80 33.40 o 
-1 1 5 1043.68 1224.82 33.40 o 
0 1 5 6884.62 7950.21 167.02 o 
1 1 5 12168.52 13049.93 233.83 o 
2 1 5 1715.17 1981.99 44.54 o 
3 1 5 9942.77 10622.55 167.02 o 
4 1 5 3391.44 3551.99 100.21 o 
5 1 5 3360.11 3362.69 111.35 o 
6 1 5 25167.31 26122.13 612.41 o 
7 1 5 6084.58 6558.37 200.43 o 
8 1 5 454.85 389.72 111.35 o 
9 1 5 332.86 122.48 111.35 o 
10 1 5 174.56 222.69 133.62 o 
11 1 5 738.50 790.57 200.43 o 
12 1 5 215.09 122.48 189.29 o 
-12 2 5 1126.02 1180.28 222.69 o 
-11 2 5 66.12 -111.35 155.89 o 
-10 2 5 1103.61 1024.40 122.48 o 
-9 2 5 136.83 244.96 111.35 o 
-8 2 5 2187.59 2238.08 111.35 o 
-7 2 5 11339.45 11791.70 367.45 o 
-6 2 5 8041.08 8406.74 267.23 o 
-5 2 5 1183.16 1247.09 66.81 o 
-4 2 5 981.67 790.57 44.54 o 
-3 2 5 14347.54 14731.27 300.64 o 
-2 2 5 38059.86 40163.05 723.76 o 
-1 2 5 3593.91 3674.47 77.94 o 
0 2 5 745.94 746.03 22.27 o 
1 2 5 1152.29 1135.74 33.40 o 
2 2 5 4499.81 4108.72 89.08 o 
3 2 5 32635.95 32691.62 590.14 o 
4 2 5 1701.03 1514.33 66.81 o 
5 2 5 551.84 723.76 66.81 o 
6 2 5 1434.41 1436.38 89.08 o 
7 2 5 5469.30 5222.20 178.16 o 
8 2 5 12203.80 12259.36 389.72 o 
9 2 5 9820.11 10722.76 367.45 o 
10 2 5 4805.12 5311.28 256.10 o 
11 2 5 226.49 111.35 167.02 o 
12 2 5 59.11 -122.48 233.83 o 
-12 3 5 3.61 111.35 178.16 o 
-11 3 5 1286.49 1492.06 167.02 o 
-10 3 5 421.21 445.39 155.89 o 
-9 3 5 11.61 0.00 111.35 o 
-8 3 5 3569.16 3952.84 167.02 o 
-7 3 5 3864.08 4064.18 133.62 o 
-6 3 5 5224.53 5366.95 178.16 o 
-5 3 5 20059.05 20343.19 545.60 o 
-4 3 5 3964.46 3329.29 89.08 o 
-3 3 5 862.54 790.57 33.40 o 
-2 3 5 3281.32 3496.31 66.81 o 
-1 3 5 9939.02 10611.42 200.43 o 
0 3 5 7299.49 7404.61 144.75 o 
1 3 5 46281.70 47389.50 924.18 o 
2 3 5 16382.03 16368.08 300.64 o 
3 3 5 145.23 144.75 44.54 o 
4 3 5 11398.60 12136.88 256.10 o 
5 3 5 483.23 445.39 66.81 o 
6 3 5 115.76 66.81 66.81 o 
7 3 5 5375.27 5545.10 200.43 o 
8 3 5 12850.82 13272.62 445.39 o 
9 3 5 187.65 222.69 122.48 o 
10 3 5 3076.20 3062.06 222.69 o 
11 3 5 2080.45 1748.16 200.43 o 
12 3 5 568.47 757.16 233.83 o 
-12 4 5 194.37 267.23 211.56 o 
-11 4 5 1450.02 1291.63 178.16 o 
-10 4 5 1463.22 1358.44 155.89 o 
-9 4 5 371.68 423.12 111.35 o 
-8 4 5 4908.79 5478.30 211.56 o 
-7 4 5 8.71 0.00 66.81 o 
-6 4 5 127.60 122.48 55.67 o 
-5 4 5 248.06 378.58 55.67 o 
-4 4 5 7350.69 7616.17 222.69 o 
-3 4 5 128.76 144.75 22.27 o 
-2 4 5 2916.68 2616.67 66.81 o 
-1 4 5 85.79 66.81 22.27 o 
0 4 5 2119.27 2082.20 44.54 o 
1 4 5 4725.10 4765.67 89.08 o 
2 4 5 2646.27 2850.50 66.81 o 
3 4 5 51.84 33.40 33.40 o 
4 4 5 6739.35 6558.37 144.75 o 
5 4 5 5368.56 5567.38 133.62 o 
6 4 5 563.67 612.41 77.94 o 
7 4 5 2075.29 1881.77 111.35 o 
8 4 5 166.06 200.43 122.48 o 
9 4 5 333.96 311.77 133.62 o 
10 4 5 299.42 311.77 155.89 o 
11 4 5 189.25 89.08 167.02 o 
12 4 5 3.66 -267.23 267.23 o 
-12 5 5 1.81 189.29 289.50 o 
-11 5 5 272.62 289.50 178.16 o 
-10 5 5 16.26 -11.13 122.48 o 
-9 5 5 72.52 66.81 100.21 o 
-8 5 5 9.76 77.94 77.94 o 
-7 5 5 3136.04 3162.27 133.62 o 
-6 5 5 1895.08 1759.29 89.08 o 
-5 5 5 6935.98 6636.31 200.43 o 
-4 5 5 11120.41 11268.37 267.23 o 
-3 5 5 507.10 478.79 33.40 o 
-2 5 5 5307.16 5456.03 122.48 o 
-1 5 5 1958.37 1870.64 44.54 o 
0 5 5 30.44 33.40 22.27 o 
1 5 5 2683.67 2817.09 55.67 o 
2 5 5 3242.52 3585.39 77.94 o 
3 5 5 3.05 22.27 33.40 o 
4 5 5 69.64 55.67 44.54 o 
5 5 5 392.08 378.58 66.81 o 
6 5 5 41.22 89.08 89.08 o 
7 5 5 2256.70 2238.08 122.48 o 
8 5 5 6304.30 6023.90 233.83 o 
9 5 5 1985.34 1892.91 155.89 o 
10 5 5 110.26 200.43 133.62 o 
11 5 5 164.62 211.56 155.89 o 
12 5 5 4.61 -200.43 200.43 o 
-12 6 5 202.21 322.91 211.56 o 
-11 6 5 949.32 1425.25 345.18 o 
-10 6 5 2522.55 2393.97 178.16 o 
-9 6 5 4939.53 5032.91 211.56 o 
-8 6 5 12097.59 12270.49 389.72 o 
-7 6 5 2777.95 2995.25 111.35 o 
-6 6 5 709.67 679.22 89.08 o 
-5 6 5 14.05 0.00 44.54 o 
-4 6 5 1933.59 2115.60 55.67 o 
-3 6 5 6146.76 5923.69 133.62 o 
-2 6 5 21169.19 20966.73 590.14 o 
-1 6 5 32965.52 32869.78 634.68 o 
0 6 5 5746.85 6168.65 122.48 o 
1 6 5 11079.80 11301.77 222.69 o 
2 6 5 1233.64 1135.74 44.54 o 
3 6 5 1569.30 1280.50 44.54 o 
4 6 5 12387.42 12203.68 300.64 o 
5 6 5 4465.17 4353.69 122.48 o 
6 6 5 2405.63 2416.24 133.62 o 
7 6 5 8932.34 8740.78 256.10 o 
8 6 5 7252.34 7204.18 256.10 o 
9 6 5 1690.33 1492.06 155.89 o 
10 6 5 932.59 890.78 155.89 o 
11 6 5 114.93 155.89 167.02 o 
-12 7 5 571.31 222.69 211.56 o 
-11 7 5 791.81 779.43 167.02 o 
-10 7 5 3179.80 3318.16 200.43 o 
-9 7 5 8612.68 8829.86 367.45 o 
-8 7 5 3727.53 3796.95 144.75 o 
-7 7 5 2624.84 2616.67 111.35 o 
-6 7 5 672.96 746.03 66.81 o 
-5 7 5 5373.59 5411.49 167.02 o 
-4 7 5 15196.64 15098.72 400.85 o 
-3 7 5 3880.94 3629.93 89.08 o 
-2 7 5 112.99 133.62 44.54 o 
-1 7 5 13496.72 13729.15 256.10 o 
0 7 5 13427.19 13439.64 278.37 o 
1 7 5 6938.88 6803.33 133.62 o 
2 7 5 10217.37 10310.78 189.29 o 
3 7 5 5751.36 5411.49 111.35 o 
4 7 5 897.05 1035.53 66.81 o 
5 7 5 4256.27 4298.01 122.48 o 
6 7 5 2560.19 2494.18 100.21 o 
7 7 5 4749.21 4799.08 167.02 o 
8 7 5 1783.66 1814.96 133.62 o 
9 7 5 129.71 77.94 144.75 o 
10 7 5 586.37 701.49 155.89 o 
11 7 5 1823.77 1547.73 189.29 o 
-12 8 5 1466.52 1492.06 267.23 o 
-11 8 5 83.86 267.23 211.56 o 
-10 8 5 134.22 55.67 144.75 o 
-9 8 5 291.15 256.10 100.21 o 
-8 8 5 284.97 233.83 111.35 o 
-7 8 5 710.58 623.55 77.94 o 
-6 8 5 1533.46 1402.98 77.94 o 
-5 8 5 183.68 278.37 55.67 o 
-4 8 5 3804.43 3641.06 100.21 o 
-3 8 5 4788.90 4598.65 111.35 o 
-2 8 5 47.22 33.40 33.40 o 
-1 8 5 4632.78 4632.06 89.08 o 
0 8 5 5967.53 5934.82 122.48 o 
1 8 5 1987.34 1959.72 44.54 o 
2 8 5 3484.54 3162.27 66.81 o 
3 8 5 30035.32 30876.66 567.87 o 
4 8 5 11887.26 12237.09 300.64 o 
5 8 5 782.18 701.49 77.94 o 
6 8 5 560.15 523.33 77.94 o 
7 8 5 1006.12 768.30 100.21 o 
8 8 5 485.48 601.28 111.35 o 
9 8 5 3494.49 3407.23 211.56 o 
10 8 5 9.89 -11.13 133.62 o 
11 8 5 638.10 601.28 178.16 o 
-12 9 5 272.83 200.43 178.16 o 
-11 9 5 0.22 322.91 256.10 o 
-10 9 5 367.10 367.45 155.89 o 
-9 9 5 248.68 211.56 122.48 o 
-8 9 5 656.93 768.30 100.21 o 
-7 9 5 129.94 144.75 77.94 o 
-6 9 5 34.10 66.81 66.81 o 
-5 9 5 474.40 467.66 44.54 o 
-4 9 5 351.01 345.18 33.40 o 
-3 9 5 22.73 89.08 11.13 o 
-2 9 5 319.85 322.91 33.40 o 
-1 9 5 3780.37 3663.33 77.94 o 
0 9 5 1997.89 1948.58 44.54 o 
1 9 5 1163.62 1302.77 33.40 o 
2 9 5 680.29 668.08 33.40 o 
3 9 5 3444.45 3741.28 89.08 o 
4 9 5 299.17 378.58 44.54 o 
5 9 5 2121.57 2071.06 89.08 o 
6 9 5 124.25 100.21 66.81 o 
7 9 5 130.40 -33.40 122.48 o 
8 9 5 686.90 835.11 144.75 o 
9 9 5 1083.55 901.91 133.62 o 
10 9 5 135.26 77.94 155.89 o 
11 9 5 20.26 155.89 167.02 o 
-12 10 5 1540.54 1547.73 256.10 o 
-11 10 5 28.62 33.40 200.43 o 
-10 10 5 1851.70 1892.91 200.43 o 
-9 10 5 633.10 434.26 122.48 o 
-8 10 5 261.94 322.91 89.08 o 
-7 10 5 1558.76 1480.92 100.21 o 
-6 10 5 4172.67 4264.61 155.89 o 
-5 10 5 262.93 322.91 44.54 o 
-4 10 5 10952.56 10589.15 233.83 o 
-3 10 5 7515.32 7393.47 178.16 o 
-2 10 5 54.42 55.67 44.54 o 
-1 10 5 943.16 879.65 33.40 o 
0 10 5 1972.15 1848.37 33.40 o 
1 10 5 614.65 679.22 33.40 o 
2 10 5 25493.01 25643.33 501.06 o 
3 10 5 18227.41 18071.70 389.72 o 
4 10 5 5185.25 4921.56 133.62 o 
5 10 5 539.78 489.93 77.94 o 
6 10 5 301.36 222.69 77.94 o 
7 10 5 1276.42 1258.23 111.35 o 
8 10 5 3622.31 3685.60 189.29 o 
9 10 5 6018.77 6658.58 267.23 o 
10 10 5 537.32 478.79 133.62 o 
11 10 5 267.83 378.58 200.43 o 
-12 11 5 0.47 211.56 256.10 o 
-11 11 5 1057.99 1158.01 178.16 o 
-10 11 5 6941.47 7727.52 467.66 o 
-9 11 5 10286.52 10811.84 523.33 o 
-8 11 5 2707.28 2861.63 155.89 o 
-7 11 5 3101.57 2839.36 133.62 o 
-6 11 5 810.04 567.87 77.94 o 
-5 11 5 1190.61 1113.47 66.81 o 
-4 11 5 1286.84 1180.28 44.54 o 
-3 11 5 12740.53 12548.86 289.50 o 
-2 11 5 67.66 89.08 11.13 o 
-1 11 5 16926.97 16980.49 345.18 o 
0 11 5 41406.05 41710.77 1002.13 o 
1 11 5 6043.09 5745.53 122.48 o 
2 11 5 821.32 701.49 33.40 o 
3 11 5 17908.08 18105.10 322.91 o 
4 11 5 3535.86 3674.47 111.35 o 
5 11 5 3096.86 3384.96 122.48 o 
6 11 5 6614.53 6491.56 178.16 o 
7 11 5 2626.82 2583.26 133.62 o 
8 11 5 138.82 122.48 122.48 o 
9 11 5 498.68 345.18 155.89 o 
10 11 5 493.71 311.77 155.89 o 
11 11 5 348.21 222.69 189.29 o 
-12 12 5 1581.93 1302.77 289.50 o 
-11 12 5 1553.99 1981.99 267.23 o 
-10 12 5 1633.59 1592.27 200.43 o 
-9 12 5 342.63 345.18 155.89 o 
-8 12 5 1746.96 1993.12 155.89 o 
-7 12 5 737.92 801.70 89.08 o 
-6 12 5 55.80 11.13 66.81 o 
-5 12 5 1532.01 1503.19 66.81 o 
-4 12 5 3668.29 3752.41 89.08 o 
-3 12 5 1292.30 1135.74 33.40 o 
-2 12 5 18083.34 17882.41 334.04 o 
-1 12 5 20877.57 21445.53 456.52 o 
0 12 5 1359.35 1480.92 55.67 o 
1 12 5 1715.75 1659.08 44.54 o 
2 12 5 2787.18 2683.47 66.81 o 
3 12 5 1774.77 1547.73 55.67 o 
4 12 5 11552.46 10923.19 244.96 o 
5 12 5 6018.78 6224.33 167.02 o 
6 12 5 1529.53 1514.33 111.35 o 
7 12 5 3647.22 3507.45 155.89 o 
8 12 5 3084.36 3151.13 155.89 o 
9 12 5 282.42 144.75 133.62 o 
10 12 5 535.82 645.82 167.02 o 
11 12 5 197.28 11.13 189.29 o 
-11 13 5 168.54 200.43 256.10 o 
-10 13 5 105.82 -33.40 189.29 o 
-9 13 5 7.04 77.94 144.75 o 
-8 13 5 459.73 267.23 100.21 o 
-7 13 5 434.19 423.12 89.08 o 
-6 13 5 458.95 534.47 66.81 o 
-5 13 5 3635.39 3273.62 133.62 o 
-4 13 5 302.34 311.77 33.40 o 
-3 13 5 4219.08 4375.96 89.08 o 
-2 13 5 14272.59 14898.29 267.23 o 
-1 13 5 1670.57 1814.96 44.54 o 
0 13 5 644.48 768.30 55.67 o 
1 13 5 4463.04 4208.94 133.62 o 
2 13 5 2249.02 2137.87 55.67 o 
3 13 5 10969.32 11234.96 233.83 o 
4 13 5 11473.12 11346.31 267.23 o 
5 13 5 2742.94 2638.94 100.21 o 
6 13 5 1351.49 1291.63 100.21 o 
7 13 5 855.70 868.51 122.48 o 
8 13 5 860.70 935.32 122.48 o 
9 13 5 76.89 200.43 155.89 o 
10 13 5 1109.83 1191.42 189.29 o 
11 13 5 379.17 256.10 189.29 o 
-11 14 5 2.22 -167.02 278.37 o 
-10 14 5 120.31 233.83 345.18 o 
-9 14 5 390.29 233.83 222.69 o 
-8 14 5 941.50 723.76 155.89 o 
-7 14 5 23.50 -11.13 89.08 o 
-6 14 5 887.42 757.16 77.94 o 
-5 14 5 8.16 -11.13 66.81 o 
-4 14 5 865.34 857.38 44.54 o 
-3 14 5 4170.48 4208.94 89.08 o 
-2 14 5 4281.83 4298.01 89.08 o 
-1 14 5 2629.93 2483.05 55.67 o 
0 14 5 465.95 334.04 44.54 o 
1 14 5 3944.54 3897.16 133.62 o 
2 14 5 3537.22 3440.64 77.94 o 
3 14 5 336.27 300.64 44.54 o 
4 14 5 3308.77 3151.13 89.08 o 
5 14 5 1425.45 1570.00 89.08 o 
6 14 5 136.14 122.48 89.08 o 
7 14 5 1462.33 1402.98 133.62 o 
8 14 5 577.51 579.01 111.35 o 
9 14 5 51.99 144.75 144.75 o 
10 14 5 225.51 267.23 155.89 o 
11 14 5 5.81 -167.02 200.43 o 
-11 15 5 3907.57 3741.28 278.37 o 
-10 15 5 1652.16 1915.18 233.83 o 
-9 15 5 3442.71 3384.96 211.56 o 
-8 15 5 3057.28 3117.73 222.69 o 
-7 15 5 876.44 801.70 77.94 o 
-6 15 5 1531.27 1380.71 133.62 o 
-5 15 5 4665.16 4587.52 167.02 o 
-4 15 5 7039.08 7126.24 167.02 o 
-3 15 5 319.81 300.64 33.40 o 
-2 15 5 133.89 122.48 22.27 o 
-1 15 5 348.23 367.45 44.54 o 
0 15 5 390.66 278.37 44.54 o 
1 15 5 34132.77 35063.32 957.59 o 
2 15 5 26076.62 26389.36 512.20 o 
3 15 5 420.74 367.45 44.54 o 
4 15 5 10.35 11.13 44.54 o 
5 15 5 354.32 300.64 66.81 o 
6 15 5 1068.37 746.03 89.08 o 
7 15 5 1038.73 1113.47 122.48 o 
8 15 5 92.64 233.83 111.35 o 
9 15 5 35.43 -11.13 133.62 o 
10 15 5 2551.63 2761.42 200.43 o 
11 15 5 2810.90 2705.74 244.96 o 
-11 16 5 289.18 222.69 267.23 o 
-10 16 5 68.53 144.75 178.16 o 
-9 16 5 84.34 167.02 178.16 o 
-8 16 5 1847.55 1937.45 144.75 o 
-7 16 5 4938.30 5010.64 211.56 o 
-6 16 5 3548.93 3663.33 133.62 o 
-5 16 5 99.19 77.94 44.54 o 
-4 16 5 241.09 244.96 44.54 o 
-3 16 5 7007.58 7081.70 133.62 o 
-2 16 5 8371.39 8284.25 144.75 o 
-1 16 5 2838.52 2471.91 89.08 o 
0 16 5 2511.43 2538.72 111.35 o 
1 16 5 774.57 823.97 77.94 o 
2 16 5 3539.56 3607.66 77.94 o 
3 16 5 5952.65 5957.09 144.75 o 
4 16 5 13372.24 13539.86 300.64 o 
5 16 5 3276.43 3340.43 122.48 o 
6 16 5 690.04 734.89 100.21 o 
7 16 5 1470.03 1447.52 144.75 o 
8 16 5 1375.33 1380.71 144.75 o 
9 16 5 3332.17 3329.29 189.29 o 
10 16 5 1102.36 1235.96 178.16 o 
11 16 5 252.25 244.96 200.43 o 
-11 17 5 17.23 -77.94 289.50 o 
-10 17 5 393.94 300.64 267.23 o 
-9 17 5 1176.96 1135.74 178.16 o 
-8 17 5 245.78 389.72 167.02 o 
-7 17 5 959.13 1158.01 122.48 o 
-6 17 5 6255.43 6480.42 267.23 o 
-5 17 5 1548.69 1625.67 89.08 o 
-4 17 5 2437.83 2338.30 77.94 o 
-3 17 5 22023.81 22425.38 489.93 o 
-2 17 5 3068.60 3062.06 66.81 o 
-1 17 5 6482.01 6012.76 211.56 o 
0 17 5 3674.48 3396.10 133.62 o 
1 17 5 27.17 -22.27 77.94 o 
2 17 5 1341.85 1380.71 44.54 o 
3 17 5 319.26 233.83 44.54 o 
4 17 5 2275.60 2059.93 77.94 o 
5 17 5 2266.07 2527.59 111.35 o 
6 17 5 2673.71 3050.92 122.48 o 
7 17 5 1322.40 1503.19 133.62 o 
8 17 5 496.18 623.55 122.48 o 
9 17 5 292.21 322.91 144.75 o 
10 17 5 12.32 -44.54 189.29 o 
11 17 5 609.35 590.14 233.83 o 
-11 18 5 22.57 256.10 300.64 o 
-10 18 5 9.61 89.08 267.23 o 
-9 18 5 592.78 556.74 189.29 o 
-8 18 5 1.49 -33.40 144.75 o 
-7 18 5 320.27 267.23 100.21 o 
-6 18 5 340.64 278.37 89.08 o 
-5 18 5 1696.20 1603.40 100.21 o 
-4 18 5 1320.79 1235.96 66.81 o 
-3 18 5 102.12 100.21 33.40 o 
-2 18 5 1041.12 990.99 44.54 o 
-1 18 5 73.54 55.67 55.67 o 
0 18 5 2057.34 1993.12 100.21 o 
1 18 5 1261.94 1313.90 89.08 o 
2 18 5 1066.20 1024.40 33.40 o 
3 18 5 499.10 467.66 55.67 o 
4 18 5 253.89 244.96 55.67 o 
5 18 5 120.34 122.48 66.81 o 
6 18 5 828.05 668.08 89.08 o 
7 18 5 770.30 690.35 111.35 o 
8 18 5 509.93 411.99 111.35 o 
9 18 5 23.92 44.54 144.75 o 
10 18 5 11.19 -11.13 222.69 o 
-11 19 5 33.13 111.35 222.69 o 
-10 19 5 2153.51 2082.20 256.10 o 
-9 19 5 5114.62 5300.14 300.64 o 
-8 19 5 1034.84 668.08 155.89 o 
-7 19 5 37.90 33.40 122.48 o 
-6 19 5 38.24 133.62 77.94 o 
-5 19 5 633.97 701.49 77.94 o 
-4 19 5 8609.16 8540.35 222.69 o 
-3 19 5 6088.31 6101.84 144.75 o 
-2 19 5 1008.47 1013.26 44.54 o 
-1 19 5 6323.69 6302.27 211.56 o 
0 19 5 4317.31 4186.67 144.75 o 
1 19 5 63.50 111.35 66.81 o 
2 19 5 552.38 489.93 44.54 o 
3 19 5 2750.89 2672.34 77.94 o 
4 19 5 1417.46 1347.30 66.81 o 
5 19 5 955.23 823.97 111.35 o 
6 19 5 3260.80 3373.83 133.62 o 
7 19 5 292.95 345.18 100.21 o 
8 19 5 283.05 289.50 111.35 o 
9 19 5 207.86 434.26 155.89 o 
10 19 5 513.75 411.99 167.02 o 
-11 20 5 103.90 278.37 233.83 o 
-10 20 5 422.94 478.79 200.43 o 
-9 20 5 1130.85 1080.07 189.29 o 
-8 20 5 971.25 957.59 178.16 o 
-7 20 5 2450.13 2605.53 233.83 o 
-6 20 5 8431.97 8907.80 267.23 o 
-5 20 5 1163.59 1235.96 111.35 o 
-4 20 5 1427.70 1480.92 77.94 o 
-3 20 5 2670.56 2650.07 89.08 o 
-2 20 5 0.94 33.40 44.54 o 
-1 20 5 7359.09 7593.90 233.83 o 
0 20 5 7080.99 6914.68 211.56 o 
1 20 5 1711.44 1748.16 111.35 o 
2 20 5 7026.13 7259.86 233.83 o 
3 20 5 4391.31 4453.90 100.21 o 
4 20 5 1525.24 1692.48 100.21 o 
5 20 5 356.52 222.69 77.94 o 
6 20 5 2.09 -33.40 89.08 o 
7 20 5 1367.15 1146.88 122.48 o 
8 20 5 6027.93 5945.96 300.64 o 
9 20 5 8263.76 9141.63 579.01 o 
10 20 5 2330.83 2483.05 278.37 o 
-10 21 5 79.37 968.72 434.26 o 
-9 21 5 98.19 11.13 189.29 o 
-8 21 5 801.63 612.41 200.43 o 
-7 21 5 51.03 89.08 144.75 o 
-6 21 5 4099.38 4220.07 200.43 o 
-5 21 5 7202.25 7738.65 244.96 o 
-4 21 5 8303.30 8228.58 334.04 o 
-3 21 5 0.12 33.40 55.67 o 
-2 21 5 431.49 389.72 33.40 o 
-1 21 5 0.24 33.40 66.81 o 
0 21 5 1267.09 1235.96 100.21 o 
1 21 5 7373.53 8017.02 267.23 o 
2 21 5 8.97 -66.81 77.94 o 
3 21 5 41.40 55.67 33.40 o 
4 21 5 2948.56 3028.65 111.35 o 
5 21 5 8920.99 9252.98 267.23 o 
6 21 5 6473.68 6936.95 211.56 o 
7 21 5 1142.10 1024.40 111.35 o 
8 21 5 1458.68 1247.09 167.02 o 
9 21 5 339.80 311.77 189.29 o 
10 21 5 3022.88 3262.48 256.10 o 
-10 22 5 473.18 411.99 267.23 o 
-9 22 5 200.59 66.81 178.16 o 
-8 22 5 783.80 1080.07 189.29 o 
-7 22 5 1167.18 1447.52 178.16 o 
-6 22 5 521.80 534.47 133.62 o 
-5 22 5 1908.84 1915.18 111.35 o 
-4 22 5 5852.65 5589.64 189.29 o 
-3 22 5 377.96 334.04 55.67 o 
-2 22 5 3420.21 3529.72 111.35 o 
-1 22 5 2940.84 3028.65 133.62 o 
0 22 5 984.56 968.72 100.21 o 
1 22 5 1016.73 913.05 100.21 o 
2 22 5 197.25 155.89 77.94 o 
3 22 5 241.27 289.50 44.54 o 
4 22 5 227.38 244.96 66.81 o 
5 22 5 378.36 434.26 111.35 o 
6 22 5 0.72 66.81 111.35 o 
7 22 5 217.45 300.64 133.62 o 
8 22 5 6.79 -133.62 133.62 o 
9 22 5 681.67 612.41 200.43 o 
10 22 5 9.13 155.89 300.64 o 
-10 23 5 48.93 211.56 200.43 o 
-9 23 5 23.65 -233.83 233.83 o 
-8 23 5 484.01 590.14 178.16 o 
-7 23 5 91.09 211.56 133.62 o 
-6 23 5 296.06 89.08 167.02 o 
-5 23 5 3058.83 3217.94 144.75 o 
-4 23 5 5010.48 4654.32 178.16 o 
-3 23 5 3296.26 3318.16 122.48 o 
-2 23 5 396.93 411.99 44.54 o 
-1 23 5 5.77 -55.67 77.94 o 
0 23 5 17.85 44.54 77.94 o 
1 23 5 88.10 100.21 100.21 o 
2 23 5 708.35 523.33 89.08 o 
3 23 5 829.44 868.51 66.81 o 
4 23 5 35.55 22.27 77.94 o 
5 23 5 95.58 111.35 89.08 o 
6 23 5 437.41 478.79 111.35 o 
7 23 5 432.73 489.93 144.75 o 
8 23 5 399.60 367.45 178.16 o 
9 23 5 305.80 244.96 178.16 o 
-10 24 5 437.11 645.82 289.50 o 
-9 24 5 1192.36 1035.53 200.43 o 
-8 24 5 2401.38 2705.74 244.96 o 
-7 24 5 652.06 723.76 167.02 o 
-6 24 5 782.66 590.14 211.56 o 
-5 24 5 29.94 -22.27 77.94 o 
-4 24 5 887.73 757.16 77.94 o 
-3 24 5 175.37 167.02 66.81 o 
-2 24 5 9827.48 10088.08 278.37 o 
-1 24 5 10583.48 10522.34 356.31 o 
0 24 5 5257.81 5266.74 211.56 o 
1 24 5 88.68 133.62 100.21 o 
2 24 5 89.05 66.81 89.08 o 
3 24 5 134.77 133.62 100.21 o 
4 24 5 5880.35 5689.86 178.16 o 
5 24 5 1842.57 1714.75 144.75 o 
6 24 5 411.59 267.23 144.75 o 
7 24 5 2810.26 2917.30 289.50 o 
8 24 5 2928.07 2972.98 256.10 o 
9 24 5 475.82 322.91 233.83 o 
-10 25 5 615.98 489.93 356.31 o 
-9 25 5 227.62 189.29 211.56 o 
-8 25 5 2.92 -33.40 222.69 o 
-7 25 5 0.76 -144.75 144.75 o 
-6 25 5 3601.78 3741.28 200.43 o 
-5 25 5 9137.70 9175.03 322.91 o 
-4 25 5 6508.95 6491.56 211.56 o 
-3 25 5 63.82 89.08 55.67 o 
-2 25 5 1733.80 1647.94 111.35 o 
-1 25 5 638.53 579.01 100.21 o 
0 25 5 1017.97 1113.47 100.21 o 
1 25 5 3499.12 3785.81 178.16 o 
2 25 5 1273.72 1436.38 111.35 o 
3 25 5 122.71 111.35 100.21 o 
4 25 5 5727.62 5856.88 222.69 o 
5 25 5 4937.40 5489.43 200.43 o 
6 25 5 3069.63 3151.13 200.43 o 
7 25 5 1727.01 1636.81 189.29 o 
8 25 5 921.96 601.28 155.89 o 
9 25 5 362.19 244.96 211.56 o 
-9 26 5 101.48 111.35 267.23 o 
-8 26 5 413.89 256.10 233.83 o 
-7 26 5 2216.68 2193.55 189.29 o 
-6 26 5 7003.20 7348.93 367.45 o 
-5 26 5 167.66 77.94 122.48 o 
-4 26 5 4965.22 4832.48 256.10 o 
-3 26 5 3046.66 2872.77 211.56 o 
-2 26 5 640.97 545.60 100.21 o 
-1 26 5 1845.85 1959.72 144.75 o 
0 26 5 6542.90 6636.31 256.10 o 
1 26 5 383.94 411.99 111.35 o 
2 26 5 3050.31 2928.44 133.62 o 
3 26 5 1870.61 1915.18 122.48 o 
4 26 5 714.42 579.01 111.35 o 
5 26 5 77.70 66.81 122.48 o 
6 26 5 591.42 712.62 144.75 o 
7 26 5 1504.07 1670.21 200.43 o 
8 26 5 168.86 378.58 222.69 o 
9 26 5 931.16 935.32 256.10 o 
-9 27 5 246.69 -11.13 267.23 o 
-8 27 5 213.51 256.10 233.83 o 
-7 27 5 174.08 -11.13 200.43 o 
-6 27 5 89.59 144.75 178.16 o 
-5 27 5 1725.37 1492.06 222.69 o 
-4 27 5 19.80 -144.75 178.16 o 
-3 27 5 804.18 868.51 122.48 o 
-2 27 5 45.71 89.08 111.35 o 
-1 27 5 972.16 879.65 111.35 o 
0 27 5 417.61 434.26 111.35 o 
1 27 5 586.45 411.99 122.48 o 
2 27 5 463.19 434.26 111.35 o 
3 27 5 122.84 77.94 111.35 o 
4 27 5 1631.13 1458.65 144.75 o 
5 27 5 78.21 167.02 133.62 o 
6 27 5 208.77 300.64 155.89 o 
7 27 5 571.51 567.87 167.02 o 
8 27 5 646.35 790.57 233.83 o 
9 27 5 16.93 44.54 311.77 o 
-9 28 5 0.22 100.21 345.18 o 
-8 28 5 7.33 244.96 300.64 o 
-7 28 5 1364.15 1302.77 278.37 o 
-6 28 5 3818.37 3540.85 267.23 o 
-5 28 5 960.04 1091.21 167.02 o 
-4 28 5 775.12 835.11 178.16 o 
-3 28 5 534.13 445.39 100.21 o 
-2 28 5 2174.34 2271.49 200.43 o 
-1 28 5 1.76 55.67 100.21 o 
0 28 5 3237.38 3128.86 167.02 o 
1 28 5 41.16 133.62 111.35 o 
2 28 5 824.82 990.99 144.75 o 
3 28 5 2036.51 1770.43 133.62 o 
4 28 5 137.34 267.23 122.48 o 
5 28 5 91.39 66.81 144.75 o 
6 28 5 2.17 -22.27 144.75 o 
7 28 5 15.06 -11.13 211.56 o 
8 28 5 464.18 400.85 211.56 o 
-8 29 5 24.89 189.29 311.77 o 
-7 29 5 1121.08 1080.07 289.50 o 
-6 29 5 1525.97 1570.00 233.83 o 
-5 29 5 0.60 -144.75 211.56 o 
-4 29 5 796.22 690.35 211.56 o 
-3 29 5 2086.59 2059.93 144.75 o 
-2 29 5 97.12 -55.67 111.35 o 
-1 29 5 6203.52 6280.00 300.64 o 
0 29 5 6765.98 7215.32 345.18 o 
1 29 5 4795.99 5177.66 233.83 o 
2 29 5 258.65 200.43 111.35 o 
3 29 5 361.45 289.50 111.35 o 
4 29 5 1.15 -100.21 155.89 o 
5 29 5 3921.23 4698.86 300.64 o 
6 29 5 7801.62 8261.98 334.04 o 
7 29 5 2499.99 3039.79 334.04 o 
8 29 5 261.15 222.69 189.29 o 
-8 30 5 1002.54 1391.84 334.04 o 
-7 30 5 1644.55 1993.12 356.31 o 
-6 30 5 1829.01 1759.29 278.37 o 
-5 30 5 917.91 913.05 233.83 o 
-4 30 5 622.39 411.99 267.23 o 
-3 30 5 195.75 478.79 200.43 o 
-2 30 5 7215.09 7092.84 334.04 o 
-1 30 5 1917.49 2160.14 155.89 o 
0 30 5 1004.60 1113.47 133.62 o 
1 30 5 0.36 -22.27 133.62 o 
2 30 5 101.37 211.56 122.48 o 
3 30 5 1378.14 1369.57 144.75 o 
4 30 5 1478.58 1525.46 144.75 o 
5 30 5 2066.50 2293.76 155.89 o 
6 30 5 990.70 1391.84 155.89 o 
7 30 5 80.55 -77.94 222.69 o 
8 30 5 110.20 -33.40 211.56 o 
-8 31 5 17.73 -200.43 322.91 o 
-7 31 5 85.91 211.56 233.83 o 
-6 31 5 0.41 244.96 256.10 o 
-5 31 5 891.21 668.08 244.96 o 
-4 31 5 266.57 233.83 211.56 o 
-3 31 5 771.18 812.84 211.56 o 
-2 31 5 406.96 467.66 133.62 o 
-1 31 5 3.26 11.13 111.35 o 
0 31 5 164.61 167.02 133.62 o 
1 31 5 2381.40 2627.80 178.16 o 
2 31 5 2588.50 2505.32 167.02 o 
3 31 5 13.17 155.89 133.62 o 
4 31 5 290.16 233.83 144.75 o 
5 31 5 254.94 267.23 144.75 o 
6 31 5 69.41 122.48 178.16 o 
7 31 5 450.58 423.12 200.43 o 
-7 32 5 696.52 1102.34 278.37 o 
-6 32 5 136.91 33.40 233.83 o 
-5 32 5 349.67 311.77 256.10 o 
-4 32 5 0.27 0.00 222.69 o 
-3 32 5 7.19 -111.35 167.02 o 
-2 32 5 29.17 -33.40 133.62 o 
-1 32 5 48.71 11.13 144.75 o 
0 32 5 1.35 66.81 155.89 o 
1 32 5 66.69 -89.08 133.62 o 
2 32 5 282.54 200.43 155.89 o 
3 32 5 526.32 556.74 144.75 o 
4 32 5 510.06 389.72 144.75 o 
5 32 5 528.72 478.79 167.02 o 
6 32 5 85.92 122.48 178.16 o 
7 32 5 732.99 512.20 244.96 o 
-7 33 5 109.17 133.62 256.10 o 
-6 33 5 143.90 378.58 289.50 o 
-5 33 5 1475.10 1425.25 267.23 o 
-4 33 5 620.95 1135.74 311.77 o 
-3 33 5 673.96 701.49 189.29 o 
-2 33 5 1884.25 2059.93 233.83 o 
-1 33 5 597.65 423.12 144.75 o 
0 33 5 2217.35 2338.30 178.16 o 
1 33 5 8645.22 8518.08 423.12 o 
2 33 5 6763.72 7415.74 278.37 o 
3 33 5 10.42 -100.21 144.75 o 
4 33 5 2932.21 2984.11 189.29 o 
5 33 5 897.65 1013.26 189.29 o 
6 33 5 936.22 1046.67 200.43 o 
7 33 5 1274.46 1592.27 334.04 o 
-7 34 5 2813.56 2872.77 567.87 o 
-6 34 5 2212.33 1837.23 322.91 o 
-5 34 5 476.65 623.55 322.91 o 
-4 34 5 150.39 155.89 278.37 o 
-3 34 5 626.28 690.35 200.43 o 
-2 34 5 3953.11 3863.76 267.23 o 
-1 34 5 1493.63 1614.54 155.89 o 
0 34 5 232.65 267.23 144.75 o 
1 34 5 20.06 22.27 133.62 o 
2 34 5 1004.35 823.97 144.75 o 
3 34 5 1476.02 1436.38 167.02 o 
4 34 5 6002.89 5968.23 300.64 o 
5 34 5 3514.27 3485.18 211.56 o 
6 34 5 67.48 89.08 178.16 o 
-5 35 5 136.35 -300.64 423.12 o 
-4 35 5 155.82 144.75 244.96 o 
-3 35 5 2039.44 1937.45 267.23 o 
-2 35 5 578.09 322.91 189.29 o 
-1 35 5 370.67 612.41 222.69 o 
0 35 5 3189.63 3062.06 211.56 o 
1 35 5 321.64 289.50 167.02 o 
2 35 5 52.50 -100.21 144.75 o 
3 35 5 75.02 222.69 167.02 o 
4 35 5 52.71 100.21 155.89 o 
5 35 5 1307.90 1336.17 233.83 o 
6 35 5 1372.62 1536.60 222.69 o 
-6 36 5 335.82 478.79 501.06 o 
-5 36 5 1.00 -233.83 311.77 o 
-4 36 5 1590.17 1926.31 478.79 o 
-3 36 5 412.30 701.49 423.12 o 
-2 36 5 911.27 690.35 211.56 o 
-1 36 5 26.06 33.40 278.37 o 
0 36 5 299.83 244.96 144.75 o 
1 36 5 86.78 66.81 133.62 o 
2 36 5 496.83 311.77 178.16 o 
3 36 5 154.43 -55.67 167.02 o 
4 36 5 635.81 790.57 189.29 o 
5 36 5 492.51 601.28 200.43 o 
-5 37 5 46.73 89.08 467.66 o 
-4 37 5 750.98 311.77 456.52 o 
-3 37 5 125.08 311.77 434.26 o 
-2 37 5 233.44 634.68 423.12 o 
-1 37 5 2251.59 1959.72 334.04 o 
0 37 5 2234.25 2115.60 278.37 o 
1 37 5 1071.26 1224.82 200.43 o 
2 37 5 93.15 200.43 178.16 o 
3 37 5 393.04 322.91 200.43 o 
4 37 5 31.57 -11.13 189.29 o 
5 37 5 875.83 879.65 311.77 o 
-4 38 5 78.70 -334.04 334.04 o 
-3 38 5 646.94 679.22 456.52 o 
-2 38 5 1178.47 1358.44 456.52 o 
0 38 5 2057.19 1436.38 334.04 o 
1 38 5 56.19 244.96 244.96 o 
2 38 5 2646.72 2839.36 334.04 o 
3 38 5 2510.14 3062.06 334.04 o 
4 38 5 1400.22 1636.81 345.18 o 
-4 39 5 1141.93 1280.50 389.72 o 
-3 39 5 874.23 456.52 478.79 o 
-2 39 5 78.12 66.81 445.39 o 
-1 39 5 210.05 100.21 411.99 o 
0 39 5 970.42 1035.53 434.26 o 
1 39 5 363.05 -66.81 289.50 o 
2 39 5 990.62 679.22 278.37 o 
3 39 5 459.02 579.01 289.50 o 
-2 40 5 1014.15 2238.08 601.28 o 
-1 40 5 458.41 289.50 322.91 o 
0 40 5 56.00 44.54 300.64 o 
1 40 5 474.58 701.49 445.39 o 
2 40 5 86.71 -22.27 445.39 o 
-12 0 6 1157.34 1280.50 445.39 o 
-11 0 6 5.81 -111.35 200.43 o 
-10 0 6 222.55 233.83 167.02 o 
-9 0 6 7644.70 7983.62 356.31 o 
-8 0 6 588.11 512.20 144.75 o 
-7 0 6 3822.90 3852.62 189.29 o 
-6 0 6 7939.71 7983.62 400.85 o 
-5 0 6 523.45 534.47 77.94 o 
-4 0 6 1029.07 1002.13 66.81 o 
-3 0 6 1957.32 2037.66 77.94 o 
-2 0 6 1563.22 1447.52 55.67 o 
-1 0 6 1521.36 1915.18 66.81 o 
0 0 6 36.04 111.35 33.40 o 
1 0 6 17197.63 17982.62 478.79 o 
2 0 6 28902.04 30576.02 779.43 o 
3 0 6 21954.71 23293.89 712.62 o 
4 0 6 1190.74 1358.44 89.08 o 
5 0 6 2484.89 2750.28 133.62 o 
6 0 6 900.52 935.32 122.48 o 
7 0 6 404.79 256.10 122.48 o 
8 0 6 4132.05 4331.42 267.23 o 
9 0 6 6221.75 6313.40 400.85 o 
10 0 6 4159.10 3674.47 300.64 o 
11 0 6 587.02 556.74 289.50 o 
-12 1 6 32.19 -66.81 300.64 o 
-11 1 6 174.11 11.13 144.75 o 
-10 1 6 2619.60 2616.67 189.29 o 
-9 1 6 2848.00 2683.47 189.29 o 
-8 1 6 1447.98 1570.00 111.35 o 
-7 1 6 178.02 222.69 77.94 o 
-6 1 6 768.78 746.03 77.94 o 
-5 1 6 7654.39 7883.40 322.91 o 
-4 1 6 2029.98 1703.62 66.81 o 
-3 1 6 53817.10 55673.75 1447.52 o 
-2 1 6 503.26 501.06 33.40 o 
-1 1 6 3868.79 4298.01 89.08 o 
0 1 6 1750.61 1670.21 44.54 o 
1 1 6 1246.68 1202.55 44.54 o 
2 1 6 12822.74 12894.04 233.83 o 
3 1 6 3081.95 2828.23 89.08 o 
4 1 6 3.59 11.13 44.54 o 
5 1 6 1844.29 1803.83 77.94 o 
6 1 6 4792.76 4732.27 167.02 o 
7 1 6 5381.60 5411.49 189.29 o 
8 1 6 579.50 679.22 111.35 o 
9 1 6 250.25 222.69 122.48 o 
10 1 6 5.34 -33.40 122.48 o 
11 1 6 1106.72 1080.07 189.29 o 
-12 2 6 681.46 1068.94 445.39 o 
-11 2 6 1832.22 1759.29 244.96 o 
-10 2 6 184.36 189.29 133.62 o 
-9 2 6 1016.56 979.86 111.35 o 
-8 2 6 1580.80 1425.25 122.48 o 
-7 2 6 423.96 456.52 77.94 o 
-6 2 6 2333.36 2137.87 100.21 o 
-5 2 6 935.21 879.65 55.67 o 
-4 2 6 8955.53 9208.44 222.69 o 
-3 2 6 38.78 0.00 22.27 o 
-2 2 6 5730.14 5745.53 111.35 o 
-1 2 6 31.68 33.40 22.27 o 
0 2 6 2031.39 1993.12 44.54 o 
1 2 6 2937.57 3128.86 66.81 o 
2 2 6 416.75 434.26 33.40 o 
3 2 6 1373.87 1369.57 55.67 o 
4 2 6 8107.95 8250.85 189.29 o 
5 2 6 3541.36 3318.16 111.35 o 
6 2 6 107.20 189.29 89.08 o 
7 2 6 182.20 155.89 89.08 o 
8 2 6 604.85 623.55 122.48 o 
9 2 6 40.67 0.00 133.62 o 
10 2 6 188.80 111.35 144.75 o 
11 2 6 44.23 167.02 211.56 o 
-12 3 6 3.28 -144.75 178.16 o 
-11 3 6 9.84 -66.81 189.29 o 
-10 3 6 865.64 712.62 144.75 o 
-9 3 6 235.22 400.85 122.48 o 
-8 3 6 0.17 -33.40 89.08 o 
-7 3 6 871.20 690.35 89.08 o 
-6 3 6 1502.56 1492.06 100.21 o 
-5 3 6 4834.37 5032.91 155.89 o 
-4 3 6 16569.92 17459.29 400.85 o 
-3 3 6 24641.98 24841.63 456.52 o 
-2 3 6 4975.49 5155.39 111.35 o 
-1 3 6 2062.83 2371.70 55.67 o 
0 3 6 412.97 434.26 33.40 o 
1 3 6 4558.62 4943.83 100.21 o 
2 3 6 3922.31 3886.03 77.94 o 
3 3 6 1815.30 1558.86 55.67 o 
4 3 6 327.15 356.31 55.67 o 
5 3 6 5070.06 5533.97 133.62 o 
6 3 6 778.42 656.95 100.21 o 
7 3 6 935.97 835.11 100.21 o 
8 3 6 227.21 278.37 133.62 o 
9 3 6 1748.71 1603.40 167.02 o 
10 3 6 355.47 356.31 133.62 o 
11 3 6 544.67 656.95 155.89 o 
-12 4 6 1113.08 1068.94 200.43 o 
-11 4 6 3129.24 3140.00 278.37 o 
-10 4 6 1003.94 1068.94 133.62 o 
-9 4 6 531.56 467.66 111.35 o 
-8 4 6 2246.60 2215.82 133.62 o 
-7 4 6 694.43 879.65 144.75 o 
-6 4 6 843.26 790.57 66.81 o 
-5 4 6 686.30 668.08 55.67 o 
-4 4 6 1804.40 1803.83 55.67 o 
-3 4 6 6.58 -22.27 22.27 o 
-2 4 6 9200.79 8473.54 178.16 o 
-1 4 6 4984.86 4799.08 89.08 o 
0 4 6 1.25 -11.13 22.27 o 
1 4 6 1546.53 1659.08 44.54 o 
2 4 6 5433.42 5634.18 111.35 o 
3 4 6 525.00 456.52 44.54 o 
4 4 6 12667.48 13083.33 244.96 o 
5 4 6 2109.12 2171.28 89.08 o 
6 4 6 2099.47 2048.79 133.62 o 
7 4 6 610.19 601.28 100.21 o 
8 4 6 2858.10 3050.92 155.89 o 
9 4 6 1710.16 1503.19 144.75 o 
10 4 6 1607.90 1781.56 178.16 o 
11 4 6 212.27 -22.27 155.89 o 
-12 5 6 703.54 812.84 222.69 o 
-11 5 6 417.62 256.10 189.29 o 
-10 5 6 1310.14 1169.15 144.75 o 
-9 5 6 2001.39 2137.87 144.75 o 
-8 5 6 8376.95 8651.70 300.64 o 
-7 5 6 1075.30 1002.13 89.08 o 
-6 5 6 2664.43 2460.78 100.21 o 
-5 5 6 13364.64 13372.83 411.99 o 
-4 5 6 4323.38 4164.40 100.21 o 
-3 5 6 9163.18 9152.76 189.29 o 
-2 5 6 5913.94 6012.77 133.62 o 
-1 5 6 2290.15 2393.97 66.81 o 
0 5 6 11381.07 11691.49 211.56 o 
1 5 6 60503.63 61252.25 1002.13 o 
2 5 6 19320.45 18672.97 356.31 o 
3 5 6 244.99 389.72 44.54 o 
4 5 6 61.75 44.54 55.67 o 
5 5 6 215.59 189.29 66.81 o 
6 5 6 21.64 144.75 77.94 o 
7 5 6 8392.76 8351.06 300.64 o 
8 5 6 8795.56 8818.72 334.04 o 
9 5 6 419.92 467.66 144.75 o 
10 5 6 1554.05 1659.08 178.16 o 
11 5 6 1901.86 1848.37 222.69 o 
-12 6 6 133.22 77.94 311.77 o 
-11 6 6 321.94 144.75 211.56 o 
-10 6 6 886.51 879.65 167.02 o 
-9 6 6 72.60 100.21 100.21 o 
-8 6 6 1806.03 1714.75 122.48 o 
-7 6 6 1313.99 1358.44 100.21 o 
-6 6 6 4019.53 4075.32 144.75 o 
-5 6 6 3081.47 3217.94 111.35 o 
-4 6 6 875.31 1013.26 44.54 o 
-3 6 6 38.87 22.27 22.27 o 
-2 6 6 110.15 89.08 33.40 o 
-1 6 6 2.03 22.27 22.27 o 
0 6 6 44.45 0.00 22.27 o 
1 6 6 1306.91 1213.69 44.54 o 
2 6 6 2029.60 2104.47 55.67 o 
3 6 6 6997.08 7382.34 155.89 o 
4 6 6 559.25 367.45 66.81 o 
5 6 6 1527.01 1391.84 89.08 o 
6 6 6 976.64 1057.80 100.21 o 
7 6 6 1025.61 712.62 111.35 o 
8 6 6 495.18 445.39 111.35 o 
9 6 6 256.00 122.48 144.75 o 
10 6 6 367.38 389.72 155.89 o 
11 6 6 44.34 -55.67 178.16 o 
-12 7 6 4.97 -334.04 423.12 o 
-11 7 6 102.67 267.23 256.10 o 
-10 7 6 170.04 222.69 178.16 o 
-9 7 6 85.60 22.27 111.35 o 
-8 7 6 546.48 389.72 89.08 o 
-7 7 6 301.05 289.50 77.94 o 
-6 7 6 1290.32 1224.82 66.81 o 
-5 7 6 9118.76 8863.26 267.23 o 
-4 7 6 1524.08 1458.65 44.54 o 
-3 7 6 167.43 122.48 55.67 o 
-2 7 6 6687.62 7226.45 222.69 o 
-1 7 6 10685.63 10600.28 211.56 o 
0 7 6 1207.16 1169.15 33.40 o 
1 7 6 326.52 267.23 33.40 o 
2 7 6 345.29 256.10 33.40 o 
3 7 6 12941.99 13751.42 289.50 o 
4 7 6 3599.70 3629.93 100.21 o 
5 7 6 18.65 66.81 66.81 o 
6 7 6 23.15 55.67 77.94 o 
7 7 6 2536.37 2627.80 144.75 o 
8 7 6 2783.20 2505.32 178.16 o 
9 7 6 224.78 411.99 122.48 o 
10 7 6 610.06 723.76 144.75 o 
11 7 6 551.26 367.45 211.56 o 
-12 8 6 1197.59 913.05 200.43 o 
-11 8 6 1329.31 1480.92 267.23 o 
-10 8 6 2078.20 2171.28 233.83 o 
-9 8 6 531.97 278.37 122.48 o 
-8 8 6 237.13 222.69 100.21 o 
-7 8 6 129.75 100.21 77.94 o 
-6 8 6 107.56 133.62 44.54 o 
-5 8 6 1454.83 1358.44 55.67 o 
-4 8 6 1.16 0.00 22.27 o 
-3 8 6 33.77 33.40 55.67 o 
-2 8 6 181.17 122.48 44.54 o 
-1 8 6 752.28 590.14 33.40 o 
0 8 6 4041.23 3874.89 77.94 o 
1 8 6 2103.11 2182.41 55.67 o 
2 8 6 2443.85 2516.45 77.94 o 
3 8 6 1963.82 1848.37 66.81 o 
4 8 6 2745.14 2928.44 89.08 o 
5 8 6 3395.39 3607.66 133.62 o 
6 8 6 210.61 256.10 77.94 o 
7 8 6 71.65 66.81 122.48 o 
8 8 6 629.63 634.68 133.62 o 
9 8 6 614.91 668.08 155.89 o 
10 8 6 963.53 957.59 178.16 o 
11 8 6 129.88 211.56 178.16 o 
-12 9 6 40.64 211.56 311.77 o 
-11 9 6 279.80 122.48 189.29 o 
-10 9 6 10488.62 12148.01 523.33 o 
-9 9 6 12598.81 12615.67 746.03 o 
-8 9 6 2356.12 1993.12 122.48 o 
-7 9 6 1950.40 1993.12 100.21 o 
-6 9 6 160.10 222.69 55.67 o 
-5 9 6 3012.57 3284.75 111.35 o 
-4 9 6 13120.77 13194.68 400.85 o 
-3 9 6 20533.56 20242.97 489.93 o 
-2 9 6 1406.11 1269.36 55.67 o 
-1 9 6 5573.98 5378.08 111.35 o 
0 9 6 8865.25 8852.13 189.29 o 
1 9 6 1211.12 1013.26 33.40 o 
2 9 6 1258.00 1046.67 44.54 o 
3 9 6 22970.95 22792.83 400.85 o 
4 9 6 4066.05 3852.62 100.21 o 
5 9 6 16491.55 16824.61 400.85 o 
6 9 6 5773.97 5656.45 155.89 o 
7 9 6 5068.24 5110.85 167.02 o 
8 9 6 2182.86 2238.08 155.89 o 
9 9 6 620.24 534.47 122.48 o 
10 9 6 314.63 300.64 167.02 o 
11 9 6 704.90 556.74 189.29 o 
-12 10 6 2896.43 3039.79 356.31 o 
-11 10 6 1333.50 1469.79 256.10 o 
-10 10 6 565.53 345.18 233.83 o 
-9 10 6 79.97 55.67 144.75 o 
-8 10 6 467.84 501.06 100.21 o 
-7 10 6 2656.36 2839.36 122.48 o 
-6 10 6 999.90 924.18 66.81 o 
-5 10 6 3974.06 4008.51 100.21 o 
-4 10 6 37.11 55.67 22.27 o 
-3 10 6 186.54 211.56 66.81 o 
-2 10 6 3298.13 3384.96 100.21 o 
-1 10 6 4455.32 4431.63 100.21 o 
0 10 6 4320.69 3997.38 77.94 o 
1 10 6 2.70 0.00 22.27 o 
2 10 6 3844.96 3674.47 100.21 o 
3 10 6 9186.54 8963.47 167.02 o 
4 10 6 3687.21 3529.72 100.21 o 
5 10 6 7834.71 8161.77 200.43 o 
6 10 6 272.74 322.91 111.35 o 
7 10 6 285.77 222.69 111.35 o 
8 10 6 1389.45 1180.28 144.75 o 
9 10 6 1076.43 1091.21 155.89 o 
10 10 6 163.75 155.89 178.16 o 
11 10 6 245.55 200.43 189.29 o 
-12 11 6 795.67 378.58 445.39 o 
-11 11 6 72.32 44.54 200.43 o 
-10 11 6 266.69 222.69 267.23 o 
-9 11 6 0.62 89.08 144.75 o 
-8 11 6 1310.65 1180.28 155.89 o 
-7 11 6 1593.48 1636.81 111.35 o 
-6 11 6 2.95 44.54 55.67 o 
-5 11 6 21.60 22.27 44.54 o 
-4 11 6 1675.15 1558.86 89.08 o 
-3 11 6 2756.08 2594.40 100.21 o 
-2 11 6 121.30 133.62 44.54 o 
-1 11 6 999.96 1024.40 33.40 o 
0 11 6 1.84 -11.13 11.13 o 
1 11 6 1416.98 1436.38 44.54 o 
2 11 6 422.19 378.58 44.54 o 
3 11 6 6735.22 6346.81 122.48 o 
4 11 6 2929.36 2772.55 89.08 o 
5 11 6 4.74 55.67 77.94 o 
6 11 6 43.78 100.21 66.81 o 
7 11 6 1978.87 2015.39 133.62 o 
8 11 6 433.62 311.77 100.21 o 
9 11 6 447.29 456.52 144.75 o 
10 11 6 393.98 489.93 189.29 o 
11 11 6 0.52 -89.08 211.56 o 
-11 12 6 59.52 89.08 322.91 o 
-10 12 6 56.71 133.62 200.43 o 
-9 12 6 1547.94 1347.30 211.56 o 
-8 12 6 197.27 133.62 122.48 o 
-7 12 6 2191.44 2182.41 111.35 o 
-6 12 6 4461.32 4375.96 144.75 o 
-5 12 6 6.25 11.13 33.40 o 
-4 12 6 924.01 990.99 77.94 o 
-3 12 6 781.16 823.97 55.67 o 
-2 12 6 5916.49 6179.79 211.56 o 
-1 12 6 351.60 411.99 22.27 o 
0 12 6 5720.04 5656.45 133.62 o 
1 12 6 714.98 734.89 33.40 o 
2 12 6 8325.26 8629.43 189.29 o 
3 12 6 5566.20 5322.41 122.48 o 
4 12 6 512.98 512.20 55.67 o 
5 12 6 713.15 634.68 77.94 o 
6 12 6 1262.83 1135.74 89.08 o 
7 12 6 66.90 189.29 100.21 o 
8 12 6 9.97 -11.13 189.29 o 
9 12 6 383.35 400.85 211.56 o 
10 12 6 81.54 122.48 155.89 o 
11 12 6 221.02 189.29 178.16 o 
-11 13 6 1815.21 1837.23 445.39 o 
-10 13 6 1871.66 2449.64 278.37 o 
-9 13 6 2555.30 2549.86 189.29 o 
-8 13 6 1135.93 1024.40 167.02 o 
-7 13 6 1142.32 1135.74 155.89 o 
-6 13 6 23.01 55.67 111.35 o 
-5 13 6 1186.90 1213.69 55.67 o 
-4 13 6 2203.38 2071.06 100.21 o 
-3 13 6 5083.13 5444.89 167.02 o 
-2 13 6 4950.97 5088.58 100.21 o 
-1 13 6 324.86 334.04 22.27 o 
0 13 6 10945.27 10990.00 322.91 o 
1 13 6 43707.22 43002.40 979.86 o 
2 13 6 14646.55 14864.89 356.31 o 
3 13 6 1097.30 1113.47 44.54 o 
4 13 6 63.74 22.27 44.54 o 
5 13 6 91.11 100.21 66.81 o 
6 13 6 2535.76 1981.99 144.75 o 
7 13 6 4001.19 4119.86 167.02 o 
8 13 6 2161.36 2104.47 155.89 o 
9 13 6 411.61 456.52 133.62 o 
10 13 6 102.39 11.13 155.89 o 
11 13 6 1141.28 1224.82 211.56 o 
-11 14 6 3042.74 3618.79 334.04 o 
-10 14 6 2145.32 2249.22 244.96 o 
-9 14 6 1261.72 1247.09 189.29 o 
-8 14 6 5051.28 5456.03 267.23 o 
-7 14 6 5334.99 5734.40 233.83 o 
-6 14 6 4567.74 4865.89 178.16 o 
-5 14 6 3108.25 3151.13 111.35 o 
-4 14 6 3125.12 2794.82 111.35 o 
-3 14 6 942.03 790.57 55.67 o 
-2 14 6 33481.98 34751.55 645.82 o 
-1 14 6 3143.18 2950.71 66.81 o 
0 14 6 1666.44 1803.83 89.08 o 
1 14 6 154.10 122.48 66.81 o 
2 14 6 2714.55 2883.90 89.08 o 
3 14 6 3853.59 3685.60 100.21 o 
4 14 6 10475.79 10745.03 267.23 o 
5 14 6 9061.83 9531.35 267.23 o 
6 14 6 1624.28 1503.19 100.21 o 
7 14 6 235.68 322.91 111.35 o 
8 14 6 1051.12 979.86 133.62 o 
9 14 6 768.00 478.79 133.62 o 
10 14 6 2202.92 2182.41 200.43 o 
11 14 6 2007.09 2371.70 222.69 o 
-11 15 6 10.21 -55.67 222.69 o 
-10 15 6 5.21 -144.75 211.56 o 
-9 15 6 269.83 334.04 155.89 o 
-8 15 6 782.80 734.89 167.02 o 
-7 15 6 3.54 44.54 77.94 o 
-6 15 6 833.09 801.70 77.94 o 
-5 15 6 132.27 167.02 44.54 o 
-4 15 6 867.01 913.05 44.54 o 
-3 15 6 3877.72 3975.11 77.94 o 
-2 15 6 312.58 356.31 22.27 o 
-1 15 6 98.23 55.67 44.54 o 
0 15 6 674.47 746.03 55.67 o 
1 15 6 324.44 278.37 89.08 o 
2 15 6 195.74 244.96 33.40 o 
3 15 6 315.90 322.91 44.54 o 
4 15 6 209.13 167.02 55.67 o 
5 15 6 651.77 601.28 66.81 o 
6 15 6 916.53 801.70 100.21 o 
7 15 6 2058.16 1614.54 111.35 o 
8 15 6 435.58 322.91 122.48 o 
9 15 6 8.56 -11.13 155.89 o 
10 15 6 9.19 -22.27 155.89 o 
11 15 6 277.96 378.58 256.10 o 
-11 16 6 1335.65 1525.46 278.37 o 
-10 16 6 378.67 289.50 200.43 o 
-9 16 6 504.25 189.29 211.56 o 
-8 16 6 102.97 100.21 133.62 o 
-7 16 6 822.78 846.24 144.75 o 
-6 16 6 889.79 868.51 122.48 o 
-5 16 6 141.45 133.62 33.40 o 
-4 16 6 6584.23 6524.96 144.75 o 
-3 16 6 16.16 33.40 33.40 o 
-2 16 6 2026.33 1959.72 44.54 o 
-1 16 6 133.80 66.81 44.54 o 
0 16 6 6322.67 5990.50 167.02 o 
1 16 6 6150.22 6502.69 200.43 o 
2 16 6 18.00 0.00 44.54 o 
3 16 6 1066.14 1013.26 55.67 o 
4 16 6 2763.10 2716.88 89.08 o 
5 16 6 2751.66 2794.82 111.35 o 
6 16 6 121.68 11.13 89.08 o 
7 16 6 15.94 89.08 100.21 o 
8 16 6 242.56 256.10 122.48 o 
9 16 6 3414.23 3396.10 200.43 o 
10 16 6 335.84 222.69 200.43 o 
-11 17 6 622.71 489.93 267.23 o 
-10 17 6 1769.24 1970.85 244.96 o 
-9 17 6 1117.17 1313.90 200.43 o 
-8 17 6 999.18 768.30 200.43 o 
-7 17 6 1.76 144.75 133.62 o 
-6 17 6 949.12 968.72 77.94 o 
-5 17 6 2107.73 2149.01 89.08 o 
-4 17 6 6256.07 6291.13 133.62 o 
-3 17 6 1908.30 1970.85 44.54 o 
-2 17 6 1412.80 1469.79 44.54 o 
-1 17 6 867.97 757.16 55.67 o 
0 17 6 1825.15 1647.94 89.08 o 
1 17 6 15773.45 15933.83 434.26 o 
2 17 6 10167.53 10243.97 233.83 o 
3 17 6 2938.57 2928.44 89.08 o 
4 17 6 654.57 779.43 77.94 o 
5 17 6 27.98 11.13 89.08 o 
6 17 6 1776.54 2026.52 122.48 o 
7 17 6 2289.25 2427.38 133.62 o 
8 17 6 1427.44 1458.65 155.89 o 
9 17 6 50.30 100.21 167.02 o 
10 17 6 9.66 -11.13 167.02 o 
-11 18 6 775.88 779.43 278.37 o 
-10 18 6 62.58 -189.29 244.96 o 
-9 18 6 10.43 -77.94 334.04 o 
-8 18 6 1100.37 1258.23 178.16 o 
-7 18 6 7980.96 8184.04 345.18 o 
-6 18 6 12568.13 13328.30 467.66 o 
-5 18 6 13.29 11.13 55.67 o 
-4 18 6 2632.00 2638.94 77.94 o 
-3 18 6 774.70 801.70 33.40 o 
-2 18 6 1122.86 1102.34 44.54 o 
-1 18 6 11054.08 10867.52 311.77 o 
0 18 6 18783.04 19263.12 545.60 o 
1 18 6 1718.35 1458.65 100.21 o 
2 18 6 3188.15 3173.40 155.89 o 
3 18 6 4233.54 4420.50 144.75 o 
4 18 6 1510.94 1492.06 77.94 o 
5 18 6 3341.55 3195.67 133.62 o 
6 18 6 2244.82 2327.16 122.48 o 
7 18 6 156.43 122.48 100.21 o 
8 18 6 3170.50 3151.13 167.02 o 
9 18 6 6774.57 6981.49 400.85 o 
10 18 6 3301.34 3707.87 311.77 o 
-11 19 6 229.06 378.58 311.77 o 
-10 19 6 703.91 712.62 278.37 o 
-9 19 6 236.93 278.37 222.69 o 
-8 19 6 354.64 467.66 167.02 o 
-7 19 6 58.99 111.35 122.48 o 
-6 19 6 10.92 11.13 100.21 o 
-5 19 6 355.59 356.31 55.67 o 
-4 19 6 3233.74 3451.77 122.48 o 
-3 19 6 7910.47 8050.42 178.16 o 
-2 19 6 1098.82 1046.67 33.40 o 
-1 19 6 1042.14 913.05 55.67 o 
0 19 6 277.37 222.69 77.94 o 
1 19 6 376.41 400.85 77.94 o 
2 19 6 60.42 33.40 77.94 o 
3 19 6 2395.15 2427.38 77.94 o 
4 19 6 186.40 133.62 66.81 o 
5 19 6 3908.09 3719.01 133.62 o 
6 19 6 2921.16 3106.59 144.75 o 
7 19 6 508.91 456.52 100.21 o 
8 19 6 153.32 133.62 133.62 o 
9 19 6 0.68 55.67 167.02 o 
10 19 6 2.89 -77.94 211.56 o 
-10 20 6 41.04 267.23 233.83 o 
-9 20 6 176.16 89.08 200.43 o 
-8 20 6 1369.10 1458.65 222.69 o 
-7 20 6 115.04 22.27 144.75 o 
-6 20 6 1242.95 1046.67 133.62 o 
-5 20 6 2743.77 2672.34 111.35 o 
-4 20 6 1624.26 1558.86 66.81 o 
-3 20 6 3683.41 3540.85 111.35 o 
-2 20 6 9414.42 9865.39 200.43 o 
-1 20 6 4247.75 4130.99 144.75 o 
0 20 6 885.21 968.72 89.08 o 
1 20 6 808.08 768.30 89.08 o 
2 20 6 286.26 367.45 100.21 o 
3 20 6 327.07 222.69 44.54 o 
4 20 6 536.81 534.47 77.94 o 
5 20 6 957.39 913.05 89.08 o 
6 20 6 0.51 11.13 89.08 o 
7 20 6 256.47 244.96 111.35 o 
8 20 6 76.71 356.31 167.02 o 
9 20 6 7.19 -133.62 278.37 o 
10 20 6 566.03 534.47 222.69 o 
-10 21 6 828.44 645.82 244.96 o 
-9 21 6 732.13 1224.82 311.77 o 
-8 21 6 394.16 334.04 178.16 o 
-7 21 6 314.28 300.64 144.75 o 
-6 21 6 27.57 -55.67 122.48 o 
-5 21 6 980.71 734.89 267.23 o 
-4 21 6 6079.54 6669.72 222.69 o 
-3 21 6 12989.36 12949.71 334.04 o 
-2 21 6 1109.89 1191.42 89.08 o 
-1 21 6 1099.90 1102.34 100.21 o 
0 21 6 3349.39 3551.99 167.02 o 
1 21 6 521.50 590.14 89.08 o 
2 21 6 1070.51 1057.80 111.35 o 
3 21 6 1875.89 1959.72 77.94 o 
4 21 6 76.30 -89.08 89.08 o 
5 21 6 1179.64 1013.26 111.35 o 
6 21 6 1934.05 1848.37 144.75 o 
7 21 6 98.19 33.40 122.48 o 
8 21 6 130.59 200.43 200.43 o 
9 21 6 1809.47 2226.95 267.23 o 
10 21 6 967.25 757.16 233.83 o 
-10 22 6 429.74 423.12 256.10 o 
-9 22 6 577.08 445.39 244.96 o 
-8 22 6 1200.47 1247.09 178.16 o 
-7 22 6 2263.38 2026.52 211.56 o 
-6 22 6 1473.71 1302.77 155.89 o 
-5 22 6 1408.67 1558.86 200.43 o 
-4 22 6 3.96 -33.40 55.67 o 
-3 22 6 2926.08 2939.57 100.21 o 
-2 22 6 9193.62 9520.21 289.50 o 
-1 22 6 15288.28 15288.01 467.66 o 
0 22 6 9145.70 8985.74 311.77 o 
1 22 6 2192.15 2260.35 144.75 o 
2 22 6 271.73 222.69 89.08 o 
3 22 6 17.45 22.27 89.08 o 
4 22 6 6446.84 6369.08 189.29 o 
5 22 6 2223.40 2082.20 133.62 o 
6 22 6 25.56 44.54 122.48 o 
7 22 6 730.54 746.03 133.62 o 
8 22 6 2440.00 2772.55 233.83 o 
9 22 6 1580.92 1447.52 222.69 o 
-10 23 6 65.36 311.77 244.96 o 
-9 23 6 35.80 -22.27 211.56 o 
-8 23 6 1587.11 1514.33 289.50 o 
-7 23 6 2064.60 2171.28 178.16 o 
-6 23 6 504.22 623.55 122.48 o 
-5 23 6 12566.92 12537.73 411.99 o 
-4 23 6 569.58 534.47 66.81 o 
-3 23 6 1568.15 1469.79 66.81 o 
-2 23 6 316.28 356.31 122.48 o 
-1 23 6 3754.97 3585.39 155.89 o 
0 23 6 1101.36 1102.34 111.35 o 
1 23 6 3820.02 4108.72 167.02 o 
2 23 6 2470.40 2449.64 122.48 o 
3 23 6 43.08 44.54 89.08 o 
4 23 6 621.72 701.49 111.35 o 
5 23 6 1620.04 1469.79 133.62 o 
6 23 6 42.16 -44.54 111.35 o 
7 23 6 1353.59 1169.15 144.75 o 
8 23 6 5284.07 5656.45 334.04 o 
9 23 6 52.11 -122.48 233.83 o 
-10 24 6 672.39 868.51 300.64 o 
-9 24 6 105.97 44.54 211.56 o 
-8 24 6 599.59 734.89 167.02 o 
-7 24 6 984.25 1091.21 167.02 o 
-6 24 6 2879.86 3140.00 189.29 o 
-5 24 6 1056.43 1135.74 122.48 o 
-4 24 6 335.89 278.37 89.08 o 
-3 24 6 1642.78 1603.40 77.94 o 
-2 24 6 1733.07 1759.29 111.35 o 
-1 24 6 5829.82 6079.57 233.83 o 
0 24 6 2404.94 2282.62 133.62 o 
1 24 6 513.19 512.20 111.35 o 
2 24 6 1328.41 1191.42 111.35 o 
3 24 6 69.91 33.40 89.08 o 
4 24 6 5713.09 5199.93 211.56 o 
5 24 6 2582.33 2705.74 155.89 o 
6 24 6 887.91 924.18 155.89 o 
7 24 6 25.76 111.35 144.75 o 
8 24 6 1.68 -178.16 211.56 o 
9 24 6 764.65 545.60 200.43 o 
-9 25 6 214.31 356.31 322.91 o 
-8 25 6 157.69 400.85 233.83 o 
-7 25 6 10.74 -44.54 178.16 o 
-6 25 6 2201.98 2360.57 155.89 o 
-5 25 6 6983.80 6614.04 334.04 o 
-4 25 6 680.94 523.33 155.89 o 
-3 25 6 11.08 33.40 133.62 o 
-2 25 6 1044.93 1057.80 144.75 o 
-1 25 6 2803.58 2850.50 122.48 o 
0 25 6 13.29 77.94 122.48 o 
1 25 6 642.02 790.57 122.48 o 
2 25 6 366.20 278.37 100.21 o 
3 25 6 180.97 356.31 111.35 o 
4 25 6 448.07 423.12 111.35 o 
5 25 6 1.78 -44.54 122.48 o 
6 25 6 16.00 144.75 122.48 o 
7 25 6 1881.39 1837.23 189.29 o 
8 25 6 2132.12 2171.28 233.83 o 
9 25 6 143.40 345.18 289.50 o 
-9 26 6 448.19 423.12 278.37 o 
-8 26 6 1371.40 1258.23 311.77 o 
-7 26 6 511.52 322.91 211.56 o 
-6 26 6 2013.08 2126.74 233.83 o 
-5 26 6 693.06 712.62 189.29 o 
-4 26 6 3.04 -133.62 189.29 o 
-3 26 6 3507.47 3540.85 178.16 o 
-2 26 6 7729.46 7749.79 256.10 o 
-1 26 6 3865.51 3496.31 167.02 o 
0 26 6 7299.17 7749.79 256.10 o 
1 26 6 541.27 267.23 111.35 o 
2 26 6 82.15 -22.27 100.21 o 
3 26 6 367.26 411.99 111.35 o 
4 26 6 2427.80 2650.07 155.89 o 
5 26 6 1512.63 1425.25 133.62 o 
6 26 6 61.33 233.83 155.89 o 
7 26 6 536.47 690.35 155.89 o 
8 26 6 665.07 734.89 233.83 o 
9 26 6 164.19 267.23 200.43 o 
-9 27 6 1978.03 1803.83 411.99 o 
-8 27 6 342.43 322.91 300.64 o 
-7 27 6 34.95 100.21 222.69 o 
-6 27 6 345.54 267.23 244.96 o 
-5 27 6 91.66 178.16 289.50 o 
-4 27 6 2198.06 2349.43 211.56 o 
-3 27 6 7907.35 8005.89 400.85 o 
-2 27 6 0.71 -11.13 89.08 o 
-1 27 6 766.57 835.11 122.48 o 
0 27 6 2034.65 1926.31 144.75 o 
1 27 6 1969.59 1993.12 144.75 o 
2 27 6 2232.40 2360.57 133.62 o 
3 27 6 1565.28 1547.73 122.48 o 
4 27 6 392.14 222.69 111.35 o 
5 27 6 1096.50 1325.04 155.89 o 
6 27 6 2861.12 2883.90 200.43 o 
7 27 6 487.58 601.28 189.29 o 
8 27 6 24.04 -89.08 189.29 o 
-9 28 6 8.67 144.75 289.50 o 
-8 28 6 300.02 345.18 256.10 o 
-7 28 6 3623.86 3796.95 322.91 o 
-6 28 6 5120.60 5600.78 378.58 o 
-5 28 6 16.89 55.67 178.16 o 
-4 28 6 992.56 1124.61 211.56 o 
-3 28 6 173.79 222.69 189.29 o 
-2 28 6 1794.10 1625.67 122.48 o 
-1 28 6 8150.42 7994.75 334.04 o 
0 28 6 5834.70 6268.86 723.76 o 
1 28 6 678.03 612.41 133.62 o 
2 28 6 646.81 779.43 111.35 o 
3 28 6 2498.67 2716.88 167.02 o 
4 28 6 3152.93 3217.94 178.16 o 
5 28 6 2536.17 2694.61 167.02 o 
6 28 6 3858.03 4520.71 256.10 o 
7 28 6 1280.93 1235.96 189.29 o 
8 28 6 1296.08 1380.71 322.91 o 
-8 29 6 463.91 233.83 322.91 o 
-7 29 6 1197.08 1358.44 267.23 o 
-6 29 6 2.93 -122.48 256.10 o 
-5 29 6 61.12 11.13 189.29 o 
-4 29 6 105.22 -11.13 178.16 o 
-3 29 6 1379.56 1636.81 222.69 o 
-2 29 6 1434.33 1492.06 133.62 o 
-1 29 6 344.17 345.18 133.62 o 
0 29 6 19.80 33.40 122.48 o 
1 29 6 833.37 913.05 133.62 o 
2 29 6 6.42 211.56 144.75 o 
3 29 6 278.83 100.21 133.62 o 
4 29 6 77.18 33.40 111.35 o 
5 29 6 522.92 467.66 144.75 o 
6 29 6 6.11 77.94 178.16 o 
7 29 6 18.15 22.27 200.43 o 
8 29 6 17.50 -44.54 222.69 o 
-8 30 6 6.97 -55.67 334.04 o 
-7 30 6 3730.42 4164.40 400.85 o 
-6 30 6 1890.19 1670.21 256.10 o 
-5 30 6 13.92 178.16 233.83 o 
-4 30 6 800.83 779.43 222.69 o 
-3 30 6 68.28 -44.54 167.02 o 
-2 30 6 18.21 -89.08 233.83 o 
-1 30 6 76.62 111.35 122.48 o 
0 30 6 1910.05 1814.96 144.75 o 
1 30 6 35.03 11.13 133.62 o 
2 30 6 1169.71 1046.67 133.62 o 
3 30 6 2217.47 2037.66 155.89 o 
4 30 6 234.46 233.83 133.62 o 
5 30 6 9.71 0.00 155.89 o 
6 30 6 598.97 634.68 189.29 o 
7 30 6 1487.49 1670.21 256.10 o 
-8 31 6 2069.19 2071.06 322.91 o 
-7 31 6 771.15 857.38 256.10 o 
-6 31 6 254.55 400.85 278.37 o 
-5 31 6 159.13 334.04 222.69 o 
-4 31 6 3.01 -44.54 222.69 o 
-3 31 6 596.08 746.03 189.29 o 
-2 31 6 113.09 55.67 189.29 o 
-1 31 6 188.61 111.35 122.48 o 
0 31 6 1208.86 1302.77 167.02 o 
1 31 6 949.55 1024.40 155.89 o 
2 31 6 2244.10 2071.06 155.89 o 
3 31 6 64.96 89.08 144.75 o 
4 31 6 37.81 167.02 155.89 o 
5 31 6 533.27 456.52 155.89 o 
6 31 6 1002.07 1068.94 167.02 o 
7 31 6 2642.12 3073.19 267.23 o 
-7 32 6 1926.60 1792.69 345.18 o 
-6 32 6 1311.71 1158.01 300.64 o 
-5 32 6 2328.35 2471.91 300.64 o 
-4 32 6 1357.37 1235.96 222.69 o 
-3 32 6 1201.06 1057.80 233.83 o 
-2 32 6 8869.06 9698.37 489.93 o 
-1 32 6 1125.62 1113.47 189.29 o 
0 32 6 1060.01 979.86 144.75 o 
1 32 6 31.27 55.67 144.75 o 
2 32 6 162.26 222.69 155.89 o 
3 32 6 1818.44 1525.46 167.02 o 
4 32 6 6096.09 6647.45 289.50 o 
5 32 6 7724.35 7794.32 367.45 o 
6 32 6 418.60 467.66 178.16 o 
7 32 6 141.25 66.81 211.56 o 
-7 33 6 701.25 623.55 233.83 o 
-6 33 6 8.09 89.08 211.56 o 
-5 33 6 147.50 178.16 256.10 o 
-4 33 6 84.36 22.27 211.56 o 
-3 33 6 32.14 55.67 233.83 o 
-2 33 6 136.86 144.75 222.69 o 
-1 33 6 1.16 44.54 334.04 o 
0 33 6 176.95 211.56 144.75 o 
1 33 6 559.67 434.26 133.62 o 
2 33 6 435.88 233.83 155.89 o 
3 33 6 95.15 178.16 155.89 o 
4 33 6 11.20 122.48 144.75 o 
5 33 6 147.33 244.96 178.16 o 
6 33 6 857.17 768.30 211.56 o 
-6 34 6 64.29 66.81 300.64 o 
-5 34 6 417.39 701.49 289.50 o 
-4 34 6 558.79 478.79 256.10 o 
-3 34 6 424.85 389.72 244.96 o 
-2 34 6 1218.02 1369.57 244.96 o 
-1 34 6 85.30 55.67 356.31 o 
0 34 6 366.38 222.69 144.75 o 
1 34 6 71.09 -33.40 144.75 o 
2 34 6 563.22 501.06 155.89 o 
3 34 6 100.96 89.08 144.75 o 
4 34 6 2477.83 2683.47 200.43 o 
5 34 6 1019.84 1057.80 200.43 o 
6 34 6 45.04 278.37 178.16 o 
-6 35 6 81.72 -33.40 300.64 o 
-5 35 6 159.55 -122.48 278.37 o 
-4 35 6 8.28 -77.94 267.23 o 
-3 35 6 45.23 -189.29 244.96 o 
-2 35 6 16.23 -33.40 222.69 o 
-1 35 6 3.69 233.83 267.23 o 
0 35 6 1130.01 1135.74 244.96 o 
1 35 6 3877.96 3540.85 189.29 o 
2 35 6 2673.92 2984.11 211.56 o 
3 35 6 15.69 44.54 144.75 o 
4 35 6 17.76 66.81 178.16 o 
5 35 6 41.87 211.56 178.16 o 
-5 36 6 1130.02 1247.09 389.72 o 
-4 36 6 119.06 267.23 289.50 o 
-3 36 6 24.43 144.75 256.10 o 
-2 36 6 2049.79 1981.99 244.96 o 
-1 36 6 3273.44 3730.14 322.91 o 
0 36 6 3431.80 3284.75 278.37 o 
1 36 6 1.11 77.94 155.89 o 
2 36 6 600.93 656.95 167.02 o 
3 36 6 2383.75 3050.92 200.43 o 
4 36 6 2219.24 2004.25 211.56 o 
5 36 6 527.24 701.49 211.56 o 
-5 37 6 373.31 456.52 501.06 o 
-4 37 6 1375.25 1458.65 411.99 o 
-3 37 6 2076.67 2349.43 489.93 o 
-2 37 6 340.92 590.14 311.77 o 
-1 37 6 504.98 645.82 256.10 o 
0 37 6 665.04 712.62 256.10 o 
1 37 6 25.37 66.81 200.43 o 
2 37 6 423.68 400.85 211.56 o 
3 37 6 2167.96 1970.85 189.29 o 
4 37 6 1236.95 957.59 211.56 o 
-4 38 6 178.03 244.96 356.31 o 
-3 38 6 2.43 -77.94 579.01 o 
-2 38 6 42.06 -356.31 445.39 o 
-1 38 6 10.68 -111.35 300.64 o 
0 38 6 8.12 0.00 222.69 o 
1 38 6 7.44 456.52 278.37 o 
2 38 6 331.48 378.58 244.96 o 
3 38 6 1028.57 913.05 211.56 o 
-3 39 6 265.23 111.35 489.93 o 
-2 39 6 0.67 222.69 489.93 o 
-1 39 6 1391.57 1703.62 478.79 o 
0 39 6 190.44 623.55 445.39 o 
1 39 6 627.80 256.10 311.77 o 
2 39 6 267.38 467.66 456.52 o 
-2 40 6 1984.03 1948.58 523.33 o 
-1 40 6 1644.18 1625.67 501.06 o 
0 40 6 3212.98 3585.39 467.66 o 
1 40 6 167.39 256.10 467.66 o 
-12 1 7 1093.88 1904.04 501.06 o 
-11 1 7 52.81 111.35 267.23 o 
-10 1 7 1235.50 1447.52 144.75 o 
-9 1 7 357.74 300.64 122.48 o 
-8 1 7 414.90 389.72 89.08 o 
-7 1 7 2.72 0.00 77.94 o 
-6 1 7 1519.53 1414.11 89.08 o 
-5 1 7 3551.04 3563.12 122.48 o 
-4 1 7 18382.41 18383.47 378.58 o 
-3 1 7 23242.31 24017.65 489.93 o 
-2 1 7 1747.99 1959.72 44.54 o 
-1 1 7 6628.75 7048.30 155.89 o 
0 1 7 682.44 734.89 33.40 o 
1 1 7 600.11 734.89 44.54 o 
2 1 7 10242.73 10678.22 211.56 o 
3 1 7 17906.70 17615.17 445.39 o 
4 1 7 96.06 111.35 55.67 o 
5 1 7 5404.59 5623.05 144.75 o 
6 1 7 2182.78 2304.89 155.89 o 
7 1 7 320.04 278.37 100.21 o 
8 1 7 50.07 77.94 100.21 o 
9 1 7 2413.92 2572.13 167.02 o 
10 1 7 1078.03 1180.28 178.16 o 
11 1 7 2102.52 1993.12 200.43 o 
-12 2 7 1058.72 1291.63 300.64 o 
-11 2 7 1693.97 2048.79 233.83 o 
-10 2 7 4433.87 4843.62 222.69 o 
-9 2 7 6037.28 6023.90 256.10 o 
-8 2 7 235.95 278.37 89.08 o 
-7 2 7 5046.03 5389.22 189.29 o 
-6 2 7 19089.18 18917.94 579.01 o 
-5 2 7 6130.52 6302.27 200.43 o 
-4 2 7 8418.94 8429.00 267.23 o 
-3 2 7 307.27 334.04 33.40 o 
-2 2 7 1703.56 1480.92 44.54 o 
-1 2 7 9694.49 9186.17 178.16 o 
0 2 7 20251.77 20309.78 389.72 o 
1 2 7 11530.35 11468.79 244.96 o 
2 2 7 18.45 -33.40 33.40 o 
3 2 7 3862.13 4108.72 111.35 o 
4 2 7 1759.48 1904.04 89.08 o 
5 2 7 405.20 489.93 66.81 o 
6 2 7 2637.87 2739.15 122.48 o 
7 2 7 260.12 334.04 100.21 o 
8 2 7 850.93 768.30 133.62 o 
9 2 7 3563.41 3251.35 189.29 o 
10 2 7 872.47 857.38 155.89 o 
11 2 7 992.96 1068.94 200.43 o 
-12 3 7 1.35 267.23 278.37 o 
-11 3 7 37.08 -233.83 233.83 o 
-10 3 7 100.11 44.54 167.02 o 
-9 3 7 2134.27 2204.68 144.75 o 
-8 3 7 6809.66 7159.64 278.37 o 
-7 3 7 119.81 77.94 100.21 o 
-6 3 7 2966.86 2716.88 122.48 o 
-5 3 7 970.40 857.38 66.81 o 
-4 3 7 2050.89 1948.58 66.81 o 
-3 3 7 6919.71 7137.37 155.89 o 
-2 3 7 2535.86 2427.38 77.94 o 
-1 3 7 5817.08 5444.89 100.21 o 
0 3 7 4347.43 4309.15 89.08 o 
1 3 7 11452.56 10789.57 289.50 o 
2 3 7 10366.65 10533.47 211.56 o 
3 3 7 3550.52 3719.01 100.21 o 
4 3 7 1121.98 1035.53 66.81 o 
5 3 7 159.00 167.02 55.67 o 
6 3 7 390.34 423.12 100.21 o 
7 3 7 11967.72 12404.11 423.12 o 
8 3 7 1287.44 968.72 122.48 o 
9 3 7 382.11 356.31 133.62 o 
10 3 7 619.14 757.16 167.02 o 
11 3 7 186.11 334.04 167.02 o 
-12 4 7 375.26 623.55 256.10 o 
-11 4 7 426.93 256.10 178.16 o 
-10 4 7 320.29 478.79 178.16 o 
-9 4 7 903.37 879.65 122.48 o 
-8 4 7 2796.76 2805.96 144.75 o 
-7 4 7 20.61 100.21 66.81 o 
-6 4 7 1517.33 1480.92 100.21 o 
-5 4 7 3493.22 3930.57 144.75 o 
-4 4 7 7857.03 8005.89 178.16 o 
-3 4 7 2740.67 2805.96 66.81 o 
-2 4 7 2606.46 2549.86 66.81 o 
-1 4 7 5084.59 5500.57 122.48 o 
0 4 7 3689.16 4264.61 89.08 o 
1 4 7 282.01 289.50 33.40 o 
2 4 7 177.51 155.89 44.54 o 
3 4 7 618.57 656.95 55.67 o 
4 4 7 4269.36 3886.03 100.21 o 
5 4 7 4334.41 4498.44 144.75 o 
6 4 7 3373.82 3229.08 122.48 o 
7 4 7 204.46 200.43 100.21 o 
8 4 7 523.96 467.66 111.35 o 
9 4 7 310.31 300.64 144.75 o 
10 4 7 416.42 523.33 167.02 o 
11 4 7 446.86 434.26 189.29 o 
-12 5 7 2.42 -89.08 256.10 o 
-11 5 7 0.86 22.27 233.83 o 
-10 5 7 222.15 278.37 178.16 o 
-9 5 7 18.97 -44.54 100.21 o 
-8 5 7 60.65 55.67 100.21 o 
-7 5 7 417.35 233.83 100.21 o 
-6 5 7 9067.94 9130.49 256.10 o 
-5 5 7 7700.32 7783.19 222.69 o 
-4 5 7 7939.56 8707.37 200.43 o 
-3 5 7 90.24 77.94 22.27 o 
-2 5 7 7630.81 7727.52 167.02 o 
-1 5 7 2.96 22.27 22.27 o 
0 5 7 460.54 478.79 33.40 o 
1 5 7 7091.96 7148.51 155.89 o 
2 5 7 186.47 300.64 44.54 o 
3 5 7 221.09 167.02 44.54 o 
4 5 7 2402.89 2316.03 77.94 o 
5 5 7 148.36 111.35 89.08 o 
6 5 7 57.38 189.29 77.94 o 
7 5 7 2732.94 2505.32 133.62 o 
8 5 7 3772.93 3607.66 178.16 o 
9 5 7 44.51 33.40 122.48 o 
10 5 7 249.20 356.31 155.89 o 
11 5 7 236.96 155.89 211.56 o 
-12 6 7 1214.07 1380.71 278.37 o 
-11 6 7 5762.63 6057.30 478.79 o 
-10 6 7 3347.86 3396.10 311.77 o 
-9 6 7 115.44 111.35 155.89 o 
-8 6 7 47.00 100.21 100.21 o 
-7 6 7 50.68 -11.13 89.08 o 
-6 6 7 5665.94 5801.20 178.16 o 
-5 6 7 11990.92 11691.49 345.18 o 
-4 6 7 6845.01 6669.72 189.29 o 
-3 6 7 2754.49 2471.91 100.21 o 
-2 6 7 16003.94 15755.67 423.12 o 
-1 6 7 2500.50 2238.08 66.81 o 
0 6 7 2080.22 1892.91 55.67 o 
1 6 7 19404.80 19084.96 345.18 o 
2 6 7 16963.54 16980.49 389.72 o 
3 6 7 250.08 233.83 44.54 o 
4 6 7 19873.51 20643.82 445.39 o 
5 6 7 7296.52 7582.76 200.43 o 
6 6 7 597.04 590.14 89.08 o 
7 6 7 121.96 133.62 100.21 o 
8 6 7 177.36 178.16 111.35 o 
9 6 7 4.93 -122.48 144.75 o 
10 6 7 2306.98 2271.49 189.29 o 
11 6 7 462.47 523.33 189.29 o 
-12 7 7 67.74 22.27 244.96 o 
-11 7 7 27.61 167.02 256.10 o 
-10 7 7 2984.47 3062.06 256.10 o 
-9 7 7 5712.00 5834.61 278.37 o 
-8 7 7 4475.83 4375.96 200.43 o 
-7 7 7 1350.24 1336.17 89.08 o 
-6 7 7 73.41 11.13 55.67 o 
-5 7 7 2277.99 2304.89 66.81 o 
-4 7 7 12160.94 11758.29 222.69 o 
-3 7 7 8976.03 9197.30 334.04 o 
-2 7 7 3749.31 3841.49 122.48 o 
-1 7 7 1951.93 2126.74 44.54 o 
0 7 7 2554.20 2393.97 66.81 o 
1 7 7 15977.27 16624.18 322.91 o 
2 7 7 3937.23 3696.74 89.08 o 
3 7 7 13372.04 13773.68 278.37 o 
4 7 7 1896.44 1870.64 89.08 o 
5 7 7 2890.64 2850.50 111.35 o 
6 7 7 3641.51 3563.12 122.48 o 
7 7 7 4919.90 4888.16 167.02 o 
8 7 7 2334.11 2004.25 144.75 o 
9 7 7 1782.59 1414.11 144.75 o 
10 7 7 58.46 100.21 167.02 o 
11 7 7 1037.72 1024.40 222.69 o 
-12 8 7 61.71 -155.89 289.50 o 
-11 8 7 17.78 144.75 233.83 o 
-10 8 7 843.85 968.72 211.56 o 
-9 8 7 2491.32 2817.09 233.83 o 
-8 8 7 548.81 701.49 144.75 o 
-7 8 7 6046.42 6179.79 244.96 o 
-6 8 7 8327.95 8217.45 244.96 o 
-5 8 7 864.72 835.11 44.54 o 
-4 8 7 2.36 66.81 66.81 o 
-3 8 7 29.32 89.08 66.81 o 
-2 8 7 2135.98 2048.79 77.94 o 
-1 8 7 8714.37 8261.98 178.16 o 
0 8 7 7736.36 7694.11 167.02 o 
1 8 7 1223.20 1258.23 44.54 o 
2 8 7 13750.08 14029.78 256.10 o 
3 8 7 2180.86 2226.95 66.81 o 
4 8 7 643.33 545.60 66.81 o 
5 8 7 1599.39 1714.75 100.21 o 
6 8 7 6189.46 5990.49 178.16 o 
7 8 7 3150.15 3039.79 133.62 o 
8 8 7 70.05 55.67 111.35 o 
9 8 7 427.07 233.83 122.48 o 
10 8 7 32.65 -77.94 155.89 o 
11 8 7 58.05 89.08 189.29 o 
-12 9 7 32.57 111.35 244.96 o 
-11 9 7 391.69 645.82 211.56 o 
-10 9 7 367.92 267.23 200.43 o 
-9 9 7 135.42 122.48 167.02 o 
-8 9 7 2419.10 2416.24 200.43 o 
-7 9 7 235.73 178.16 89.08 o 
-6 9 7 5127.45 5044.04 144.75 o 
-5 9 7 3367.24 3462.91 89.08 o 
-4 9 7 1630.05 1592.27 89.08 o 
-3 9 7 2534.22 2683.47 111.35 o 
-2 9 7 1834.57 2104.47 77.94 o 
-1 9 7 925.03 968.72 44.54 o 
0 9 7 105.15 89.08 33.40 o 
1 9 7 2784.11 3073.19 77.94 o 
2 9 7 136.87 144.75 33.40 o 
3 9 7 128.05 122.48 44.54 o 
4 9 7 6.84 -11.13 55.67 o 
5 9 7 4.21 44.54 77.94 o 
6 9 7 4698.68 4687.73 155.89 o 
7 9 7 2.75 33.40 100.21 o 
8 9 7 107.45 33.40 122.48 o 
9 9 7 11.15 -22.27 155.89 o 
10 9 7 144.04 167.02 155.89 o 
11 9 7 387.95 545.60 200.43 o 
-11 10 7 258.16 501.06 267.23 o 
-10 10 7 3630.69 4153.26 345.18 o 
-9 10 7 6960.66 7070.57 489.93 o 
-8 10 7 185.48 33.40 144.75 o 
-7 10 7 4098.64 4053.05 167.02 o 
-6 10 7 5342.13 5634.18 178.16 o 
-5 10 7 7031.19 7794.32 267.23 o 
-4 10 7 2071.59 2093.33 100.21 o 
-3 10 7 5411.72 5600.78 167.02 o 
-2 10 7 5415.33 5656.45 155.89 o 
-1 10 7 1614.38 1436.38 44.54 o 
0 10 7 16399.08 16356.95 311.77 o 
1 10 7 935.28 1013.26 44.54 o 
2 10 7 5624.66 5790.07 122.48 o 
3 10 7 36.43 -22.27 44.54 o 
4 10 7 33.38 66.81 66.81 o 
5 10 7 1587.22 1514.33 111.35 o 
6 10 7 3930.29 3763.55 155.89 o 
7 10 7 711.02 623.55 111.35 o 
8 10 7 10.48 55.67 122.48 o 
9 10 7 358.04 133.62 155.89 o 
10 10 7 38.88 155.89 178.16 o 
11 10 7 73.69 144.75 178.16 o 
-11 11 7 150.28 155.89 244.96 o 
-10 11 7 2476.94 2638.94 244.96 o 
-9 11 7 7015.75 7315.53 367.45 o 
-8 11 7 1065.29 1046.67 178.16 o 
-7 11 7 4902.55 5255.60 256.10 o 
-6 11 7 20.73 -55.67 55.67 o 
-5 11 7 51.12 77.94 122.48 o 
-4 11 7 5739.70 5778.94 200.43 o 
-3 11 7 14511.33 14575.39 356.31 o 
-2 11 7 555.20 534.47 55.67 o 
-1 11 7 322.43 322.91 22.27 o 
0 11 7 3106.55 2928.44 55.67 o 
1 11 7 5853.12 6101.84 122.48 o 
2 11 7 11577.56 11357.44 233.83 o 
3 11 7 19173.89 19986.88 423.12 o 
4 11 7 5.79 0.00 77.94 o 
5 11 7 4517.54 4531.84 167.02 o 
6 11 7 5001.87 5289.01 167.02 o 
7 11 7 5890.37 5656.45 233.83 o 
8 11 7 1910.68 2093.33 144.75 o 
9 11 7 699.24 645.82 144.75 o 
10 11 7 228.46 244.96 189.29 o 
11 11 7 893.85 1057.80 233.83 o 
-11 12 7 3727.48 4587.52 322.91 o 
-10 12 7 1615.92 1737.02 233.83 o 
-9 12 7 397.40 345.18 178.16 o 
-8 12 7 1181.55 1057.80 189.29 o 
-7 12 7 636.23 779.43 133.62 o 
-6 12 7 3704.76 4019.64 178.16 o 
-5 12 7 5791.54 5344.68 289.50 o 
-4 12 7 4371.29 4275.74 155.89 o 
-3 12 7 603.82 679.22 66.81 o 
-2 12 7 10827.97 11056.81 267.23 o 
-1 12 7 1658.67 1581.13 44.54 o 
0 12 7 903.99 901.91 33.40 o 
1 12 7 1458.00 1425.25 44.54 o 
2 12 7 644.71 656.95 44.54 o 
3 12 7 767.10 790.57 55.67 o 
4 12 7 12350.57 12860.64 300.64 o 
5 12 7 4462.99 4776.81 144.75 o 
6 12 7 859.16 723.76 100.21 o 
7 12 7 4.84 11.13 77.94 o 
8 12 7 25.28 -11.13 122.48 o 
9 12 7 608.89 512.20 155.89 o 
10 12 7 1265.51 1469.79 189.29 o 
11 12 7 1035.94 1169.15 267.23 o 
-11 13 7 507.69 556.74 334.04 o 
-10 13 7 811.56 679.22 222.69 o 
-9 13 7 382.71 200.43 155.89 o 
-8 13 7 5372.06 5300.14 334.04 o 
-7 13 7 4073.49 3641.06 311.77 o 
-6 13 7 3.77 55.67 55.67 o 
-5 13 7 406.93 367.45 100.21 o 
-4 13 7 44.58 44.54 89.08 o 
-3 13 7 880.42 601.28 89.08 o 
-2 13 7 7428.30 7716.38 189.29 o 
-1 13 7 7681.94 7772.06 155.89 o 
0 13 7 121.28 133.62 33.40 o 
1 13 7 46.84 100.21 33.40 o 
2 13 7 275.58 345.18 44.54 o 
3 13 7 2578.87 2616.67 77.94 o 
4 13 7 118.55 77.94 55.67 o 
5 13 7 3424.40 3607.66 144.75 o 
6 13 7 129.80 122.48 77.94 o 
7 13 7 3115.31 2928.44 144.75 o 
8 13 7 260.16 278.37 122.48 o 
9 13 7 143.24 200.43 155.89 o 
10 13 7 159.54 77.94 155.89 o 
11 13 7 14.36 22.27 489.93 o 
-11 14 7 594.77 913.05 400.85 o 
-10 14 7 1867.31 1926.31 244.96 o 
-9 14 7 254.95 244.96 178.16 o 
-8 14 7 11.29 0.00 122.48 o 
-7 14 7 1219.13 957.59 144.75 o 
-6 14 7 2428.93 2895.03 289.50 o 
-5 14 7 2816.79 2839.36 133.62 o 
-4 14 7 5008.53 5088.58 178.16 o 
-3 14 7 31.65 0.00 55.67 o 
-2 14 7 36.02 11.13 44.54 o 
-1 14 7 25.07 66.81 22.27 o 
0 14 7 487.99 523.33 55.67 o 
1 14 7 213.31 233.83 22.27 o 
2 14 7 809.42 890.78 55.67 o 
3 14 7 239.48 189.29 55.67 o 
4 14 7 2984.72 2627.80 89.08 o 
5 14 7 7003.73 7449.15 222.69 o 
6 14 7 4422.95 4353.69 167.02 o 
7 14 7 620.52 456.52 100.21 o 
8 14 7 2384.09 2416.24 178.16 o 
9 14 7 1401.66 1313.90 167.02 o 
10 14 7 3.02 -44.54 178.16 o 
-11 15 7 280.59 322.91 222.69 o 
-10 15 7 41.36 55.67 222.69 o 
-9 15 7 2074.65 2338.30 222.69 o 
-8 15 7 6765.48 7282.13 367.45 o 
-7 15 7 2822.58 2950.71 189.29 o 
-6 15 7 571.73 489.93 133.62 o 
-5 15 7 2071.10 1737.02 111.35 o 
-4 15 7 536.59 523.33 77.94 o 
-3 15 7 1251.45 1191.42 77.94 o 
-2 15 7 4901.91 4542.98 122.48 o 
-1 15 7 3807.17 3863.76 100.21 o 
0 15 7 5034.82 4754.54 144.75 o 
1 15 7 26796.33 28326.80 835.11 o 
2 15 7 8537.99 8718.51 178.16 o 
3 15 7 777.73 656.95 55.67 o 
4 15 7 91.08 155.89 55.67 o 
5 15 7 856.88 601.28 89.08 o 
6 15 7 3335.17 3262.48 144.75 o 
7 15 7 5817.57 5990.50 200.43 o 
8 15 7 3127.42 3151.13 233.83 o 
9 15 7 104.29 -77.94 178.16 o 
10 15 7 743.63 723.76 167.02 o 
-11 16 7 1252.86 1558.86 278.37 o 
-10 16 7 1167.68 935.32 222.69 o 
-9 16 7 390.59 445.39 189.29 o 
-8 16 7 2.80 77.94 155.89 o 
-7 16 7 4797.73 4698.86 233.83 o 
-6 16 7 7621.72 7961.35 456.52 o 
-5 16 7 291.90 389.72 100.21 o 
-4 16 7 1010.78 901.91 77.94 o 
-3 16 7 425.00 445.39 55.67 o 
-2 16 7 7344.91 7504.82 144.75 o 
-1 16 7 8010.55 8395.60 256.10 o 
0 16 7 3356.93 3229.08 155.89 o 
1 16 7 2726.44 2772.55 133.62 o 
2 16 7 455.24 411.99 33.40 o 
3 16 7 673.21 645.82 55.67 o 
4 16 7 4202.52 4531.84 133.62 o 
5 16 7 1719.39 1625.67 89.08 o 
6 16 7 4490.94 4053.05 133.62 o 
7 16 7 883.27 634.68 122.48 o 
8 16 7 490.84 456.52 133.62 o 
9 16 7 868.40 701.49 178.16 o 
10 16 7 2015.62 2449.64 256.10 o 
-11 17 7 13.85 -244.96 244.96 o 
-10 17 7 316.28 445.39 200.43 o 
-9 17 7 604.87 634.68 178.16 o 
-8 17 7 298.69 55.67 167.02 o 
-7 17 7 899.65 1091.21 178.16 o 
-6 17 7 1191.67 1046.67 144.75 o 
-5 17 7 307.78 311.77 89.08 o 
-4 17 7 9625.01 9843.12 411.99 o 
-3 17 7 16101.83 16568.51 434.26 o 
-2 17 7 935.88 1002.13 33.40 o 
-1 17 7 1240.06 1291.63 66.81 o 
0 17 7 2781.67 2928.44 111.35 o 
1 17 7 13.20 -22.27 66.81 o 
2 17 7 1581.97 1558.86 111.35 o 
3 17 7 14415.63 14965.10 334.04 o 
4 17 7 60.99 89.08 66.81 o 
5 17 7 760.68 734.89 89.08 o 
6 17 7 1327.11 1414.11 133.62 o 
7 17 7 189.36 122.48 100.21 o 
8 17 7 1.18 -22.27 133.62 o 
9 17 7 1005.19 846.24 178.16 o 
10 17 7 816.13 779.43 189.29 o 
-11 18 7 687.63 790.57 278.37 o 
-10 18 7 35.82 144.75 278.37 o 
-9 18 7 73.07 -89.08 200.43 o 
-8 18 7 107.08 -22.27 155.89 o 
-7 18 7 185.87 311.77 144.75 o 
-6 18 7 93.47 33.40 133.62 o 
-5 18 7 1552.44 1169.15 100.21 o 
-4 18 7 3035.08 2750.28 167.02 o 
-3 18 7 1566.41 1425.25 89.08 o 
-2 18 7 1079.31 990.99 33.40 o 
-1 18 7 614.29 601.28 55.67 o 
0 18 7 5747.44 5422.62 167.02 o 
1 18 7 3592.95 3908.30 155.89 o 
2 18 7 171.59 200.43 100.21 o 
3 18 7 7.30 66.81 55.67 o 
4 18 7 4762.57 4687.73 144.75 o 
5 18 7 44.22 -22.27 66.81 o 
6 18 7 144.92 200.43 100.21 o 
7 18 7 342.74 189.29 111.35 o 
8 18 7 1071.74 990.99 155.89 o 
9 18 7 929.90 768.30 155.89 o 
10 18 7 430.03 211.56 200.43 o 
-10 19 7 1703.04 1480.92 289.50 o 
-9 19 7 754.26 768.30 211.56 o 
-8 19 7 19.47 256.10 189.29 o 
-7 19 7 600.05 445.39 155.89 o 
-6 19 7 1066.65 1280.50 167.02 o 
-5 19 7 675.61 734.89 100.21 o 
-4 19 7 3140.45 3362.69 178.16 o 
-3 19 7 3429.56 3518.58 167.02 o 
-2 19 7 77.59 66.81 22.27 o 
-1 19 7 1533.83 1458.65 77.94 o 
0 19 7 704.84 857.38 89.08 o 
1 19 7 1621.67 1492.06 111.35 o 
2 19 7 7669.43 7850.00 244.96 o 
3 19 7 4757.08 4754.54 155.89 o 
4 19 7 1131.30 1124.61 89.08 o 
5 19 7 3454.72 3396.10 144.75 o 
6 19 7 3214.70 2895.04 167.02 o 
7 19 7 1674.06 1369.57 178.16 o 
8 19 7 127.40 -122.48 189.29 o 
9 19 7 460.44 1024.40 233.83 o 
10 19 7 9.83 77.94 200.43 o 
-10 20 7 2552.92 2271.49 267.23 o 
-9 20 7 756.28 712.62 178.16 o 
-8 20 7 43.91 -155.89 155.89 o 
-7 20 7 3559.36 3741.28 267.23 o 
-6 20 7 4322.69 4375.96 233.83 o 
-5 20 7 804.06 835.11 122.48 o 
-4 20 7 11.63 -44.54 89.08 o 
-3 20 7 1.01 44.54 144.75 o 
-2 20 7 66.82 33.40 44.54 o 
-1 20 7 9192.35 9353.19 322.91 o 
0 20 7 7363.93 7326.67 244.96 o 
1 20 7 543.32 645.82 100.21 o 
2 20 7 276.96 200.43 89.08 o 
3 20 7 239.02 144.75 55.67 o 
4 20 7 1253.58 1280.50 111.35 o 
5 20 7 1806.67 1670.21 133.62 o 
6 20 7 2760.49 2716.88 167.02 o 
7 20 7 15.10 -122.48 155.89 o 
8 20 7 1658.84 1881.77 233.83 o 
9 20 7 4505.70 5266.74 322.91 o 
10 20 7 2067.55 2382.84 334.04 o 
-10 21 7 2.62 22.27 244.96 o 
-9 21 7 487.70 311.77 244.96 o 
-8 21 7 3230.74 3997.38 289.50 o 
-7 21 7 4995.94 5211.06 311.77 o 
-6 21 7 26.92 155.89 122.48 o 
-5 21 7 505.74 567.87 111.35 o 
-4 21 7 894.62 968.72 155.89 o 
-3 21 7 1276.64 1235.96 66.81 o 
-2 21 7 5633.80 5912.55 200.43 o 
-1 21 7 2726.14 2471.91 133.62 o 
0 21 7 4.15 100.21 89.08 o 
1 21 7 3610.02 3507.45 155.89 o 
2 21 7 1627.30 1625.67 122.48 o 
3 21 7 3629.33 3730.14 111.35 o 
4 21 7 313.97 322.91 111.35 o 
5 21 7 12.05 77.94 100.21 o 
6 21 7 92.04 122.48 111.35 o 
7 21 7 2114.92 1959.72 167.02 o 
8 21 7 1363.05 1514.33 222.69 o 
9 21 7 7.35 55.67 244.96 o 
-10 22 7 25.97 -122.48 512.20 o 
-9 22 7 739.38 590.14 222.69 o 
-8 22 7 44.08 189.29 167.02 o 
-7 22 7 1124.75 823.97 167.02 o 
-6 22 7 11.52 0.00 144.75 o 
-5 22 7 6292.62 6435.89 300.64 o 
-4 22 7 2105.34 2004.25 122.48 o 
-3 22 7 1435.02 1725.89 189.29 o 
-2 22 7 4206.23 4231.20 222.69 o 
-1 22 7 379.99 222.69 77.94 o 
0 22 7 348.18 367.45 89.08 o 
1 22 7 1.20 -66.81 100.21 o 
2 22 7 61.33 155.89 111.35 o 
3 22 7 117.12 66.81 100.21 o 
4 22 7 4161.95 4041.91 167.02 o 
5 22 7 222.00 222.69 111.35 o 
6 22 7 2049.48 1892.91 189.29 o 
7 22 7 753.44 634.68 167.02 o 
8 22 7 67.87 -66.81 200.43 o 
9 22 7 1.95 -44.54 233.83 o 
-10 23 7 27.53 -22.27 356.31 o 
-9 23 7 261.29 289.50 267.23 o 
-8 23 7 278.07 122.48 167.02 o 
-7 23 7 43.63 100.21 167.02 o 
-6 23 7 248.30 100.21 122.48 o 
-5 23 7 1198.30 1080.07 178.16 o 
-4 23 7 528.48 389.72 89.08 o 
-3 23 7 1701.16 1525.46 189.29 o 
-2 23 7 2668.69 2772.55 133.62 o 
-1 23 7 1351.17 1458.65 100.21 o 
0 23 7 7.28 0.00 77.94 o 
1 23 7 482.93 467.66 100.21 o 
2 23 7 562.35 311.77 111.35 o 
3 23 7 32.68 111.35 111.35 o 
4 23 7 144.17 89.08 111.35 o 
5 23 7 983.61 957.59 144.75 o 
6 23 7 44.92 11.13 122.48 o 
7 23 7 480.31 478.79 133.62 o 
8 23 7 251.23 222.69 211.56 o 
9 23 7 22.64 100.21 211.56 o 
-9 24 7 2.95 445.39 445.39 o 
-8 24 7 3.07 400.85 289.50 o 
-7 24 7 94.43 55.67 200.43 o 
-6 24 7 1198.29 879.65 289.50 o 
-5 24 7 3475.55 3585.39 256.10 o 
-4 24 7 630.74 445.39 155.89 o 
-3 24 7 10743.65 10132.62 523.33 o 
-2 24 7 11495.68 12070.07 411.99 o 
-1 24 7 4724.49 4576.38 211.56 o 
0 24 7 5346.13 5199.93 222.69 o 
1 24 7 2056.67 2126.74 133.62 o 
2 24 7 1469.74 1558.86 133.62 o 
3 24 7 212.89 367.45 133.62 o 
4 24 7 5686.78 5912.55 222.69 o 
5 24 7 1336.47 1146.88 144.75 o 
6 24 7 78.51 -89.08 155.89 o 
7 24 7 840.38 890.78 167.02 o 
8 24 7 330.81 389.72 178.16 o 
9 24 7 1.81 22.27 222.69 o 
-9 25 7 1990.21 2650.07 389.72 o 
-8 25 7 2889.12 2928.44 389.72 o 
-7 25 7 5147.47 4910.42 367.45 o 
-6 25 7 532.27 590.14 233.83 o 
-5 25 7 1416.30 1146.88 222.69 o 
-4 25 7 3292.75 3240.21 244.96 o 
-3 25 7 659.27 690.35 189.29 o 
-2 25 7 4790.64 5032.91 189.29 o 
-1 25 7 3267.87 3106.60 189.29 o 
0 25 7 48.18 77.94 89.08 o 
1 25 7 4173.23 4509.57 189.29 o 
2 25 7 1300.74 1425.25 122.48 o 
3 25 7 949.29 1135.74 122.48 o 
4 25 7 803.06 501.06 122.48 o 
5 25 7 0.88 -11.13 144.75 o 
6 25 7 187.90 200.43 189.29 o 
7 25 7 1115.59 946.45 155.89 o 
8 25 7 3397.15 3652.20 300.64 o 
-9 26 7 110.27 66.81 278.37 o 
-8 26 7 32.00 200.43 300.64 o 
-7 26 7 2028.20 1803.83 233.83 o 
-6 26 7 1855.94 1881.77 211.56 o 
-5 26 7 646.52 656.95 222.69 o 
-4 26 7 613.49 445.39 144.75 o 
-3 26 7 768.18 779.43 200.43 o 
-2 26 7 23.03 89.08 77.94 o 
-1 26 7 2502.31 2549.86 155.89 o 
0 26 7 3730.35 3574.25 167.02 o 
1 26 7 297.43 233.83 111.35 o 
2 26 7 76.86 44.54 100.21 o 
3 26 7 1468.16 1636.81 155.89 o 
4 26 7 4157.68 4331.42 200.43 o 
5 26 7 3007.02 3195.67 233.83 o 
6 26 7 3535.45 3629.93 200.43 o 
7 26 7 30.61 189.29 189.29 o 
8 26 7 1552.62 1647.94 233.83 o 
-9 27 7 64.07 356.31 300.64 o 
-8 27 7 1.86 -89.08 378.58 o 
-7 27 7 71.51 -111.35 222.69 o 
-6 27 7 1017.04 790.57 222.69 o 
-5 27 7 1162.32 1224.82 178.16 o 
-4 27 7 29.47 211.56 256.10 o 
-3 27 7 25.98 -122.48 189.29 o 
-2 27 7 767.00 679.22 167.02 o 
-1 27 7 599.72 734.89 133.62 o 
0 27 7 512.59 489.93 111.35 o 
1 27 7 9.48 11.13 111.35 o 
2 27 7 188.18 111.35 111.35 o 
3 27 7 136.02 77.94 111.35 o 
4 27 7 0.12 -111.35 111.35 o 
5 27 7 31.01 155.89 144.75 o 
6 27 7 753.72 801.70 167.02 o 
7 27 7 1.67 211.56 178.16 o 
8 27 7 173.97 122.48 244.96 o 
-8 28 7 254.17 -100.21 311.77 o 
-7 28 7 1789.74 1848.37 278.37 o 
-6 28 7 1944.50 1692.48 278.37 o 
-5 28 7 5.63 -111.35 233.83 o 
-4 28 7 78.26 22.27 211.56 o 
-3 28 7 415.55 345.18 167.02 o 
-2 28 7 76.60 144.75 133.62 o 
-1 28 7 1463.09 1525.46 144.75 o 
0 28 7 3791.18 4086.45 233.83 o 
1 28 7 318.98 189.29 122.48 o 
2 28 7 7.25 -55.67 111.35 o 
3 28 7 48.88 22.27 133.62 o 
4 28 7 4.40 33.40 133.62 o 
5 28 7 177.64 100.21 144.75 o 
6 28 7 471.63 612.41 167.02 o 
7 28 7 0.72 211.56 200.43 o 
8 28 7 2200.92 2093.33 256.10 o 
-8 29 7 1049.00 1068.94 345.18 o 
-7 29 7 2698.47 2505.32 300.64 o 
-6 29 7 1870.09 1692.48 289.50 o 
-5 29 7 367.41 256.10 244.96 o 
-4 29 7 3614.13 3774.68 256.10 o 
-3 29 7 7416.82 7605.03 411.99 o 
-2 29 7 177.29 590.14 267.23 o 
-1 29 7 551.04 512.20 122.48 o 
0 29 7 424.61 423.12 144.75 o 
1 29 7 119.32 33.40 133.62 o 
2 29 7 2126.90 1837.23 256.10 o 
3 29 7 6755.16 7170.78 300.64 o 
4 29 7 1088.05 1247.09 167.02 o 
5 29 7 111.13 178.16 167.02 o 
6 29 7 1243.85 1480.92 200.43 o 
7 29 7 788.38 601.28 189.29 o 
-8 30 7 203.40 456.52 289.50 o 
-7 30 7 386.40 334.04 256.10 o 
-6 30 7 1331.34 1158.01 244.96 o 
-5 30 7 571.12 612.41 256.10 o 
-4 30 7 2677.90 2549.86 267.23 o 
-3 30 7 113.90 11.13 178.16 o 
-2 30 7 2255.10 2171.28 411.99 o 
-1 30 7 4756.26 4565.25 345.18 o 
0 30 7 1884.21 1826.10 155.89 o 
1 30 7 2.55 44.54 122.48 o 
2 30 7 343.47 545.60 133.62 o 
3 30 7 3103.11 3062.06 200.43 o 
4 30 7 4670.42 4476.17 244.96 o 
5 30 7 3774.53 3941.70 244.96 o 
6 30 7 968.53 890.78 178.16 o 
7 30 7 5.53 44.54 189.29 o 
-7 31 7 1247.91 1135.74 334.04 o 
-6 31 7 5.29 144.75 233.83 o 
-5 31 7 401.30 712.62 244.96 o 
-4 31 7 494.40 523.33 244.96 o 
-3 31 7 261.73 311.77 222.69 o 
-2 31 7 306.48 267.23 211.56 o 
-1 31 7 707.85 679.22 189.29 o 
0 31 7 295.07 222.69 133.62 o 
1 31 7 1696.18 1714.75 155.89 o 
2 31 7 86.46 77.94 133.62 o 
3 31 7 309.08 523.33 155.89 o 
4 31 7 21.82 -22.27 144.75 o 
5 31 7 1043.09 768.30 167.02 o 
6 31 7 58.50 489.93 200.43 o 
7 31 7 988.99 1202.55 233.83 o 
-7 32 7 1345.44 1202.55 334.04 o 
-6 32 7 837.42 712.62 300.64 o 
-5 32 7 455.19 189.29 278.37 o 
-4 32 7 45.46 211.56 211.56 o 
-3 32 7 5.55 -11.13 233.83 o 
-2 32 7 206.94 22.27 222.69 o 
-1 32 7 121.06 -55.67 211.56 o 
0 32 7 82.65 77.94 222.69 o 
1 32 7 324.35 256.10 155.89 o 
2 32 7 24.30 -11.13 144.75 o 
3 32 7 653.31 579.01 144.75 o 
4 32 7 466.64 423.12 144.75 o 
5 32 7 81.48 311.77 167.02 o 
6 32 7 274.50 423.12 200.43 o 
-7 33 7 4124.64 4130.99 389.72 o 
-6 33 7 85.79 77.94 256.10 o 
-5 33 7 34.98 -77.94 233.83 o 
-4 33 7 7.31 11.13 222.69 o 
-3 33 7 112.56 300.64 244.96 o 
-2 33 7 3221.11 3362.69 322.91 o 
-1 33 7 2063.96 2082.20 256.10 o 
0 33 7 53.51 66.81 189.29 o 
1 33 7 3640.59 3585.39 189.29 o 
2 33 7 1838.44 1892.91 167.02 o 
3 33 7 0.78 0.00 144.75 o 
4 33 7 221.87 167.02 144.75 o 
5 33 7 317.72 267.23 222.69 o 
6 33 7 25.30 100.21 178.16 o 
-6 34 7 2559.41 2416.24 367.45 o 
-5 34 7 1754.86 2082.20 322.91 o 
-4 34 7 520.06 768.30 278.37 o 
-3 34 7 713.49 701.49 256.10 o 
-2 34 7 2679.74 2705.74 300.64 o 
-1 34 7 1952.07 1881.77 233.83 o 
0 34 7 1783.63 1714.75 278.37 o 
1 34 7 159.85 55.67 167.02 o 
2 34 7 10.66 55.67 144.75 o 
3 34 7 1612.13 1770.43 200.43 o 
4 34 7 6374.47 6257.73 300.64 o 
5 34 7 1448.04 1859.50 222.69 o 
-6 35 7 111.83 -222.69 356.31 o 
-5 35 7 10.16 89.08 300.64 o 
-4 35 7 795.02 779.43 289.50 o 
-3 35 7 1788.41 2171.28 367.45 o 
-2 35 7 589.99 734.89 222.69 o 
-1 35 7 4.42 -167.02 244.96 o 
0 35 7 5.24 -77.94 211.56 o 
1 35 7 13.15 77.94 200.43 o 
2 35 7 1027.00 1425.25 189.29 o 
3 35 7 1588.68 1158.01 178.16 o 
4 35 7 626.47 757.16 222.69 o 
5 35 7 432.90 467.66 178.16 o 
-5 36 7 430.95 278.37 267.23 o 
-4 36 7 266.50 400.85 300.64 o 
-3 36 7 80.34 -44.54 278.37 o 
-2 36 7 79.71 -200.43 289.50 o 
-1 36 7 238.37 100.21 256.10 o 
0 36 7 1153.94 1369.57 278.37 o 
1 36 7 9.39 -111.35 211.56 o 
2 36 7 294.60 356.31 189.29 o 
3 36 7 421.37 423.12 189.29 o 
4 36 7 2135.88 2115.60 222.69 o 
-3 37 7 1369.54 1291.63 300.64 o 
-2 37 7 258.52 467.66 278.37 o 
-1 37 7 185.37 322.91 256.10 o 
0 37 7 63.55 211.56 222.69 o 
1 37 7 18.93 11.13 189.29 o 
2 37 7 735.47 1046.67 211.56 o 
3 37 7 2500.72 2304.89 211.56 o 
4 37 7 517.01 579.01 211.56 o 
-3 38 7 185.79 211.56 478.79 o 
-2 38 7 1045.46 1291.63 567.87 o 
-1 38 7 6088.27 6691.98 701.49 o 
0 38 7 5135.04 5044.04 434.26 o 
1 38 7 272.55 378.58 233.83 o 
2 38 7 1726.53 2382.84 278.37 o 
3 38 7 432.10 445.39 244.96 o 
-2 39 7 1221.60 1681.35 523.33 o 
-1 39 7 860.40 913.05 489.93 o 
0 39 7 154.24 66.81 322.91 o 
1 39 7 785.55 1592.27 501.06 o 
-12 0 8 398.44 423.12 311.77 o 
-11 0 8 2611.03 2627.80 322.91 o 
-10 0 8 4953.79 5211.06 567.87 o 
-9 0 8 2542.03 2004.25 233.83 o 
-8 0 8 868.05 779.43 122.48 o 
-7 0 8 1549.01 1169.15 167.02 o 
-6 0 8 6111.29 6491.56 467.66 o 
-5 0 8 3967.36 4064.18 211.56 o 
-4 0 8 10316.07 10110.35 378.58 o 
-3 0 8 17303.90 18350.07 579.01 o 
-2 0 8 993.48 1080.07 55.67 o 
-1 0 8 83836.18 87975.65 2805.96 o 
0 0 8 66178.83 70137.79 1926.31 o 
1 0 8 6756.28 6747.66 278.37 o 
2 0 8 4874.90 4654.33 144.75 o 
3 0 8 2285.89 2149.01 111.35 o 
4 0 8 259.51 233.83 77.94 o 
5 0 8 2864.83 3151.13 144.75 o 
6 0 8 5840.29 6190.92 244.96 o 
7 0 8 5105.62 4698.86 267.23 o 
8 0 8 50.02 155.89 189.29 o 
9 0 8 1912.56 1725.89 267.23 o 
10 0 8 287.35 44.54 211.56 o 
11 0 8 2768.97 2616.67 345.18 o 
-12 1 8 821.99 846.24 289.50 o 
-11 1 8 551.06 256.10 178.16 o 
-10 1 8 80.19 55.67 167.02 o 
-9 1 8 184.45 222.69 100.21 o 
-8 1 8 1822.57 1725.89 111.35 o 
-7 1 8 2049.65 2160.14 122.48 o 
-6 1 8 2096.73 2015.39 122.48 o 
-5 1 8 1235.72 1313.90 77.94 o 
-4 1 8 2708.85 2705.74 100.21 o 
-3 1 8 9662.99 9831.98 211.56 o 
-2 1 8 245.74 222.69 33.40 o 
-1 1 8 3231.95 3240.21 77.94 o 
0 1 8 912.20 957.59 55.67 o 
1 1 8 2354.98 2583.26 89.08 o 
2 1 8 7894.93 8172.91 167.02 o 
3 1 8 2468.28 2382.84 89.08 o 
4 1 8 451.54 489.93 66.81 o 
5 1 8 216.13 256.10 66.81 o 
6 1 8 1190.71 968.72 100.21 o 
7 1 8 2271.12 2048.79 122.48 o 
8 1 8 72.95 66.81 144.75 o 
9 1 8 868.03 757.16 167.02 o 
10 1 8 163.19 66.81 167.02 o 
11 1 8 918.95 1057.80 189.29 o 
-12 2 8 485.25 311.77 289.50 o 
-11 2 8 29.57 178.16 200.43 o 
-10 2 8 0.56 -167.02 167.02 o 
-9 2 8 135.26 189.29 111.35 o 
-8 2 8 166.29 289.50 100.21 o 
-7 2 8 253.99 278.37 89.08 o 
-6 2 8 40.09 11.13 77.94 o 
-5 2 8 4900.16 4721.13 144.75 o 
-4 2 8 6778.25 6803.33 178.16 o 
-3 2 8 3939.22 3941.70 100.21 o 
-2 2 8 4470.51 4910.42 100.21 o 
-1 2 8 14293.13 15254.61 356.31 o 
0 2 8 6056.97 6580.64 144.75 o 
1 2 8 1264.83 1269.36 55.67 o 
2 2 8 1133.12 1235.96 55.67 o 
3 2 8 2244.20 2371.70 77.94 o 
4 2 8 284.49 200.43 55.67 o 
5 2 8 763.97 779.43 77.94 o 
6 2 8 1549.53 1525.46 100.21 o 
7 2 8 93.29 33.40 100.21 o 
8 2 8 50.68 89.08 144.75 o 
9 2 8 98.71 178.16 133.62 o 
10 2 8 438.59 523.33 155.89 o 
11 2 8 1023.01 913.05 267.23 o 
-12 3 8 1386.49 1080.07 389.72 o 
-11 3 8 1217.74 1358.44 233.83 o 
-10 3 8 3.32 0.00 155.89 o 
-9 3 8 370.30 913.05 189.29 o 
-8 3 8 44.61 -55.67 111.35 o 
-7 3 8 449.11 423.12 89.08 o 
-6 3 8 2052.51 1981.99 144.75 o 
-5 3 8 1294.31 1235.96 77.94 o 
-4 3 8 2681.25 2661.21 77.94 o 
-3 3 8 5208.51 5422.62 155.89 o 
-2 3 8 129.97 111.35 33.40 o 
-1 3 8 12.05 44.54 33.40 o 
0 3 8 41.56 44.54 33.40 o 
1 3 8 782.68 634.68 55.67 o 
2 3 8 2167.95 2104.47 77.94 o 
3 3 8 6546.56 6758.79 189.29 o 
4 3 8 60.95 66.81 55.67 o 
5 3 8 74.02 55.67 66.81 o 
6 3 8 725.66 768.30 100.21 o 
7 3 8 54.60 55.67 89.08 o 
8 3 8 393.72 289.50 144.75 o 
9 3 8 425.87 434.26 178.16 o 
10 3 8 26.39 55.67 167.02 o 
11 3 8 1683.07 1770.43 189.29 o 
-12 4 8 2287.33 2149.01 400.85 o 
-11 4 8 1958.26 2182.41 356.31 o 
-10 4 8 2143.02 2126.74 222.69 o 
-9 4 8 1111.58 1068.94 244.96 o 
-8 4 8 1482.00 1525.46 122.48 o 
-7 4 8 311.94 322.91 89.08 o 
-6 4 8 4346.42 4520.71 155.89 o 
-5 4 8 14473.96 14464.04 467.66 o 
-4 4 8 6974.78 7237.59 189.29 o 
-3 4 8 2389.73 2560.99 66.81 o 
-2 4 8 15119.96 15532.98 311.77 o 
-1 4 8 4510.11 4632.06 100.21 o 
0 4 8 14343.61 14497.44 300.64 o 
1 4 8 49708.76 51821.13 1269.36 o 
2 4 8 20560.58 21311.91 434.26 o 
3 4 8 163.63 111.35 66.81 o 
4 4 8 4872.68 4899.29 122.48 o 
5 4 8 2811.98 2883.90 122.48 o 
6 4 8 6712.89 6547.23 189.29 o 
7 4 8 2672.43 2304.89 133.62 o 
8 4 8 41.68 -22.27 111.35 o 
9 4 8 205.02 378.58 167.02 o 
10 4 8 3989.91 4353.69 256.10 o 
11 4 8 3260.01 3062.06 211.56 o 
-12 5 8 60.89 -244.96 356.31 o 
-11 5 8 789.18 857.38 222.69 o 
-10 5 8 86.74 155.89 211.56 o 
-9 5 8 566.52 534.47 167.02 o 
-8 5 8 4905.38 5456.03 233.83 o 
-7 5 8 823.67 935.32 100.21 o 
-6 5 8 737.33 801.70 77.94 o 
-5 5 8 197.56 267.23 44.54 o 
-4 5 8 95.95 155.89 33.40 o 
-3 5 8 6516.92 6814.47 144.75 o 
-2 5 8 17514.70 18004.89 345.18 o 
-1 5 8 14365.60 15388.22 311.77 o 
0 5 8 5877.97 5945.96 122.48 o 
1 5 8 4850.25 4698.86 122.48 o 
2 5 8 5281.14 5378.08 122.48 o 
3 5 8 2530.97 2694.61 89.08 o 
4 5 8 3181.69 3162.27 100.21 o 
5 5 8 1950.27 1803.83 100.21 o 
6 5 8 1023.31 924.18 100.21 o 
7 5 8 4322.94 4253.47 167.02 o 
8 5 8 1749.18 1659.08 167.02 o 
9 5 8 241.15 133.62 144.75 o 
10 5 8 72.14 111.35 155.89 o 
11 5 8 147.33 133.62 200.43 o 
-12 6 8 212.36 178.16 322.91 o 
-11 6 8 122.08 434.26 256.10 o 
-10 6 8 768.17 545.60 244.96 o 
-9 6 8 593.37 590.14 222.69 o 
-8 6 8 267.02 467.66 155.89 o 
-7 6 8 5308.29 5400.35 200.43 o 
-6 6 8 3830.92 3886.03 133.62 o 
-5 6 8 5277.64 5133.12 155.89 o 
-4 6 8 5645.20 5823.47 178.16 o 
-3 6 8 4472.36 4509.57 155.89 o 
-2 6 8 2698.08 2650.07 66.81 o 
-1 6 8 239.16 211.56 33.40 o 
0 6 8 7659.65 8083.83 189.29 o 
1 6 8 1102.72 1102.34 55.67 o 
2 6 8 3575.73 3774.68 89.08 o 
3 6 8 19.06 44.54 55.67 o 
4 6 8 615.65 579.01 66.81 o 
5 6 8 5798.77 5957.09 178.16 o 
6 6 8 5197.88 4932.69 167.02 o 
7 6 8 1510.47 1258.23 122.48 o 
8 6 8 63.13 44.54 133.62 o 
9 6 8 210.62 211.56 122.48 o 
10 6 8 71.31 -122.48 222.69 o 
11 6 8 18.46 0.00 167.02 o 
-11 7 8 936.33 1091.21 222.69 o 
-10 7 8 523.98 556.74 200.43 o 
-9 7 8 27.22 167.02 155.89 o 
-8 7 8 1786.87 1670.21 189.29 o 
-7 7 8 740.52 812.84 89.08 o 
-6 7 8 78.56 66.81 55.67 o 
-5 7 8 183.18 167.02 44.54 o 
-4 7 8 516.04 434.26 100.21 o 
-3 7 8 38.69 44.54 55.67 o 
-2 7 8 6389.62 6547.23 167.02 o 
-1 7 8 1806.14 1636.81 55.67 o 
0 7 8 424.53 378.58 33.40 o 
1 7 8 1042.85 968.72 44.54 o 
2 7 8 9260.80 9431.13 200.43 o 
3 7 8 4234.90 4231.20 111.35 o 
4 7 8 1443.91 1380.71 66.81 o 
5 7 8 480.18 523.33 89.08 o 
6 7 8 1800.30 1670.21 111.35 o 
7 7 8 863.12 701.49 111.35 o 
8 7 8 10.01 -55.67 111.35 o 
9 7 8 2031.34 1937.45 167.02 o 
10 7 8 978.03 835.11 200.43 o 
11 7 8 5.61 -178.16 189.29 o 
-11 8 8 2807.96 2961.84 278.37 o 
-10 8 8 2544.40 2716.88 233.83 o 
-9 8 8 366.96 523.33 178.16 o 
-8 8 8 597.43 434.26 144.75 o 
-7 8 8 214.88 122.48 111.35 o 
-6 8 8 1915.49 2059.93 100.21 o 
-5 8 8 5494.27 5567.38 167.02 o 
-4 8 8 3252.66 3373.83 189.29 o 
-3 8 8 800.90 668.08 66.81 o 
-2 8 8 537.49 434.26 55.67 o 
-1 8 8 8481.55 8896.67 167.02 o 
0 8 8 28122.32 29006.02 567.87 o 
1 8 8 9410.65 9264.11 211.56 o 
2 8 8 7166.41 7126.24 167.02 o 
3 8 8 8.75 33.40 44.54 o 
4 8 8 3794.02 3975.11 122.48 o 
5 8 8 6772.67 7070.57 211.56 o 
6 8 8 2721.14 2650.07 122.48 o 
7 8 8 2013.31 2293.76 144.75 o 
8 8 8 455.60 445.39 133.62 o 
9 8 8 68.82 167.02 144.75 o 
10 8 8 1457.53 1603.40 211.56 o 
11 8 8 786.04 1035.53 244.96 o 
-11 9 8 24.14 -211.56 311.77 o 
-10 9 8 1338.40 1113.47 322.91 o 
-9 9 8 853.32 901.91 200.43 o 
-8 9 8 2050.15 1814.96 155.89 o 
-7 9 8 5653.93 6001.63 345.18 o 
-6 9 8 7404.98 7727.52 322.91 o 
-5 9 8 1512.93 1135.74 100.21 o 
-4 9 8 6397.34 6268.86 200.43 o 
-3 9 8 5150.13 5110.85 144.75 o 
-2 9 8 1056.17 1013.26 55.67 o 
-1 9 8 54.11 33.40 22.27 o 
0 9 8 2009.69 1959.72 66.81 o 
1 9 8 31.67 33.40 44.54 o 
2 9 8 3907.63 3808.08 100.21 o 
3 9 8 18143.31 18940.21 378.58 o 
4 9 8 0.79 0.00 66.81 o 
5 9 8 1522.96 1480.92 89.08 o 
6 9 8 1801.07 1614.54 100.21 o 
7 9 8 3475.08 3295.89 167.02 o 
8 9 8 4207.18 4064.18 211.56 o 
9 9 8 4926.60 4710.00 244.96 o 
10 9 8 649.35 389.72 167.02 o 
11 9 8 1003.31 1080.07 244.96 o 
-11 10 8 303.85 668.08 278.37 o 
-10 10 8 1877.17 2149.01 233.83 o 
-9 10 8 2485.41 2160.14 256.10 o 
-8 10 8 48.98 55.67 144.75 o 
-7 10 8 1155.36 1035.53 144.75 o 
-6 10 8 2331.84 2316.03 155.89 o 
-5 10 8 3596.69 3796.95 155.89 o 
-4 10 8 6145.03 5623.05 233.83 o 
-3 10 8 6966.20 6703.12 178.16 o 
-2 10 8 86.24 111.35 44.54 o 
-1 10 8 9090.50 9252.98 189.29 o 
0 10 8 9692.81 9987.87 233.83 o 
1 10 8 1022.68 990.99 44.54 o 
2 10 8 777.83 846.24 55.67 o 
3 10 8 2412.09 2483.05 77.94 o 
4 10 8 693.91 645.82 77.94 o 
5 10 8 2540.57 2661.20 133.62 o 
6 10 8 6965.42 7137.37 233.83 o 
7 10 8 3036.62 3106.59 144.75 o 
8 10 8 54.50 100.21 122.48 o 
9 10 8 62.27 -44.54 189.29 o 
10 10 8 1.00 -100.21 144.75 o 
-11 11 8 226.48 189.29 211.56 o 
-10 11 8 56.39 11.13 211.56 o 
-9 11 8 1522.31 1492.06 222.69 o 
-8 11 8 2193.23 2160.14 211.56 o 
-7 11 8 176.31 389.72 233.83 o 
-6 11 8 731.65 757.16 111.35 o 
-5 11 8 89.13 0.00 111.35 o 
-4 11 8 653.41 656.95 77.94 o 
-3 11 8 1077.73 1013.26 66.81 o 
-2 11 8 4315.19 3874.89 122.48 o 
-1 11 8 3.49 22.27 22.27 o 
0 11 8 790.44 768.30 44.54 o 
1 11 8 126.93 66.81 33.40 o 
2 11 8 1660.16 1570.00 55.67 o 
3 11 8 152.85 178.16 55.67 o 
4 11 8 3477.56 3429.50 122.48 o 
5 11 8 6077.24 5689.86 211.56 o 
6 11 8 0.05 66.81 77.94 o 
7 11 8 2785.44 2672.34 133.62 o 
8 11 8 678.47 712.62 155.89 o 
9 11 8 34.11 33.40 144.75 o 
10 11 8 4.48 89.08 178.16 o 
-11 12 8 19.01 -11.13 244.96 o 
-10 12 8 2245.20 2293.76 244.96 o 
-9 12 8 3399.62 3507.45 256.10 o 
-8 12 8 84.48 111.35 122.48 o 
-7 12 8 5924.84 6179.79 278.37 o 
-6 12 8 1819.39 1748.16 155.89 o 
-5 12 8 4531.83 4320.28 189.29 o 
-4 12 8 9319.23 9208.44 267.23 o 
-3 12 8 2814.33 2739.15 133.62 o 
-2 12 8 7.74 66.81 44.54 o 
-1 12 8 2186.36 2015.39 44.54 o 
0 12 8 7225.25 6925.81 133.62 o 
1 12 8 49.10 100.21 33.40 o 
2 12 8 707.87 746.03 44.54 o 
3 12 8 13.76 0.00 44.54 o 
4 12 8 2744.34 2895.03 111.35 o 
5 12 8 7061.06 7315.53 200.43 o 
6 12 8 9060.77 9186.17 267.23 o 
7 12 8 1490.78 1592.27 133.62 o 
8 12 8 108.06 133.62 122.48 o 
9 12 8 3.14 -77.94 155.89 o 
10 12 8 409.90 367.45 200.43 o 
-11 13 8 242.90 200.43 200.43 o 
-10 13 8 18.39 178.16 267.23 o 
-9 13 8 2196.26 2460.78 244.96 o 
-8 13 8 6655.74 7126.24 378.58 o 
-7 13 8 4987.89 5211.06 256.10 o 
-6 13 8 140.05 200.43 122.48 o 
-5 13 8 721.36 567.87 111.35 o 
-4 13 8 240.96 200.43 66.81 o 
-3 13 8 1585.88 1614.54 89.08 o 
-2 13 8 7720.20 7694.11 200.43 o 
-1 13 8 3611.95 3340.42 77.94 o 
0 13 8 191.28 167.02 22.27 o 
1 13 8 10370.99 10433.26 211.56 o 
2 13 8 1498.46 1558.86 66.81 o 
3 13 8 1081.12 1124.61 66.81 o 
4 13 8 3156.42 3251.35 111.35 o 
5 13 8 4927.67 5055.18 155.89 o 
6 13 8 1222.27 1336.17 133.62 o 
7 13 8 4419.19 4364.82 178.16 o 
8 13 8 5116.20 5088.58 244.96 o 
9 13 8 1172.22 1202.55 167.02 o 
10 13 8 295.78 311.77 167.02 o 
-11 14 8 1446.11 1380.71 267.23 o 
-10 14 8 979.30 1013.26 233.83 o 
-9 14 8 0.36 66.81 189.29 o 
-8 14 8 2244.32 2048.79 155.89 o 
-7 14 8 805.80 1146.88 222.69 o 
-6 14 8 4675.49 4353.69 267.23 o 
-5 14 8 8232.24 8818.72 322.91 o 
-4 14 8 6774.98 6313.40 200.43 o 
-3 14 8 104.98 66.81 55.67 o 
-2 14 8 1755.02 1703.62 66.81 o 
-1 14 8 1242.72 1380.71 44.54 o 
0 14 8 6090.87 6524.96 155.89 o 
1 14 8 2829.81 2750.28 77.94 o 
2 14 8 6707.38 6680.85 178.16 o 
3 14 8 4238.79 4175.53 111.35 o 
4 14 8 10380.81 11145.88 378.58 o 
5 14 8 4015.32 4119.86 144.75 o 
6 14 8 0.04 33.40 100.21 o 
7 14 8 981.20 1080.07 144.75 o 
8 14 8 140.22 77.94 122.48 o 
9 14 8 615.54 334.04 155.89 o 
10 14 8 2567.15 2839.36 267.23 o 
-11 15 8 32.68 178.16 267.23 o 
-10 15 8 0.13 111.35 178.16 o 
-9 15 8 52.66 100.21 189.29 o 
-8 15 8 189.28 189.29 167.02 o 
-7 15 8 229.29 189.29 144.75 o 
-6 15 8 22.94 -55.67 100.21 o 
-5 15 8 398.61 423.12 100.21 o 
-4 15 8 3823.79 3551.99 144.75 o 
-3 15 8 1345.89 1224.82 77.94 o 
-2 15 8 5222.68 5289.01 144.75 o 
-1 15 8 1394.28 1414.11 55.67 o 
0 15 8 196.60 189.29 55.67 o 
1 15 8 268.41 233.83 55.67 o 
2 15 8 9217.77 9252.98 256.10 o 
3 15 8 14251.48 14297.02 300.64 o 
4 15 8 823.51 790.57 100.21 o 
5 15 8 622.37 556.74 89.08 o 
6 15 8 26.14 111.35 100.21 o 
7 15 8 78.62 77.94 111.35 o 
8 15 8 506.37 378.58 144.75 o 
9 15 8 542.92 356.31 200.43 o 
10 15 8 347.46 478.79 189.29 o 
-11 16 8 772.25 846.24 334.04 o 
-10 16 8 18.59 233.83 233.83 o 
-9 16 8 2187.94 2048.79 256.10 o 
-8 16 8 439.19 835.11 178.16 o 
-7 16 8 688.99 656.95 144.75 o 
-6 16 8 1298.57 1146.88 133.62 o 
-5 16 8 14129.73 14018.65 478.79 o 
-4 16 8 3103.32 3307.02 222.69 o 
-3 16 8 1206.13 1024.40 66.81 o 
-2 16 8 42.39 11.13 44.54 o 
-1 16 8 36.25 66.81 22.27 o 
0 16 8 7.96 22.27 55.67 o 
1 16 8 63.39 89.08 77.94 o 
2 16 8 583.38 478.79 44.54 o 
3 16 8 1332.65 1369.57 66.81 o 
4 16 8 10026.87 9720.64 267.23 o 
5 16 8 284.52 267.23 77.94 o 
6 16 8 204.62 100.21 100.21 o 
7 16 8 1176.36 1247.09 122.48 o 
8 16 8 2610.95 2750.28 189.29 o 
9 16 8 367.92 356.31 233.83 o 
10 16 8 832.60 823.97 244.96 o 
-10 17 8 58.08 144.75 256.10 o 
-9 17 8 430.82 445.39 167.02 o 
-8 17 8 3045.92 3173.40 244.96 o 
-7 17 8 2794.63 2895.03 189.29 o 
-6 17 8 201.14 289.50 178.16 o 
-5 17 8 319.63 278.37 89.08 o 
-4 17 8 145.83 77.94 122.48 o 
-3 17 8 55.68 111.35 66.81 o 
-2 17 8 4287.84 4298.01 111.35 o 
-1 17 8 1808.60 1659.08 77.94 o 
0 17 8 201.04 200.43 77.94 o 
1 17 8 599.08 690.35 89.08 o 
2 17 8 1180.18 1191.42 55.67 o 
3 17 8 4439.01 4331.42 133.62 o 
4 17 8 2223.93 2026.52 100.21 o 
5 17 8 196.39 267.23 100.21 o 
6 17 8 1904.65 1636.81 144.75 o 
7 17 8 4744.46 4498.44 189.29 o 
8 17 8 2973.90 2672.34 211.56 o 
9 17 8 29.82 189.29 167.02 o 
10 17 8 0.69 -200.43 322.91 o 
-10 18 8 3099.51 3028.65 289.50 o 
-9 18 8 2586.18 2505.32 233.83 o 
-8 18 8 841.11 701.49 155.89 o 
-7 18 8 3990.23 3741.28 233.83 o 
-6 18 8 969.51 924.18 122.48 o 
-5 18 8 1676.56 1603.40 111.35 o 
-4 18 8 3500.96 3474.04 144.75 o 
-3 18 8 5206.14 5088.58 200.43 o 
-2 18 8 759.95 779.43 55.67 o 
-1 18 8 7353.59 7237.59 256.10 o 
0 18 8 10493.49 11179.29 356.31 o 
1 18 8 1305.74 1280.50 111.35 o 
2 18 8 316.47 411.99 89.08 o 
3 18 8 60.35 55.67 55.67 o 
4 18 8 10.47 -22.27 77.94 o 
5 18 8 4397.56 4620.92 178.16 o 
6 18 8 5716.35 5467.16 278.37 o 
7 18 8 122.68 11.13 155.89 o 
8 18 8 1735.62 1636.81 189.29 o 
9 18 8 1556.49 1614.54 211.56 o 
10 18 8 1629.77 1614.54 289.50 o 
-10 19 8 340.02 233.83 233.83 o 
-9 19 8 29.30 33.40 233.83 o 
-8 19 8 199.33 55.67 178.16 o 
-7 19 8 932.95 901.91 233.83 o 
-6 19 8 2425.48 2449.64 144.75 o 
-5 19 8 47.37 66.81 100.21 o 
-4 19 8 6864.49 6513.83 233.83 o 
-3 19 8 10805.07 10990.00 356.31 o 
-2 19 8 2265.00 2460.78 77.94 o 
-1 19 8 3463.19 3852.62 144.75 o 
0 19 8 429.77 400.85 89.08 o 
1 19 8 2175.06 2082.20 122.48 o 
2 19 8 8650.96 9241.84 300.64 o 
3 19 8 11219.76 11424.25 311.77 o 
4 19 8 3578.04 3674.47 167.02 o 
5 19 8 291.63 300.64 144.75 o 
6 19 8 21.49 22.27 122.48 o 
7 19 8 20.86 22.27 133.62 o 
8 19 8 349.21 244.96 211.56 o 
9 19 8 1948.35 2616.67 278.37 o 
-10 20 8 0.37 311.77 256.10 o 
-9 20 8 900.97 1002.13 189.29 o 
-8 20 8 1.60 -55.67 178.16 o 
-7 20 8 1739.93 1425.25 267.23 o 
-6 20 8 373.16 189.29 122.48 o 
-5 20 8 322.39 334.04 89.08 o 
-4 20 8 55.68 -33.40 111.35 o 
-3 20 8 4067.91 3841.49 289.50 o 
-2 20 8 758.66 734.89 66.81 o 
-1 20 8 508.90 423.12 66.81 o 
0 20 8 676.30 612.41 89.08 o 
1 20 8 200.76 122.48 100.21 o 
2 20 8 31.75 -100.21 100.21 o 
3 20 8 11.88 44.54 89.08 o 
4 20 8 199.71 244.96 122.48 o 
5 20 8 0.22 122.48 111.35 o 
6 20 8 783.14 712.62 155.89 o 
7 20 8 333.59 133.62 144.75 o 
8 20 8 54.51 66.81 155.89 o 
9 20 8 48.29 55.67 300.64 o 
-10 21 8 359.23 278.37 244.96 o 
-9 21 8 15.22 -167.02 211.56 o 
-8 21 8 873.18 701.49 411.99 o 
-7 21 8 1162.12 1191.42 155.89 o 
-6 21 8 2266.39 2449.64 167.02 o 
-5 21 8 4.96 77.94 122.48 o 
-4 21 8 1942.71 1781.56 200.43 o 
-3 21 8 1761.49 1503.19 167.02 o 
-2 21 8 2.04 -22.27 122.48 o 
-1 21 8 1.92 -11.13 122.48 o 
0 21 8 22.53 55.67 77.94 o 
1 21 8 343.66 334.04 89.08 o 
2 21 8 120.87 33.40 111.35 o 
3 21 8 799.71 913.05 133.62 o 
4 21 8 20.24 55.67 100.21 o 
5 21 8 1763.60 1714.75 211.56 o 
6 21 8 51.83 -144.75 167.02 o 
7 21 8 152.83 189.29 200.43 o 
8 21 8 894.24 534.47 167.02 o 
9 21 8 1718.16 1480.92 267.23 o 
-10 22 8 2038.27 2048.79 411.99 o 
-9 22 8 562.77 779.43 322.91 o 
-8 22 8 1551.00 1848.37 311.77 o 
-7 22 8 454.35 356.31 144.75 o 
-6 22 8 707.37 590.14 133.62 o 
-5 22 8 7350.10 7449.15 322.91 o 
-4 22 8 214.86 111.35 144.75 o 
-3 22 8 30.67 -44.54 167.02 o 
-2 22 8 1080.48 1135.74 89.08 o 
-1 22 8 4345.43 4576.38 244.96 o 
0 22 8 6846.11 6948.08 345.18 o 
1 22 8 1534.65 1659.08 122.48 o 
2 22 8 3430.53 3462.91 155.89 o 
3 22 8 61.30 -44.54 111.35 o 
4 22 8 2606.17 2549.86 144.75 o 
5 22 8 999.61 823.97 133.62 o 
6 22 8 13.19 -122.48 178.16 o 
7 22 8 28.74 11.13 167.02 o 
8 22 8 96.67 -55.67 144.75 o 
9 22 8 1384.75 1603.40 267.23 o 
-9 23 8 946.24 1068.94 345.18 o 
-8 23 8 8120.02 8818.72 567.87 o 
-7 23 8 2973.91 2438.51 434.26 o 
-6 23 8 37.37 244.96 233.83 o 
-5 23 8 502.97 334.04 211.56 o 
-4 23 8 83.59 -11.13 178.16 o 
-3 23 8 4046.40 4542.98 256.10 o 
-2 23 8 17117.11 18416.88 734.89 o 
-1 23 8 8847.22 8896.67 345.18 o 
0 23 8 210.83 167.02 89.08 o 
1 23 8 1569.99 1636.81 133.62 o 
2 23 8 1864.29 1737.02 133.62 o 
3 23 8 2042.58 1993.12 122.48 o 
4 23 8 5577.50 5344.68 233.83 o 
5 23 8 2461.94 2627.80 167.02 o 
6 23 8 110.31 89.08 133.62 o 
7 23 8 4995.29 4888.16 445.39 o 
8 23 8 1956.77 2282.62 256.10 o 
9 23 8 578.65 389.72 267.23 o 
-9 24 8 13.92 -222.69 267.23 o 
-8 24 8 105.03 22.27 244.96 o 
-7 24 8 222.64 122.48 189.29 o 
-6 24 8 220.30 456.52 244.96 o 
-5 24 8 336.53 267.23 178.16 o 
-4 24 8 48.19 133.62 155.89 o 
-3 24 8 443.17 523.33 167.02 o 
-2 24 8 144.11 77.94 122.48 o 
-1 24 8 2446.05 2505.32 144.75 o 
0 24 8 1.24 55.67 100.21 o 
1 24 8 4.89 -33.40 100.21 o 
2 24 8 1.52 44.54 111.35 o 
3 24 8 1142.68 1191.42 122.48 o 
4 24 8 2242.11 2282.62 144.75 o 
5 24 8 584.11 612.41 133.62 o 
6 24 8 13.51 -33.40 133.62 o 
7 24 8 40.53 0.00 122.48 o 
8 24 8 5.84 -11.13 233.83 o 
-9 25 8 2.92 -267.23 345.18 o 
-8 25 8 148.78 -11.13 244.96 o 
-7 25 8 221.29 389.72 200.43 o 
-6 25 8 2852.24 3006.38 300.64 o 
-5 25 8 251.47 111.35 222.69 o 
-4 25 8 1071.97 801.70 211.56 o 
-3 25 8 290.27 411.99 167.02 o 
-2 25 8 792.33 768.30 167.02 o 
-1 25 8 207.56 211.56 100.21 o 
0 25 8 506.29 534.47 100.21 o 
1 25 8 438.78 367.45 122.48 o 
2 25 8 65.07 -11.13 100.21 o 
3 25 8 94.16 122.48 122.48 o 
4 25 8 234.13 200.43 122.48 o 
5 25 8 1481.80 1280.50 155.89 o 
6 25 8 40.76 22.27 178.16 o 
7 25 8 456.32 556.74 178.16 o 
8 25 8 91.18 155.89 189.29 o 
-9 26 8 540.88 300.64 478.79 o 
-8 26 8 771.93 489.93 311.77 o 
-7 26 8 94.34 144.75 200.43 o 
-6 26 8 41.62 322.91 211.56 o 
-5 26 8 2654.99 3307.02 289.50 o 
-4 26 8 3038.93 3084.33 367.45 o 
-3 26 8 1818.21 1614.54 222.69 o 
-2 26 8 2570.79 2360.57 200.43 o 
-1 26 8 1239.20 1135.74 122.48 o 
0 26 8 5694.63 5689.86 244.96 o 
1 26 8 6503.91 6625.18 233.83 o 
2 26 8 908.46 924.18 111.35 o 
3 26 8 20.47 -122.48 122.48 o 
4 26 8 1064.61 946.45 144.75 o 
5 26 8 1053.47 913.05 155.89 o 
6 26 8 81.22 100.21 155.89 o 
7 26 8 83.52 -100.21 189.29 o 
8 26 8 55.04 44.54 256.10 o 
-8 27 8 741.37 645.82 322.91 o 
-7 27 8 4446.99 4298.01 311.77 o 
-6 27 8 3569.44 3195.67 367.45 o 
-5 27 8 470.35 612.41 211.56 o 
-4 27 8 5514.65 5389.22 345.18 o 
-3 27 8 7897.74 8206.31 489.93 o 
-2 27 8 710.90 935.32 289.50 o 
-1 27 8 2711.24 2471.91 211.56 o 
0 27 8 95.39 211.56 122.48 o 
1 27 8 147.66 133.62 111.35 o 
2 27 8 4430.95 4721.13 189.29 o 
3 27 8 8144.81 8740.78 322.91 o 
4 27 8 2992.25 3106.60 189.29 o 
5 27 8 1.71 -66.81 122.48 o 
6 27 8 646.07 367.45 155.89 o 
7 27 8 580.48 456.52 155.89 o 
8 27 8 3006.09 2839.36 300.64 o 
-8 28 8 23.09 33.40 334.04 o 
-7 28 8 1410.84 1035.53 233.83 o 
-6 28 8 273.74 111.35 267.23 o 
-5 28 8 81.74 22.27 244.96 o 
-4 28 8 374.52 389.72 189.29 o 
-3 28 8 3763.82 3930.57 289.50 o 
-2 28 8 967.41 890.78 178.16 o 
-1 28 8 1068.46 1091.21 211.56 o 
0 28 8 203.37 155.89 133.62 o 
1 28 8 182.93 155.89 133.62 o 
2 28 8 4.70 33.40 111.35 o 
3 28 8 242.09 244.96 122.48 o 
4 28 8 1173.58 1180.28 167.02 o 
5 28 8 3274.18 3808.08 222.69 o 
6 28 8 2863.58 2828.23 200.43 o 
7 28 8 133.36 278.37 189.29 o 
-8 29 8 663.62 723.76 345.18 o 
-7 29 8 832.69 423.12 256.10 o 
-6 29 8 3.69 33.40 278.37 o 
-5 29 8 0.55 -100.21 211.56 o 
-4 29 8 432.67 289.50 167.02 o 
-3 29 8 173.79 44.54 222.69 o 
-2 29 8 2767.83 2616.67 267.23 o 
-1 29 8 1567.95 1391.84 233.83 o 
0 29 8 330.80 345.18 133.62 o 
1 29 8 25.57 66.81 144.75 o 
2 29 8 30.45 -33.40 111.35 o 
3 29 8 4.28 -33.40 122.48 o 
4 29 8 1.25 -11.13 144.75 o 
5 29 8 744.78 579.01 167.02 o 
6 29 8 9.36 0.00 189.29 o 
7 29 8 473.41 467.66 222.69 o 
-7 30 8 234.23 378.58 322.91 o 
-6 30 8 149.93 278.37 211.56 o 
-5 30 8 16.91 -244.96 267.23 o 
-4 30 8 695.18 467.66 256.10 o 
-3 30 8 1040.72 1068.94 211.56 o 
-2 30 8 5.12 -122.48 211.56 o 
-1 30 8 3888.75 3507.45 256.10 o 
0 30 8 1326.97 1414.11 200.43 o 
1 30 8 27.73 178.16 133.62 o 
2 30 8 7.16 -11.13 144.75 o 
3 30 8 7.21 77.94 133.62 o 
4 30 8 13.66 33.40 133.62 o 
5 30 8 698.76 823.97 189.29 o 
6 30 8 2960.86 2783.69 211.56 o 
7 30 8 32.44 122.48 211.56 o 
-7 31 8 3934.70 4097.59 400.85 o 
-6 31 8 1143.24 1603.40 267.23 o 
-5 31 8 157.59 11.13 222.69 o 
-4 31 8 271.34 267.23 256.10 o 
-3 31 8 4636.94 4275.74 322.91 o 
-2 31 8 3054.66 3529.72 289.50 o 
-1 31 8 2493.88 2661.20 267.23 o 
0 31 8 468.74 311.77 222.69 o 
1 31 8 1649.44 1759.29 200.43 o 
2 31 8 3390.39 3563.12 200.43 o 
3 31 8 3391.16 3685.60 189.29 o 
4 31 8 1924.31 2238.08 189.29 o 
5 31 8 36.16 22.27 189.29 o 
6 31 8 282.13 167.02 189.29 o 
-7 32 8 2.36 11.13 278.37 o 
-6 32 8 1198.17 1603.40 322.91 o 
-5 32 8 2398.52 2527.59 322.91 o 
-4 32 8 1742.09 1581.13 289.50 o 
-3 32 8 1.98 -77.94 200.43 o 
-2 32 8 7.86 155.89 244.96 o 
-1 32 8 50.44 0.00 233.83 o 
0 32 8 20.76 100.21 200.43 o 
1 32 8 179.81 111.35 233.83 o 
2 32 8 306.59 367.45 155.89 o 
3 32 8 1153.47 1113.47 155.89 o 
4 32 8 4628.78 4899.29 289.50 o 
5 32 8 1527.47 1614.54 178.16 o 
6 32 8 435.67 389.72 211.56 o 
-6 33 8 9.42 100.21 322.91 o 
-5 33 8 134.17 200.43 244.96 o 
-4 33 8 0.27 -33.40 233.83 o 
-3 33 8 58.78 122.48 211.56 o 
-2 33 8 1231.25 1469.79 233.83 o 
-1 33 8 1785.36 1859.50 233.83 o 
0 33 8 97.82 -44.54 244.96 o 
1 33 8 659.74 846.24 244.96 o 
2 33 8 227.53 189.29 155.89 o 
3 33 8 7.47 55.67 155.89 o 
4 33 8 26.04 -167.02 167.02 o 
5 33 8 246.88 322.91 189.29 o 
-6 34 8 164.10 222.69 267.23 o 
-5 34 8 626.02 723.76 267.23 o 
-4 34 8 171.42 334.04 244.96 o 
-3 34 8 18.22 -22.27 222.69 o 
-2 34 8 9.47 -55.67 178.16 o 
-1 34 8 377.58 523.33 267.23 o 
0 34 8 46.08 22.27 211.56 o 
1 34 8 88.62 55.67 178.16 o 
2 34 8 31.80 100.21 211.56 o 
3 34 8 1322.37 1247.09 167.02 o 
4 34 8 2337.75 2505.32 211.56 o 
5 34 8 86.88 -77.94 211.56 o 
-5 35 8 0.52 -133.62 311.77 o 
-4 35 8 261.17 -22.27 300.64 o 
-3 35 8 2415.24 2293.76 278.37 o 
-2 35 8 5323.41 5066.31 712.62 o 
-1 35 8 849.24 890.78 278.37 o 
0 35 8 418.31 489.93 222.69 o 
1 35 8 2368.80 2393.97 244.96 o 
2 35 8 2130.08 2160.14 211.56 o 
3 35 8 1729.93 1625.67 211.56 o 
4 35 8 1451.83 1414.11 211.56 o 
-4 36 8 1080.44 623.55 322.91 o 
-3 36 8 615.29 668.08 278.37 o 
-2 36 8 60.40 189.29 278.37 o 
-1 36 8 651.77 489.93 244.96 o 
0 36 8 1605.33 1469.79 256.10 o 
1 36 8 19.60 133.62 222.69 o 
2 36 8 0.73 -144.75 233.83 o 
3 36 8 18.14 200.43 222.69 o 
4 36 8 147.46 133.62 189.29 o 
-4 37 8 775.24 367.45 512.20 o 
-3 37 8 751.12 679.22 267.23 o 
-2 37 8 727.76 512.20 300.64 o 
-1 37 8 150.54 100.21 289.50 o 
0 37 8 516.84 668.08 289.50 o 
1 37 8 157.11 200.43 211.56 o 
2 37 8 1503.60 1514.33 256.10 o 
3 37 8 6357.08 6224.33 434.26 o 
-3 38 8 134.68 -33.40 356.31 o 
-2 38 8 38.24 -77.94 334.04 o 
-1 38 8 43.72 -111.35 378.58 o 
0 38 8 406.06 489.93 256.10 o 
1 38 8 1309.46 1436.38 222.69 o 
2 38 8 489.20 645.82 222.69 o 
-11 1 9 596.67 222.69 579.01 o 
-10 1 9 440.35 356.31 478.79 o 
-9 1 9 12.36 11.13 200.43 o 
-8 1 9 24.20 33.40 144.75 o 
-7 1 9 2182.94 2126.74 133.62 o 
-6 1 9 2555.82 2572.13 122.48 o 
-5 1 9 326.53 311.77 66.81 o 
-4 1 9 6482.49 6246.59 178.16 o 
-3 1 9 75.36 77.94 44.54 o 
-2 1 9 5983.13 6447.02 178.16 o 
-1 1 9 1363.24 1269.36 55.67 o 
0 1 9 17215.87 16980.49 400.85 o 
1 1 9 66.88 144.75 55.67 o 
2 1 9 3260.90 3217.94 100.21 o 
3 1 9 5432.00 5155.39 144.75 o 
4 1 9 1372.32 1547.73 77.94 o 
5 1 9 510.85 501.06 66.81 o 
6 1 9 1463.21 1458.65 100.21 o 
7 1 9 83.46 -55.67 144.75 o 
8 1 9 1121.68 1202.55 167.02 o 
9 1 9 2905.29 3217.94 211.56 o 
10 1 9 0.76 133.62 189.29 o 
11 1 9 1226.82 1202.55 244.96 o 
-11 2 9 1664.48 1659.08 367.45 o 
-10 2 9 3472.66 3819.22 489.93 o 
-9 2 9 2248.02 2416.24 267.23 o 
-8 2 9 684.52 623.55 111.35 o 
-7 2 9 70.96 -33.40 100.21 o 
-6 2 9 148.24 55.67 77.94 o 
-5 2 9 58.62 22.27 55.67 o 
-4 2 9 5375.94 5890.28 167.02 o 
-3 2 9 561.54 556.74 44.54 o 
-2 2 9 1718.13 1570.00 55.67 o 
-1 2 9 18110.07 18372.34 467.66 o 
0 2 9 14867.38 15410.49 345.18 o 
1 2 9 11954.50 12125.74 300.64 o 
2 2 9 12785.90 12860.63 311.77 o 
3 2 9 4104.32 4220.07 111.35 o 
4 2 9 311.15 289.50 66.81 o 
5 2 9 4665.39 4698.86 133.62 o 
6 2 9 6615.44 6992.62 222.69 o 
7 2 9 2478.91 2449.64 144.75 o 
8 2 9 4.27 11.13 122.48 o 
9 2 9 372.12 389.72 144.75 o 
10 2 9 1164.87 1124.61 211.56 o 
11 2 9 5128.93 5266.74 289.50 o 
-11 3 9 1516.61 1937.45 590.14 o 
-10 3 9 813.04 601.28 300.64 o 
-9 3 9 474.50 389.72 167.02 o 
-8 3 9 812.10 968.72 167.02 o 
-7 3 9 811.21 857.38 111.35 o 
-6 3 9 1097.45 1002.13 100.21 o 
-5 3 9 4965.07 4865.89 155.89 o 
-4 3 9 244.90 289.50 44.54 o 
-3 3 9 3371.09 3106.59 100.21 o 
-2 3 9 32350.28 33482.19 690.35 o 
-1 3 9 7431.63 7471.42 178.16 o 
0 3 9 6.21 11.13 44.54 o 
1 3 9 1083.67 1135.74 66.81 o 
2 3 9 4178.92 4877.02 133.62 o 
3 3 9 2650.23 2761.42 89.08 o 
4 3 9 5560.46 5567.38 144.75 o 
5 3 9 3891.43 4041.91 122.48 o 
6 3 9 0.98 11.13 89.08 o 
7 3 9 1510.29 1280.50 122.48 o 
8 3 9 176.03 11.13 133.62 o 
9 3 9 395.14 211.56 155.89 o 
10 3 9 701.17 968.72 211.56 o 
11 3 9 1849.13 1369.57 289.50 o 
-11 4 9 101.02 -33.40 311.77 o 
-10 4 9 26.41 -89.08 200.43 o 
-9 4 9 3.47 0.00 178.16 o 
-8 4 9 30.96 33.40 144.75 o 
-7 4 9 25.38 66.81 144.75 o 
-6 4 9 1193.46 1258.23 100.21 o 
-5 4 9 2801.14 2772.55 89.08 o 
-4 4 9 7604.70 8384.47 211.56 o 
-3 4 9 1091.43 1080.07 44.54 o 
-2 4 9 1960.69 1993.12 66.81 o 
-1 4 9 15116.09 15544.11 345.18 o 
0 4 9 11.63 66.81 55.67 o 
1 4 9 4381.74 4420.50 144.75 o 
2 4 9 66.90 66.81 55.67 o 
3 4 9 1179.24 1213.69 66.81 o 
4 4 9 394.95 411.99 66.81 o 
5 4 9 1265.20 1269.36 89.08 o 
6 4 9 418.91 378.58 89.08 o 
7 4 9 156.69 0.00 100.21 o 
8 4 9 171.72 77.94 133.62 o 
9 4 9 30.29 -22.27 155.89 o 
10 4 9 618.98 445.39 178.16 o 
-11 5 9 906.15 1080.07 378.58 o 
-10 5 9 1.45 -89.08 167.02 o 
-9 5 9 8.84 11.13 155.89 o 
-8 5 9 17.51 11.13 144.75 o 
-7 5 9 496.08 345.18 155.89 o 
-6 5 9 978.99 979.86 89.08 o 
-5 5 9 190.30 200.43 55.67 o 
-4 5 9 723.57 668.08 44.54 o 
-3 5 9 481.55 467.66 33.40 o 
-2 5 9 9804.74 9742.91 200.43 o 
-1 5 9 479.72 467.66 44.54 o 
0 5 9 1761.03 1803.83 66.81 o 
1 5 9 305.71 278.37 55.67 o 
2 5 9 1853.90 1915.18 77.94 o 
3 5 9 1064.37 1068.94 77.94 o 
4 5 9 1024.37 1002.13 66.81 o 
5 5 9 833.40 812.84 77.94 o 
6 5 9 69.37 44.54 77.94 o 
7 5 9 12.50 -55.67 111.35 o 
8 5 9 104.83 122.48 133.62 o 
9 5 9 158.54 256.10 167.02 o 
10 5 9 352.16 267.23 178.16 o 
-11 6 9 2645.74 3028.65 400.85 o 
-10 6 9 819.69 757.16 189.29 o 
-9 6 9 350.47 445.39 211.56 o 
-8 6 9 881.15 1024.40 167.02 o 
-7 6 9 1179.84 1080.07 111.35 o 
-6 6 9 652.04 567.87 77.94 o 
-5 6 9 1504.50 1492.06 77.94 o 
-4 6 9 16.79 22.27 22.27 o 
-3 6 9 1988.80 1848.37 55.67 o 
-2 6 9 9.21 0.00 33.40 o 
-1 6 9 178.34 256.10 44.54 o 
0 6 9 19725.09 20142.76 523.33 o 
1 6 9 35573.21 35909.57 746.03 o 
2 6 9 10151.95 10143.76 233.83 o 
3 6 9 104.05 111.35 66.81 o 
4 6 9 12944.76 12938.58 300.64 o 
5 6 9 2111.01 1981.99 111.35 o 
6 6 9 3470.32 3217.94 122.48 o 
7 6 9 2468.34 2360.57 155.89 o 
8 6 9 1138.89 1202.55 144.75 o 
9 6 9 499.99 668.08 178.16 o 
10 6 9 3142.27 2984.11 211.56 o 
-11 7 9 376.64 334.04 267.23 o 
-10 7 9 426.15 200.43 178.16 o 
-9 7 9 12.35 -11.13 178.16 o 
-8 7 9 3205.77 3273.62 233.83 o 
-7 7 9 5973.44 5812.34 256.10 o 
-6 7 9 5495.01 5500.57 256.10 o 
-5 7 9 1652.31 1647.94 55.67 o 
-4 7 9 82.32 111.35 111.35 o 
-3 7 9 4673.13 4476.17 144.75 o 
-2 7 9 4039.96 3897.16 89.08 o 
-1 7 9 6347.29 6369.08 155.89 o 
0 7 9 8888.67 8963.47 211.56 o 
1 7 9 1201.70 1046.67 55.67 o 
2 7 9 4013.54 4086.45 111.35 o 
3 7 9 2828.11 2995.25 111.35 o 
4 7 9 650.21 746.03 77.94 o 
5 7 9 431.91 378.58 89.08 o 
6 7 9 334.02 256.10 89.08 o 
7 7 9 1509.98 1447.52 122.48 o 
8 7 9 3929.12 3551.99 189.29 o 
9 7 9 5937.05 6112.98 289.50 o 
10 7 9 2074.65 2071.06 189.29 o 
-11 8 9 28.40 -22.27 256.10 o 
-10 8 9 1657.17 1770.43 345.18 o 
-9 8 9 2226.60 2249.22 211.56 o 
-8 8 9 918.99 712.62 133.62 o 
-7 8 9 4028.05 3707.87 222.69 o 
-6 8 9 153.93 189.29 122.48 o 
-5 8 9 34.46 55.67 111.35 o 
-4 8 9 7418.15 7404.61 267.23 o 
-3 8 9 12915.84 13094.46 456.52 o 
-2 8 9 222.45 200.43 77.94 o 
-1 8 9 5821.04 5901.42 144.75 o 
0 8 9 3897.45 3874.89 100.21 o 
1 8 9 416.16 367.45 55.67 o 
2 8 9 322.40 334.04 55.67 o 
3 8 9 1111.13 1068.94 66.81 o 
4 8 9 27.73 11.13 66.81 o 
5 8 9 2426.63 2427.38 122.48 o 
6 8 9 15203.93 15343.69 478.79 o 
7 8 9 1887.27 1670.21 122.48 o 
8 8 9 44.27 -66.81 122.48 o 
9 8 9 56.21 0.00 178.16 o 
10 8 9 861.65 679.22 178.16 o 
-11 9 9 195.10 -122.48 322.91 o 
-10 9 9 373.49 512.20 267.23 o 
-9 9 9 135.78 -66.81 178.16 o 
-8 9 9 321.44 322.91 300.64 o 
-7 9 9 15.44 -100.21 122.48 o 
-6 9 9 110.23 33.40 189.29 o 
-5 9 9 1747.01 1659.08 155.89 o 
-4 9 9 785.94 445.39 211.56 o 
-3 9 9 99.77 33.40 77.94 o 
-2 9 9 92.42 155.89 66.81 o 
-1 9 9 118.22 100.21 22.27 o 
0 9 9 8.63 -22.27 44.54 o 
1 9 9 8.98 -22.27 44.54 o 
2 9 9 2130.83 2104.47 89.08 o 
3 9 9 288.22 289.50 55.67 o 
4 9 9 73.95 33.40 66.81 o 
5 9 9 0.69 22.27 77.94 o 
6 9 9 579.55 523.33 89.08 o 
7 9 9 540.98 545.60 122.48 o 
8 9 9 629.13 668.08 133.62 o 
9 9 9 1000.74 924.18 155.89 o 
10 9 9 0.07 -200.43 200.43 o 
-11 10 9 813.58 1369.57 311.77 o 
-10 10 9 1608.58 1848.37 233.83 o 
-9 10 9 1024.16 846.24 222.69 o 
-8 10 9 1754.25 1636.81 289.50 o 
-7 10 9 4050.34 3841.49 200.43 o 
-6 10 9 235.72 233.83 133.62 o 
-5 10 9 133.06 89.08 111.35 o 
-4 10 9 5299.90 5678.72 222.69 o 
-3 10 9 4628.12 4721.13 167.02 o 
-2 10 9 78.67 66.81 55.67 o 
-1 10 9 4756.02 4565.25 111.35 o 
0 10 9 2988.91 2895.03 89.08 o 
1 10 9 4561.88 4531.84 111.35 o 
2 10 9 167.80 133.62 44.54 o 
3 10 9 6.47 11.13 55.67 o 
4 10 9 60.04 -11.13 66.81 o 
5 10 9 9993.02 10221.70 278.37 o 
6 10 9 11970.62 12025.53 378.58 o 
7 10 9 887.51 835.11 122.48 o 
8 10 9 257.75 211.56 155.89 o 
9 10 9 14.05 -122.48 155.89 o 
10 10 9 773.98 879.65 200.43 o 
-11 11 9 777.14 1102.34 233.83 o 
-10 11 9 24.86 -66.81 200.43 o 
-9 11 9 78.45 -22.27 155.89 o 
-8 11 9 1579.49 1692.48 189.29 o 
-7 11 9 9043.39 9241.84 345.18 o 
-6 11 9 10890.24 10232.83 556.74 o 
-5 11 9 1850.00 1570.00 133.62 o 
-4 11 9 9.33 22.27 89.08 o 
-3 11 9 1628.58 1659.08 100.21 o 
-2 11 9 1329.78 1224.82 66.81 o 
-1 11 9 10280.97 10410.99 256.10 o 
0 11 9 7414.64 7304.40 189.29 o 
1 11 9 1889.01 1748.16 55.67 o 
2 11 9 35.48 0.00 44.54 o 
3 11 9 1540.86 1603.40 77.94 o 
4 11 9 449.64 478.79 77.94 o 
5 11 9 393.46 478.79 89.08 o 
6 11 9 49.34 55.67 89.08 o 
7 11 9 599.61 612.41 122.48 o 
8 11 9 5299.04 5110.85 267.23 o 
9 11 9 6630.69 6402.48 334.04 o 
10 11 9 1657.11 1480.92 222.69 o 
-11 12 9 1753.59 1447.52 356.31 o 
-10 12 9 344.42 456.52 233.83 o 
-9 12 9 417.65 434.26 244.96 o 
-8 12 9 2348.20 2594.40 233.83 o 
-7 12 9 1202.50 968.72 200.43 o 
-6 12 9 4334.43 4465.03 222.69 o 
-5 12 9 5165.77 5044.04 244.96 o 
-4 12 9 10089.89 9898.79 367.45 o 
-3 12 9 2621.08 2538.72 111.35 o 
-2 12 9 3933.83 3719.01 133.62 o 
-1 12 9 72.64 133.62 33.40 o 
0 12 9 1835.06 1870.64 55.67 o 
1 12 9 4101.58 4030.78 122.48 o 
2 12 9 429.47 445.39 44.54 o 
3 12 9 81.97 55.67 66.81 o 
4 12 9 5854.51 6313.40 167.02 o 
5 12 9 575.49 556.74 89.08 o 
6 12 9 929.72 823.97 100.21 o 
7 12 9 3991.92 4041.91 189.29 o 
8 12 9 1275.91 1091.21 155.89 o 
9 12 9 20.30 55.67 200.43 o 
10 12 9 744.04 556.74 200.43 o 
-11 13 9 936.83 1091.21 311.77 o 
-10 13 9 145.47 155.89 222.69 o 
-9 13 9 1232.79 1224.82 178.16 o 
-8 13 9 2440.99 2483.05 200.43 o 
-7 13 9 323.65 167.02 111.35 o 
-6 13 9 8.62 144.75 111.35 o 
-5 13 9 1.09 -133.62 133.62 o 
-4 13 9 105.03 55.67 100.21 o 
-3 13 9 278.61 267.23 66.81 o 
-2 13 9 2399.13 2293.76 111.35 o 
-1 13 9 96.91 89.08 33.40 o 
0 13 9 238.93 222.69 33.40 o 
1 13 9 43.50 44.54 33.40 o 
2 13 9 63.89 66.81 44.54 o 
3 13 9 1904.30 1904.04 89.08 o 
4 13 9 6152.23 6068.44 189.29 o 
5 13 9 3698.23 3574.25 122.48 o 
6 13 9 667.29 612.41 100.21 o 
7 13 9 1983.78 1814.96 133.62 o 
8 13 9 738.26 746.03 144.75 o 
9 13 9 3.75 55.67 155.89 o 
10 13 9 6.82 89.08 222.69 o 
-11 14 9 9.86 189.29 389.72 o 
-10 14 9 333.62 256.10 222.69 o 
-9 14 9 464.59 222.69 200.43 o 
-8 14 9 12.23 33.40 144.75 o 
-7 14 9 637.52 590.14 122.48 o 
-6 14 9 2311.09 2271.49 178.16 o 
-5 14 9 7141.62 7760.92 278.37 o 
-4 14 9 66.85 77.94 89.08 o 
-3 14 9 184.31 211.56 66.81 o 
-2 14 9 43.22 33.40 55.67 o 
-1 14 9 138.20 144.75 33.40 o 
0 14 9 2102.68 2037.66 55.67 o 
1 14 9 390.44 378.58 33.40 o 
2 14 9 181.65 167.02 55.67 o 
3 14 9 326.56 367.45 100.21 o 
4 14 9 2601.39 2505.32 100.21 o 
5 14 9 3336.18 3318.16 133.62 o 
6 14 9 862.41 968.72 100.21 o 
7 14 9 1686.41 1636.81 122.48 o 
8 14 9 1120.38 1124.61 155.89 o 
9 14 9 216.98 244.96 155.89 o 
10 14 9 1088.46 768.30 211.56 o 
-11 15 9 1792.02 1614.54 278.37 o 
-10 15 9 302.67 278.37 178.16 o 
-9 15 9 2635.85 2861.63 322.91 o 
-8 15 9 6903.09 7092.84 434.26 o 
-7 15 9 899.34 1046.67 155.89 o 
-6 15 9 22.09 22.27 133.62 o 
-5 15 9 2815.12 2939.57 167.02 o 
-4 15 9 4839.18 4609.79 200.43 o 
-3 15 9 765.54 601.28 66.81 o 
-2 15 9 9506.57 9453.40 289.50 o 
-1 15 9 16353.98 16913.68 367.45 o 
0 15 9 665.36 679.22 44.54 o 
1 15 9 820.46 801.70 44.54 o 
2 15 9 67.78 33.40 55.67 o 
3 15 9 0.48 -33.40 66.81 o 
4 15 9 8822.09 9108.23 278.37 o 
5 15 9 6225.77 5890.28 211.56 o 
6 15 9 365.43 356.31 100.21 o 
7 15 9 3243.74 3006.38 155.89 o 
8 15 9 880.90 924.18 144.75 o 
9 15 9 667.63 979.86 222.69 o 
10 15 9 1308.36 1358.44 356.31 o 
-10 16 9 1480.23 1469.79 256.10 o 
-9 16 9 1646.28 1603.40 222.69 o 
-8 16 9 933.94 1291.63 189.29 o 
-7 16 9 195.08 100.21 144.75 o 
-6 16 9 2240.98 2004.25 167.02 o 
-5 16 9 3675.72 3474.04 178.16 o 
-4 16 9 3664.12 3730.14 167.02 o 
-3 16 9 1245.48 1191.42 100.21 o 
-2 16 9 213.14 122.48 44.54 o 
-1 16 9 491.20 467.66 44.54 o 
0 16 9 8943.00 9275.25 289.50 o 
1 16 9 12089.28 12704.75 367.45 o 
2 16 9 5230.44 5266.74 155.89 o 
3 16 9 419.70 467.66 66.81 o 
4 16 9 1549.62 1425.25 111.35 o 
5 16 9 1896.06 1770.43 111.35 o 
6 16 9 2928.80 2761.42 178.16 o 
7 16 9 2905.22 2828.23 189.29 o 
8 16 9 1005.05 913.05 144.75 o 
9 16 9 9.18 11.13 200.43 o 
-10 17 9 5.40 -33.40 233.83 o 
-9 17 9 298.78 467.66 211.56 o 
-8 17 9 242.67 244.96 167.02 o 
-7 17 9 3076.82 3384.96 233.83 o 
-6 17 9 2505.06 2271.49 155.89 o 
-5 17 9 19.42 122.48 144.75 o 
-4 17 9 740.16 545.60 122.48 o 
-3 17 9 1329.05 1369.57 111.35 o 
-2 17 9 593.99 612.41 77.94 o 
-1 17 9 3431.96 3429.50 133.62 o 
0 17 9 984.41 979.86 89.08 o 
1 17 9 886.74 913.05 100.21 o 
2 17 9 14915.94 14942.83 411.99 o 
3 17 9 7902.17 8139.50 222.69 o 
4 17 9 263.89 244.96 89.08 o 
5 17 9 46.16 22.27 100.21 o 
6 17 9 1259.91 1113.47 144.75 o 
7 17 9 1114.41 1091.21 144.75 o 
8 17 9 943.77 901.91 189.29 o 
9 17 9 1507.70 1536.60 222.69 o 
-10 18 9 211.24 244.96 211.56 o 
-9 18 9 870.06 990.99 256.10 o 
-8 18 9 185.58 278.37 167.02 o 
-7 18 9 152.23 167.02 122.48 o 
-6 18 9 1127.56 979.86 122.48 o 
-5 18 9 16.61 22.27 122.48 o 
-4 18 9 89.60 111.35 100.21 o 
-3 18 9 813.18 712.62 89.08 o 
-2 18 9 162.85 89.08 77.94 o 
-1 18 9 4.65 0.00 55.67 o 
0 18 9 186.82 155.89 89.08 o 
1 18 9 695.36 656.95 100.21 o 
2 18 9 0.09 -11.13 100.21 o 
3 18 9 6421.37 6413.62 200.43 o 
4 18 9 2545.87 2327.16 133.62 o 
5 18 9 139.81 89.08 133.62 o 
6 18 9 30.95 -66.81 133.62 o 
7 18 9 99.25 -167.02 167.02 o 
8 18 9 71.58 -211.56 222.69 o 
9 18 9 129.20 -44.54 289.50 o 
-10 19 9 0.75 0.00 200.43 o 
-9 19 9 470.27 411.99 189.29 o 
-8 19 9 0.31 89.08 178.16 o 
-7 19 9 4376.13 4108.72 244.96 o 
-6 19 9 5930.06 5812.34 378.58 o 
-5 19 9 74.81 -44.54 144.75 o 
-4 19 9 5.42 22.27 100.21 o 
-3 19 9 17.96 55.67 133.62 o 
-2 19 9 847.00 768.30 167.02 o 
-1 19 9 6360.90 6981.49 233.83 o 
0 19 9 3414.32 3273.62 144.75 o 
1 19 9 997.82 1113.47 122.48 o 
2 19 9 47.69 44.54 111.35 o 
3 19 9 3933.96 4264.61 178.16 o 
4 19 9 295.70 33.40 144.75 o 
5 19 9 944.31 924.18 167.02 o 
6 19 9 1487.00 1313.90 133.62 o 
7 19 9 101.73 89.08 133.62 o 
8 19 9 436.19 367.45 167.02 o 
9 19 9 1401.24 1191.42 244.96 o 
-10 20 9 3450.46 3474.04 411.99 o 
-9 20 9 1944.98 2204.68 244.96 o 
-8 20 9 412.15 389.72 189.29 o 
-7 20 9 38.88 -44.54 144.75 o 
-6 20 9 206.08 222.69 178.16 o 
-5 20 9 1495.60 1280.50 189.29 o 
-4 20 9 3225.79 3050.92 233.83 o 
-3 20 9 7491.12 7115.10 367.45 o 
-2 20 9 530.12 690.35 167.02 o 
-1 20 9 5266.51 5667.59 200.43 o 
0 20 9 7259.26 7560.50 256.10 o 
1 20 9 1906.45 2126.74 133.62 o 
2 20 9 5595.07 5856.88 211.56 o 
3 20 9 5160.23 5021.77 189.29 o 
4 20 9 194.72 200.43 111.35 o 
5 20 9 2733.22 2917.30 178.16 o 
6 20 9 2223.89 2137.87 189.29 o 
7 20 9 174.98 111.35 155.89 o 
8 20 9 100.25 155.89 178.16 o 
9 20 9 275.66 200.43 200.43 o 
-10 21 9 214.59 111.35 467.66 o 
-9 21 9 404.01 556.74 322.91 o 
-8 21 9 1326.01 1113.47 256.10 o 
-7 21 9 447.20 256.10 256.10 o 
-6 21 9 390.47 100.21 133.62 o 
-5 21 9 513.76 545.60 211.56 o 
-4 21 9 413.32 155.89 155.89 o 
-3 21 9 5510.40 5511.70 256.10 o 
-2 21 9 5316.73 5121.98 244.96 o 
-1 21 9 889.54 935.32 77.94 o 
0 21 9 6.24 -22.27 77.94 o 
1 21 9 710.79 645.82 111.35 o 
2 21 9 361.92 434.26 122.48 o 
3 21 9 5332.85 5578.51 200.43 o 
4 21 9 13425.18 13283.76 456.52 o 
5 21 9 7208.78 7382.34 300.64 o 
6 21 9 8.20 -133.62 144.75 o 
7 21 9 1003.53 1158.01 189.29 o 
8 21 9 48.02 122.48 222.69 o 
9 21 9 498.23 545.60 222.69 o 
-9 22 9 27.64 55.67 356.31 o 
-8 22 9 2452.33 2037.66 267.23 o 
-7 22 9 633.06 645.82 267.23 o 
-6 22 9 543.07 746.03 244.96 o 
-5 22 9 3431.49 3062.06 278.37 o 
-4 22 9 2664.60 2672.34 233.83 o 
-3 22 9 676.34 623.55 144.75 o 
-2 22 9 29.34 -55.67 178.16 o 
-1 22 9 7676.80 7193.05 300.64 o 
0 22 9 924.99 868.51 144.75 o 
1 22 9 854.16 1046.67 111.35 o 
2 22 9 597.29 478.79 111.35 o 
3 22 9 402.08 211.56 100.21 o 
4 22 9 22.02 -33.40 122.48 o 
5 22 9 1877.35 1592.27 155.89 o 
6 22 9 380.00 411.99 155.89 o 
7 22 9 358.62 378.58 155.89 o 
8 22 9 111.00 11.13 178.16 o 
-9 23 9 1.09 89.08 334.04 o 
-8 23 9 91.98 200.43 300.64 o 
-7 23 9 522.85 857.38 233.83 o 
-6 23 9 137.61 278.37 244.96 o 
-5 23 9 794.48 645.82 189.29 o 
-4 23 9 9.32 -66.81 155.89 o 
-3 23 9 1552.35 1247.09 211.56 o 
-2 23 9 820.13 1057.80 200.43 o 
-1 23 9 688.01 623.55 89.08 o 
0 23 9 645.40 601.28 89.08 o 
1 23 9 72.82 -11.13 89.08 o 
2 23 9 47.37 33.40 122.48 o 
3 23 9 44.19 -33.40 133.62 o 
4 23 9 302.55 222.69 133.62 o 
5 23 9 1402.75 1636.81 155.89 o 
6 23 9 412.64 623.55 178.16 o 
7 23 9 158.87 133.62 189.29 o 
8 23 9 12.05 0.00 244.96 o 
-9 24 9 1685.69 1870.64 367.45 o 
-8 24 9 2714.41 2984.11 356.31 o 
-7 24 9 1517.86 1659.08 256.10 o 
-6 24 9 413.34 244.96 211.56 o 
-5 24 9 1310.74 1570.00 345.18 o 
-4 24 9 896.95 846.24 211.56 o 
-3 24 9 540.53 512.20 200.43 o 
-2 24 9 24.54 -11.13 178.16 o 
-1 24 9 26.81 55.67 144.75 o 
0 24 9 3582.45 3607.66 167.02 o 
1 24 9 15716.24 16290.14 901.91 o 
2 24 9 9052.46 9230.71 411.99 o 
3 24 9 3.88 -11.13 111.35 o 
4 24 9 100.51 144.75 122.48 o 
5 24 9 81.60 167.02 155.89 o 
6 24 9 125.70 100.21 155.89 o 
7 24 9 972.04 1057.80 189.29 o 
8 24 9 781.84 723.76 211.56 o 
-9 25 9 217.53 300.64 289.50 o 
-8 25 9 1751.65 1881.77 467.66 o 
-7 25 9 2517.92 2728.01 334.04 o 
-6 25 9 36.81 0.00 211.56 o 
-5 25 9 25.83 133.62 189.29 o 
-4 25 9 223.67 189.29 178.16 o 
-3 25 9 1654.62 1525.46 200.43 o 
-2 25 9 8617.12 8440.14 423.12 o 
-1 25 9 3443.44 3841.49 389.72 o 
0 25 9 124.72 111.35 111.35 o 
1 25 9 117.27 89.08 111.35 o 
2 25 9 748.59 823.97 144.75 o 
3 25 9 7454.26 7850.00 300.64 o 
4 25 9 5403.55 5801.20 244.96 o 
5 25 9 975.38 857.38 155.89 o 
6 25 9 4.50 11.13 133.62 o 
7 25 9 709.45 634.68 189.29 o 
8 25 9 1638.83 1480.92 211.56 o 
-8 26 9 159.31 501.06 345.18 o 
-7 26 9 96.46 55.67 311.77 o 
-6 26 9 476.38 623.55 378.58 o 
-5 26 9 919.47 857.38 211.56 o 
-4 26 9 2245.01 2327.16 256.10 o 
-3 26 9 6419.79 6402.48 423.12 o 
-2 26 9 2761.11 2327.16 244.96 o 
-1 26 9 391.52 300.64 200.43 o 
0 26 9 2024.90 1993.12 155.89 o 
1 26 9 142.53 244.96 111.35 o 
2 26 9 833.63 746.03 122.48 o 
3 26 9 1721.58 1737.02 144.75 o 
4 26 9 196.85 278.37 189.29 o 
5 26 9 1426.88 1625.67 178.16 o 
6 26 9 642.23 534.47 189.29 o 
7 26 9 626.08 501.06 189.29 o 
-8 27 9 119.08 -167.02 233.83 o 
-7 27 9 241.36 244.96 322.91 o 
-6 27 9 445.53 434.26 278.37 o 
-5 27 9 396.51 534.47 256.10 o 
-4 27 9 368.47 256.10 200.43 o 
-3 27 9 187.64 89.08 178.16 o 
-2 27 9 10.08 -155.89 211.56 o 
-1 27 9 87.77 211.56 144.75 o 
0 27 9 175.68 122.48 167.02 o 
1 27 9 17.34 -100.21 122.48 o 
2 27 9 283.59 289.50 133.62 o 
3 27 9 6.21 -22.27 144.75 o 
4 27 9 1197.92 1180.28 167.02 o 
5 27 9 478.92 489.93 144.75 o 
6 27 9 53.75 300.64 222.69 o 
7 27 9 17.78 167.02 167.02 o 
-8 28 9 52.33 -22.27 322.91 o 
-7 28 9 115.98 -66.81 311.77 o 
-6 28 9 35.51 -144.75 278.37 o 
-5 28 9 198.89 322.91 267.23 o 
-4 28 9 4332.34 4420.50 389.72 o 
-3 28 9 1563.03 1258.23 334.04 o 
-2 28 9 602.89 289.50 155.89 o 
-1 28 9 966.46 1881.77 768.30 o 
0 28 9 832.49 634.68 300.64 o 
1 28 9 1489.77 1347.30 144.75 o 
2 28 9 379.09 367.45 133.62 o 
3 28 9 1200.60 957.59 144.75 o 
4 28 9 52.20 -66.81 144.75 o 
5 28 9 708.76 723.76 211.56 o 
6 28 9 1430.15 1826.10 200.43 o 
7 28 9 205.56 244.96 222.69 o 
-7 29 9 2969.15 2728.01 378.58 o 
-6 29 9 1365.92 1659.08 267.23 o 
-5 29 9 260.45 -11.13 267.23 o 
-4 29 9 2178.13 2393.97 289.50 o 
-3 29 9 3570.07 3518.58 256.10 o 
-2 29 9 488.99 456.52 189.29 o 
-1 29 9 2378.03 2059.93 222.69 o 
0 29 9 2202.99 2549.86 311.77 o 
1 29 9 374.08 478.79 222.69 o 
2 29 9 5610.60 5600.78 233.83 o 
3 29 9 6185.10 6625.18 278.37 o 
4 29 9 2328.22 2126.74 233.83 o 
5 29 9 158.58 77.94 189.29 o 
6 29 9 55.22 334.04 278.37 o 
7 29 9 1120.94 857.38 211.56 o 
-7 30 9 104.70 -144.75 267.23 o 
-6 30 9 833.02 723.76 378.58 o 
-5 30 9 2953.41 2883.90 311.77 o 
-4 30 9 5682.58 5489.43 423.12 o 
-3 30 9 3482.85 3685.60 334.04 o 
-2 30 9 3199.02 3474.04 267.23 o 
-1 30 9 691.13 879.65 211.56 o 
0 30 9 437.62 244.96 167.02 o 
1 30 9 276.03 167.02 233.83 o 
2 30 9 1187.82 1503.19 178.16 o 
3 30 9 143.32 100.21 178.16 o 
4 30 9 86.84 111.35 155.89 o 
5 30 9 367.10 144.75 222.69 o 
6 30 9 1024.30 1091.21 189.29 o 
-7 31 9 14.96 11.13 445.39 o 
-6 31 9 144.57 200.43 256.10 o 
-5 31 9 19.92 -211.56 289.50 o 
-4 31 9 7.57 -167.02 222.69 o 
-3 31 9 455.72 501.06 256.10 o 
-2 31 9 2356.91 2160.14 278.37 o 
-1 31 9 707.84 634.68 334.04 o 
0 31 9 2537.55 2594.40 278.37 o 
1 31 9 192.70 289.50 178.16 o 
2 31 9 761.95 612.41 189.29 o 
3 31 9 234.84 122.48 155.89 o 
4 31 9 2163.91 2126.74 211.56 o 
5 31 9 336.61 267.23 211.56 o 
6 31 9 188.78 133.62 189.29 o 
-6 32 9 39.47 -66.81 322.91 o 
-5 32 9 157.59 111.35 256.10 o 
-4 32 9 793.74 823.97 289.50 o 
-3 32 9 908.43 812.84 278.37 o 
-2 32 9 968.42 757.16 267.23 o 
-1 32 9 13.82 44.54 256.10 o 
0 32 9 224.44 100.21 178.16 o 
1 32 9 37.59 445.39 267.23 o 
2 32 9 112.75 11.13 256.10 o 
3 32 9 241.33 389.72 155.89 o 
4 32 9 54.01 11.13 167.02 o 
5 32 9 153.30 378.58 211.56 o 
-6 33 9 67.76 -89.08 278.37 o 
-5 33 9 165.57 -100.21 311.77 o 
-4 33 9 8.39 -22.27 289.50 o 
-3 33 9 1321.37 1447.52 300.64 o 
-2 33 9 5079.39 5589.64 434.26 o 
-1 33 9 2106.94 2382.84 267.23 o 
0 33 9 351.87 178.16 267.23 o 
1 33 9 2334.49 2293.76 300.64 o 
2 33 9 352.55 322.91 222.69 o 
3 33 9 3045.75 3396.10 278.37 o 
4 33 9 2364.49 2316.03 211.56 o 
5 33 9 844.99 1202.55 211.56 o 
-5 34 9 2737.89 3429.50 400.85 o 
-4 34 9 2539.36 2371.70 345.18 o 
-3 34 9 1196.47 935.32 289.50 o 
-2 34 9 3250.45 3251.35 334.04 o 
-1 34 9 720.41 946.45 400.85 o 
0 34 9 14.73 -55.67 189.29 o 
1 34 9 1303.04 1581.13 178.16 o 
2 34 9 893.76 846.24 189.29 o 
3 34 9 153.65 122.48 189.29 o 
4 34 9 368.65 567.87 200.43 o 
-4 35 9 10.32 133.62 322.91 o 
-3 35 9 174.66 44.54 300.64 o 
-2 35 9 43.98 167.02 244.96 o 
-1 35 9 531.76 367.45 289.50 o 
0 35 9 905.54 924.18 289.50 o 
1 35 9 443.54 489.93 233.83 o 
2 35 9 2043.15 2705.74 311.77 o 
3 35 9 893.64 801.70 222.69 o 
4 35 9 24.54 -55.67 222.69 o 
-4 36 9 6.98 -133.62 434.26 o 
-3 36 9 402.65 489.93 322.91 o 
-2 36 9 633.13 634.68 256.10 o 
-1 36 9 1134.54 857.38 256.10 o 
0 36 9 301.91 345.18 256.10 o 
1 36 9 3.87 -89.08 300.64 o 
2 36 9 171.00 389.72 222.69 o 
3 36 9 330.84 523.33 267.23 o 
-3 37 9 1478.11 1347.30 345.18 o 
-2 37 9 34.07 -100.21 311.77 o 
-1 37 9 239.66 467.66 311.77 o 
0 37 9 112.16 -55.67 311.77 o 
1 37 9 158.76 -33.40 222.69 o 
2 37 9 2537.79 2193.55 300.64 o 
-1 38 9 791.10 1681.35 534.47 o 
0 38 9 1175.08 913.05 367.45 o 
-11 0 10 213.58 -256.10 567.87 o 
-7 0 10 17.89 11.13 144.75 o 
-6 0 10 3065.95 2850.50 167.02 o 
-5 0 10 1095.34 968.72 111.35 o 
-4 0 10 8605.52 8473.54 612.41 o 
-3 0 10 38.01 44.54 66.81 o 
-2 0 10 3508.57 3607.66 144.75 o 
-1 0 10 15828.93 16290.14 645.82 o 
0 0 10 475.55 411.99 89.08 o 
1 0 10 339.39 334.04 100.21 o 
2 0 10 4045.06 4164.40 155.89 o 
3 0 10 7267.01 7270.99 244.96 o 
4 0 10 23.66 66.81 89.08 o 
5 0 10 2372.85 2293.76 144.75 o 
6 0 10 3630.21 3529.72 222.69 o 
7 0 10 541.58 534.47 167.02 o 
8 0 10 41.86 55.67 200.43 o 
9 0 10 701.72 1191.42 267.23 o 
10 0 10 193.85 389.72 256.10 o 
-11 1 10 1828.41 2048.79 812.84 o 
-8 1 10 590.61 523.33 189.29 o 
-7 1 10 5910.37 6112.98 411.99 o 
-6 1 10 9219.75 9653.83 322.91 o 
-5 1 10 10990.14 11112.48 289.50 o 
-4 1 10 424.19 400.85 66.81 o 
-3 1 10 109.08 22.27 44.54 o 
-2 1 10 624.13 489.93 55.67 o 
-1 1 10 6635.76 6536.10 200.43 o 
0 1 10 6813.40 6970.35 189.29 o 
1 1 10 976.58 823.97 77.94 o 
2 1 10 357.08 434.26 66.81 o 
3 1 10 4664.59 4721.13 144.75 o 
4 1 10 6949.39 7605.03 256.10 o 
5 1 10 10757.12 10566.88 244.96 o 
6 1 10 1262.87 1302.77 100.21 o 
7 1 10 161.61 155.89 122.48 o 
8 1 10 564.71 445.39 133.62 o 
9 1 10 177.58 200.43 167.02 o 
10 1 10 484.23 623.55 178.16 o 
-11 2 10 39.91 378.58 556.74 o 
-10 2 10 61.89 -133.62 334.04 o 
-9 2 10 1.23 -66.81 400.85 o 
-8 2 10 744.08 445.39 189.29 o 
-6 2 10 289.00 289.50 77.94 o 
-5 2 10 846.81 901.91 77.94 o 
-4 2 10 672.66 634.68 55.67 o 
-3 2 10 1436.54 1358.44 77.94 o 
-2 2 10 3410.20 3474.04 100.21 o 
-1 2 10 13246.80 13873.90 389.72 o 
0 2 10 18.57 55.67 55.67 o 
1 2 10 6780.02 7103.97 189.29 o 
2 2 10 428.14 434.26 66.81 o 
3 2 10 897.89 846.24 66.81 o 
4 2 10 9.39 -11.13 77.94 o 
5 2 10 66.49 89.08 77.94 o 
6 2 10 16.96 44.54 89.08 o 
7 2 10 130.74 55.67 133.62 o 
8 2 10 321.83 501.06 144.75 o 
9 2 10 14.22 89.08 167.02 o 
10 2 10 1520.94 1414.11 200.43 o 
-11 3 10 805.18 879.65 411.99 o 
-10 3 10 338.90 334.04 334.04 o 
-9 3 10 97.04 -222.69 411.99 o 
-8 3 10 176.73 122.48 178.16 o 
-7 3 10 2401.73 2761.42 200.43 o 
-6 3 10 4304.73 4342.55 155.89 o 
-5 3 10 259.81 267.23 66.81 o 
-4 3 10 12.47 -11.13 44.54 o 
-3 3 10 152.01 133.62 44.54 o 
-2 3 10 168.07 167.02 44.54 o 
-1 3 10 10919.69 10778.44 300.64 o 
0 3 10 9555.90 9898.79 244.96 o 
1 3 10 192.91 144.75 66.81 o 
2 3 10 1911.77 2037.66 89.08 o 
3 3 10 3987.72 4375.96 122.48 o 
4 3 10 5424.61 5389.22 155.89 o 
5 3 10 4580.10 4587.52 133.62 o 
6 3 10 5350.52 5255.60 178.16 o 
7 3 10 1100.68 1102.34 111.35 o 
8 3 10 2.32 -122.48 133.62 o 
9 3 10 1464.41 1380.71 167.02 o 
10 3 10 36.06 33.40 189.29 o 
-11 4 10 243.16 790.57 400.85 o 
-10 4 10 1153.38 1169.15 512.20 o 
-9 4 10 2239.88 2583.26 512.20 o 
-8 4 10 4956.82 5188.79 267.23 o 
-7 4 10 230.65 289.50 133.62 o 
-6 4 10 1200.52 1080.07 100.21 o 
-5 4 10 3076.96 2861.63 122.48 o 
-4 4 10 82.03 100.21 44.54 o 
-3 4 10 519.65 445.39 44.54 o 
-2 4 10 5.76 22.27 44.54 o 
-1 4 10 1356.60 1347.30 66.81 o 
0 4 10 3928.05 4097.59 122.48 o 
1 4 10 2860.47 3006.38 133.62 o 
2 4 10 7813.85 8028.15 256.10 o 
3 4 10 688.04 701.49 77.94 o 
4 4 10 140.00 133.62 66.81 o 
5 4 10 90.20 66.81 77.94 o 
6 4 10 3108.47 3028.65 133.62 o 
7 4 10 1831.84 1926.31 167.02 o 
8 4 10 790.04 701.49 167.02 o 
9 4 10 187.86 44.54 155.89 o 
10 4 10 1268.26 1213.69 200.43 o 
-11 5 10 2242.29 2883.90 623.55 o 
-10 5 10 2016.74 2193.55 400.85 o 
-9 5 10 6.58 -100.21 211.56 o 
-8 5 10 1373.75 1369.57 178.16 o 
-7 5 10 2438.32 2817.09 189.29 o 
-6 5 10 1753.86 2093.33 155.89 o 
-5 5 10 12663.13 12548.86 356.31 o 
-4 5 10 1519.04 1425.25 55.67 o 
-3 5 10 4011.25 4041.91 100.21 o 
-2 5 10 22046.74 22648.08 523.33 o 
-1 5 10 6742.38 7070.57 178.16 o 
0 5 10 2116.35 2215.82 89.08 o 
1 5 10 348.48 345.18 66.81 o 
2 5 10 598.26 623.55 66.81 o 
3 5 10 4876.66 5099.72 133.62 o 
4 5 10 6733.41 7070.57 189.29 o 
5 5 10 9887.01 10099.22 300.64 o 
6 5 10 843.10 835.11 122.48 o 
7 5 10 2.84 22.27 100.21 o 
8 5 10 211.42 167.02 155.89 o 
9 5 10 1262.30 1291.63 178.16 o 
10 5 10 3972.86 4019.64 256.10 o 
-11 6 10 110.07 734.89 411.99 o 
-10 6 10 164.60 77.94 489.93 o 
-9 6 10 444.77 523.33 200.43 o 
-8 6 10 1.01 0.00 189.29 o 
-7 6 10 287.45 300.64 167.02 o 
-6 6 10 9.34 122.48 144.75 o 
-5 6 10 989.60 1135.74 111.35 o 
-4 6 10 4102.97 4008.51 89.08 o 
-3 6 10 4437.09 4587.52 100.21 o 
-2 6 10 1410.07 1336.17 55.67 o 
-1 6 10 321.22 289.50 44.54 o 
0 6 10 0.13 -33.40 55.67 o 
1 6 10 66.12 11.13 66.81 o 
2 6 10 1073.90 1013.26 77.94 o 
3 6 10 169.50 178.16 66.81 o 
4 6 10 789.78 790.57 77.94 o 
5 6 10 149.48 55.67 77.94 o 
6 6 10 3311.58 3173.40 133.62 o 
7 6 10 1538.76 1402.98 122.48 o 
8 6 10 87.76 77.94 144.75 o 
9 6 10 196.49 200.43 189.29 o 
10 6 10 7.18 144.75 189.29 o 
-11 7 10 974.87 1158.01 590.14 o 
-9 7 10 33.06 100.21 200.43 o 
-8 7 10 849.98 924.18 178.16 o 
-7 7 10 483.05 445.39 133.62 o 
-6 7 10 1884.32 1692.48 155.89 o 
-5 7 10 3942.70 4119.86 189.29 o 
-4 7 10 4049.56 4175.53 155.89 o 
-3 7 10 2465.35 2371.70 155.89 o 
-2 7 10 6131.66 6035.03 133.62 o 
-1 7 10 383.03 334.04 44.54 o 
0 7 10 2932.97 3028.65 100.21 o 
1 7 10 5291.00 5144.25 155.89 o 
2 7 10 3926.10 3808.08 111.35 o 
3 7 10 1010.47 1068.94 66.81 o 
4 7 10 7047.45 6859.01 189.29 o 
5 7 10 604.97 512.20 89.08 o 
6 7 10 155.95 155.89 100.21 o 
7 7 10 78.29 89.08 133.62 o 
8 7 10 768.16 846.24 167.02 o 
9 7 10 218.91 89.08 178.16 o 
10 7 10 481.39 311.77 211.56 o 
-11 8 10 143.18 -44.54 411.99 o 
-10 8 10 807.36 445.39 244.96 o 
-9 8 10 126.61 222.69 200.43 o 
-8 8 10 470.79 300.64 178.16 o 
-7 8 10 16.73 55.67 155.89 o 
-6 8 10 77.19 178.16 133.62 o 
-5 8 10 791.20 668.09 122.48 o 
-4 8 10 2779.79 2672.34 144.75 o 
-3 8 10 1984.30 1926.31 100.21 o 
-2 8 10 510.38 512.20 44.54 o 
-1 8 10 438.66 389.72 44.54 o 
0 8 10 2248.05 2271.49 77.94 o 
1 8 10 1265.88 1280.50 66.81 o 
2 8 10 2279.15 2149.01 89.08 o 
3 8 10 27.45 22.27 55.67 o 
4 8 10 61.33 111.35 66.81 o 
5 8 10 15.41 0.00 89.08 o 
6 8 10 1451.09 1358.44 111.35 o 
7 8 10 747.95 590.14 122.48 o 
8 8 10 147.94 300.64 133.62 o 
9 8 10 20.68 189.29 178.16 o 
10 8 10 31.22 -11.13 211.56 o 
-11 9 10 1159.92 734.89 300.64 o 
-10 9 10 824.42 890.78 233.83 o 
-9 9 10 776.35 723.76 167.02 o 
-8 9 10 2871.55 3095.46 222.69 o 
-7 9 10 19336.71 21267.37 846.24 o 
-6 9 10 11952.22 12626.81 567.87 o 
-5 9 10 1.09 -44.54 100.21 o 
-4 9 10 602.40 601.28 122.48 o 
-3 9 10 1177.26 1247.09 77.94 o 
-2 9 10 1971.97 1814.96 89.08 o 
-1 9 10 12672.25 12626.81 278.37 o 
0 9 10 25356.19 26200.07 690.35 o 
1 9 10 6452.31 6758.79 144.75 o 
2 9 10 51.78 66.81 55.67 o 
3 9 10 981.27 968.72 66.81 o 
4 9 10 276.58 211.56 77.94 o 
5 9 10 2342.48 2238.08 122.48 o 
6 9 10 4085.23 3919.43 178.16 o 
7 9 10 154.75 44.54 122.48 o 
8 9 10 5990.82 6391.35 356.31 o 
9 9 10 7622.23 7204.18 322.91 o 
10 9 10 2177.20 2082.20 233.83 o 
-11 10 10 173.07 155.89 267.23 o 
-10 10 10 563.53 601.28 267.23 o 
-9 10 10 803.47 668.08 211.56 o 
-8 10 10 341.07 489.93 222.69 o 
-7 10 10 38.35 77.94 133.62 o 
-6 10 10 585.90 556.74 144.75 o 
-5 10 10 734.40 868.51 167.02 o 
-4 10 10 10558.90 11112.48 334.04 o 
-3 10 10 6046.09 5745.53 189.29 o 
-2 10 10 1701.81 1536.60 89.08 o 
-1 10 10 458.62 356.31 44.54 o 
0 10 10 12.90 0.00 44.54 o 
1 10 10 272.30 311.77 44.54 o 
2 10 10 3910.11 4086.45 100.21 o 
3 10 10 2507.07 2594.40 100.21 o 
4 10 10 3.71 -66.81 66.81 o 
5 10 10 2487.13 2271.49 111.35 o 
6 10 10 7008.32 7315.53 222.69 o 
7 10 10 409.78 501.06 111.35 o 
8 10 10 349.51 111.35 133.62 o 
9 10 10 204.91 256.10 178.16 o 
10 10 10 25.17 111.35 189.29 o 
-11 11 10 191.35 189.29 256.10 o 
-10 11 10 11.46 111.35 278.37 o 
-9 11 10 931.81 701.49 211.56 o 
-8 11 10 12.99 -66.81 167.02 o 
-7 11 10 663.62 712.62 167.02 o 
-6 11 10 112.98 300.64 178.16 o 
-5 11 10 18.23 44.54 100.21 o 
-4 11 10 14.96 -11.13 89.08 o 
-3 11 10 43.13 89.08 77.94 o 
-2 11 10 640.32 612.41 77.94 o 
-1 11 10 730.52 712.62 33.40 o 
0 11 10 1987.28 1759.29 66.81 o 
1 11 10 2.17 -44.54 44.54 o 
2 11 10 2456.94 2338.30 89.08 o 
3 11 10 125.23 167.02 55.67 o 
4 11 10 64.55 111.35 77.94 o 
5 11 10 162.59 189.29 89.08 o 
6 11 10 2593.23 2572.13 122.48 o 
7 11 10 1571.76 1503.19 144.75 o 
8 11 10 359.11 211.56 133.62 o 
9 11 10 45.97 222.69 211.56 o 
10 11 10 26.61 233.83 256.10 o 
-11 12 10 662.31 456.52 311.77 o 
-10 12 10 29.23 22.27 233.83 o 
-9 12 10 353.98 590.14 178.16 o 
-8 12 10 68.76 144.75 189.29 o 
-7 12 10 3742.15 3407.23 222.69 o 
-6 12 10 996.65 913.05 155.89 o 
-5 12 10 1466.63 1336.17 133.62 o 
-4 12 10 2417.04 2360.57 133.62 o 
-3 12 10 628.37 668.08 89.08 o 
-2 12 10 120.17 55.67 66.81 o 
-1 12 10 93.78 100.21 33.40 o 
0 12 10 973.41 890.78 55.67 o 
1 12 10 223.54 256.10 44.54 o 
2 12 10 270.11 322.91 55.67 o 
3 12 10 690.38 690.35 66.81 o 
4 12 10 924.86 846.24 89.08 o 
5 12 10 5504.44 5611.91 178.16 o 
6 12 10 2400.91 2271.49 155.89 o 
7 12 10 64.15 155.89 111.35 o 
8 12 10 12.50 11.13 144.75 o 
9 12 10 21.49 167.02 200.43 o 
10 12 10 309.03 200.43 278.37 o 
-10 13 10 12.37 0.00 233.83 o 
-9 13 10 181.41 322.91 189.29 o 
-8 13 10 1743.32 1558.86 256.10 o 
-6 13 10 1041.22 1046.67 155.89 o 
-5 13 10 2226.59 2071.06 155.89 o 
-4 13 10 2.09 -22.27 111.35 o 
-3 13 10 1874.93 1647.94 111.35 o 
-2 13 10 9289.71 9175.03 267.23 o 
-1 13 10 10867.02 10967.73 267.23 o 
0 13 10 1807.18 1703.62 55.67 o 
1 13 10 1853.34 2015.39 89.08 o 
2 13 10 610.55 545.60 55.67 o 
3 13 10 3445.00 3462.91 122.48 o 
4 13 10 8636.10 8918.93 267.23 o 
5 13 10 2301.46 2093.33 111.35 o 
6 13 10 8.60 -11.13 100.21 o 
7 13 10 228.27 233.83 111.35 o 
8 13 10 879.17 857.38 144.75 o 
9 13 10 2433.84 2527.59 244.96 o 
-10 14 10 372.48 445.39 200.43 o 
-9 14 10 1360.54 1436.38 200.43 o 
-8 14 10 9688.43 8963.47 434.26 o 
-7 14 10 895.02 968.72 367.45 o 
-6 14 10 3461.34 3262.48 211.56 o 
-5 14 10 6022.10 6380.21 367.45 o 
-4 14 10 2493.10 2316.03 133.62 o 
-3 14 10 1399.89 1492.06 100.21 o 
-2 14 10 11738.08 11769.43 367.45 o 
-1 14 10 3150.68 2972.98 89.08 o 
0 14 10 2874.00 2906.17 89.08 o 
1 14 10 6312.33 6380.21 155.89 o 
2 14 10 6288.96 6447.02 178.16 o 
3 14 10 52.47 77.94 77.94 o 
4 14 10 1.75 -89.08 89.08 o 
5 14 10 695.46 623.55 100.21 o 
6 14 10 617.81 656.95 111.35 o 
7 14 10 8322.78 8885.53 334.04 o 
8 14 10 3348.70 3585.39 222.69 o 
9 14 10 11.13 -111.35 244.96 o 
-10 15 10 428.52 222.69 256.10 o 
-9 15 10 131.80 167.02 178.16 o 
-8 15 10 219.19 -77.94 200.43 o 
-7 15 10 8.84 -89.08 222.69 o 
-6 15 10 221.65 144.75 133.62 o 
-5 15 10 178.27 167.02 111.35 o 
-4 15 10 18.50 -44.54 111.35 o 
-3 15 10 296.04 289.50 89.08 o 
-2 15 10 3.65 -55.67 77.94 o 
-1 15 10 480.05 423.12 44.54 o 
0 15 10 323.57 244.96 44.54 o 
1 15 10 1750.04 1647.94 55.67 o 
2 15 10 3818.35 3641.06 111.35 o 
3 15 10 210.79 211.56 66.81 o 
4 15 10 61.09 0.00 77.94 o 
5 15 10 301.12 222.69 100.21 o 
6 15 10 25.06 89.08 100.21 o 
7 15 10 18.39 -111.35 144.75 o 
8 15 10 38.88 -66.81 144.75 o 
9 15 10 244.69 66.81 211.56 o 
-10 16 10 1972.04 1926.31 244.96 o 
-9 16 10 395.91 356.31 178.16 o 
-8 16 10 514.79 334.04 167.02 o 
-7 16 10 0.62 -44.54 222.69 o 
-6 16 10 6011.12 6224.33 334.04 o 
-5 16 10 2698.84 2594.40 167.02 o 
-4 16 10 434.83 267.23 111.35 o 
-3 16 10 275.15 144.75 100.21 o 
-2 16 10 505.49 501.06 89.08 o 
-1 16 10 3489.19 3529.72 100.21 o 
0 16 10 5.39 -11.13 44.54 o 
1 16 10 14.89 44.54 66.81 o 
2 16 10 246.48 222.69 111.35 o 
3 16 10 3397.73 3251.35 144.75 o 
4 16 10 181.70 178.16 111.35 o 
5 16 10 903.39 879.65 122.48 o 
6 16 10 181.27 790.57 200.43 o 
7 16 10 1655.93 1402.98 189.29 o 
8 16 10 215.26 300.64 144.75 o 
9 16 10 447.06 467.66 189.29 o 
-10 17 10 402.61 489.93 256.10 o 
-9 17 10 257.34 122.48 189.29 o 
-8 17 10 1404.19 1024.40 211.56 o 
-7 17 10 1471.68 1547.73 211.56 o 
-6 17 10 1003.43 1035.53 144.75 o 
-5 17 10 2790.74 2427.38 189.29 o 
-4 17 10 133.91 178.16 89.08 o 
-3 17 10 1367.02 1336.17 100.21 o 
-2 17 10 5380.47 5289.01 200.43 o 
-1 17 10 3691.57 3596.52 133.62 o 
0 17 10 1084.86 968.72 89.08 o 
1 17 10 10.65 0.00 89.08 o 
2 17 10 143.66 167.02 100.21 o 
3 17 10 1868.54 1892.91 133.62 o 
4 17 10 3296.55 3229.08 178.16 o 
5 17 10 3231.78 3351.56 178.16 o 
6 17 10 197.94 -11.13 133.62 o 
7 17 10 58.40 33.40 144.75 o 
8 17 10 12.86 133.62 222.69 o 
9 17 10 1363.18 1380.71 244.96 o 
-10 18 10 2638.84 2650.07 389.72 o 
-9 18 10 2612.21 2538.72 311.77 o 
-8 18 10 772.02 946.45 278.37 o 
-7 18 10 70.09 189.29 189.29 o 
-6 18 10 595.38 645.82 167.02 o 
-5 18 10 824.01 968.72 178.16 o 
-4 18 10 3181.92 3073.19 233.83 o 
-3 18 10 5378.35 4977.23 256.10 o 
-2 18 10 1120.90 790.57 178.16 o 
-1 18 10 725.52 757.16 66.81 o 
0 18 10 4909.54 4832.48 178.16 o 
1 18 10 338.05 445.39 100.21 o 
2 18 10 10076.74 10878.65 345.18 o 
3 18 10 9526.80 10522.34 311.77 o 
4 18 10 1202.98 1191.42 122.48 o 
5 18 10 4574.80 4865.89 222.69 o 
6 18 10 3251.56 3140.00 189.29 o 
7 18 10 1624.84 1480.92 189.29 o 
8 18 10 1457.80 1625.67 189.29 o 
9 18 10 533.78 579.01 233.83 o 
-10 19 10 72.64 11.13 345.18 o 
-9 19 10 727.44 378.58 322.91 o 
-8 19 10 86.16 89.08 189.29 o 
-7 19 10 1136.87 1057.80 211.56 o 
-6 19 10 1201.29 990.99 200.43 o 
-5 19 10 107.35 44.54 200.43 o 
-4 19 10 12.25 -77.94 178.16 o 
-3 19 10 25.79 -122.48 144.75 o 
-2 19 10 6.83 0.00 167.02 o 
-1 19 10 212.39 222.69 66.81 o 
0 19 10 15.65 -11.13 77.94 o 
1 19 10 130.05 44.54 100.21 o 
2 19 10 1356.29 1436.38 144.75 o 
3 19 10 4013.37 4075.32 200.43 o 
4 19 10 2549.00 2405.11 155.89 o 
5 19 10 306.79 345.18 155.89 o 
6 19 10 1116.99 1135.74 200.43 o 
7 19 10 2.55 33.40 155.89 o 
8 19 10 61.21 155.89 167.02 o 
9 19 10 299.86 22.27 322.91 o 
-9 20 10 417.37 612.41 278.37 o 
-8 20 10 1849.39 1993.12 311.77 o 
-7 20 10 193.23 334.04 267.23 o 
-6 20 10 51.87 122.48 222.69 o 
-5 20 10 496.72 311.77 211.56 o 
-4 20 10 1203.52 835.11 167.02 o 
-3 20 10 9.71 -11.13 144.75 o 
-2 20 10 5.30 222.69 167.02 o 
-1 20 10 505.81 623.55 144.75 o 
0 20 10 470.72 322.91 167.02 o 
1 20 10 3527.48 3418.37 167.02 o 
2 20 10 2630.10 2572.13 178.16 o 
3 20 10 65.90 0.00 122.48 o 
4 20 10 577.39 668.08 144.75 o 
5 20 10 946.80 768.30 155.89 o 
6 20 10 75.75 122.48 144.75 o 
7 20 10 354.58 189.29 189.29 o 
8 20 10 258.91 178.16 178.16 o 
-9 21 10 464.86 478.79 334.04 o 
-8 21 10 168.84 167.02 233.83 o 
-7 21 10 6194.94 6346.81 489.93 o 
-6 21 10 2523.15 2204.68 278.37 o 
-5 21 10 65.18 122.48 155.89 o 
-4 21 10 598.11 512.20 200.43 o 
-3 21 10 27.90 -133.62 178.16 o 
-2 21 10 319.56 167.02 178.16 o 
-1 21 10 3233.66 3039.79 222.69 o 
0 21 10 1488.55 1469.79 111.35 o 
1 21 10 27.38 -55.67 100.21 o 
2 21 10 643.36 567.87 122.48 o 
3 21 10 4077.88 4064.18 178.16 o 
4 21 10 194.28 189.29 100.21 o 
5 21 10 452.46 556.74 155.89 o 
6 21 10 2593.78 2293.76 233.83 o 
7 21 10 1382.06 990.99 167.02 o 
8 21 10 235.46 -11.13 167.02 o 
-9 22 10 2478.80 2059.93 501.06 o 
-8 22 10 5826.64 5823.47 523.33 o 
-7 22 10 1068.98 1024.40 233.83 o 
-6 22 10 4.54 -77.94 200.43 o 
-5 22 10 411.89 456.52 189.29 o 
-4 22 10 527.21 345.18 155.89 o 
-3 22 10 2051.01 2405.11 233.83 o 
-2 22 10 189.63 55.67 189.29 o 
-1 22 10 1.82 -111.35 178.16 o 
0 22 10 1051.55 968.72 111.35 o 
1 22 10 7004.17 7471.42 267.23 o 
2 22 10 10210.87 10010.14 612.41 o 
3 22 10 2277.82 2293.76 155.89 o 
4 22 10 769.75 979.86 155.89 o 
5 22 10 121.65 -77.94 144.75 o 
6 22 10 2388.38 2627.80 189.29 o 
7 22 10 2218.10 2327.16 200.43 o 
8 22 10 368.60 11.13 178.16 o 
-9 23 10 84.03 679.22 356.31 o 
-8 23 10 747.82 901.91 322.91 o 
-7 23 10 104.80 178.16 222.69 o 
-6 23 10 186.11 233.83 256.10 o 
-5 23 10 849.66 924.18 244.96 o 
-4 23 10 638.02 501.06 222.69 o 
-3 23 10 1131.28 1102.34 189.29 o 
-2 23 10 2144.15 2427.38 211.56 o 
-1 23 10 2.99 -133.62 189.29 o 
0 23 10 1001.29 879.65 122.48 o 
1 23 10 523.04 746.03 122.48 o 
2 23 10 642.87 512.20 133.62 o 
3 23 10 3431.79 3384.96 189.29 o 
4 23 10 5217.96 5634.18 289.50 o 
5 23 10 3213.22 3429.50 189.29 o 
6 23 10 58.05 -11.13 178.16 o 
7 23 10 96.34 44.54 200.43 o 
8 23 10 88.75 489.93 233.83 o 
-9 24 10 656.19 478.79 356.31 o 
-8 24 10 983.27 979.86 278.37 o 
-7 24 10 60.20 -77.94 233.83 o 
-6 24 10 226.40 44.54 256.10 o 
-5 24 10 1166.86 779.43 211.56 o 
-4 24 10 1961.35 2215.82 244.96 o 
-3 24 10 2419.14 2527.59 222.69 o 
-2 24 10 1265.08 1180.28 222.69 o 
-1 24 10 30.41 -44.54 133.62 o 
0 24 10 3731.48 3796.95 244.96 o 
1 24 10 777.03 879.65 133.62 o 
2 24 10 1333.81 1247.09 155.89 o 
3 24 10 630.36 768.30 144.75 o 
4 24 10 133.04 89.08 122.48 o 
5 24 10 39.58 111.35 155.89 o 
6 24 10 318.85 434.26 189.29 o 
7 24 10 1431.13 1369.57 189.29 o 
8 24 10 973.82 857.38 278.37 o 
-8 25 10 560.93 534.47 244.96 o 
-7 25 10 3.97 -11.13 300.64 o 
-6 25 10 106.67 100.21 267.23 o 
-5 25 10 794.45 979.86 222.69 o 
-4 25 10 426.53 178.16 189.29 o 
-3 25 10 1654.34 1536.60 189.29 o 
-2 25 10 493.33 512.20 211.56 o 
-1 25 10 605.52 812.84 211.56 o 
0 25 10 1904.11 1247.09 189.29 o 
1 25 10 4.55 -89.08 111.35 o 
2 25 10 596.77 601.28 144.75 o 
3 25 10 22.75 -44.54 122.48 o 
4 25 10 4810.92 4787.94 256.10 o 
5 25 10 2613.89 2761.42 233.83 o 
6 25 10 8.89 -189.29 189.29 o 
7 25 10 15.44 -55.67 278.37 o 
-8 26 10 2147.06 2182.41 322.91 o 
-7 26 10 630.97 378.58 256.10 o 
-6 26 10 6.16 11.13 222.69 o 
-5 26 10 621.12 311.77 256.10 o 
-4 26 10 247.29 400.85 345.18 o 
-3 26 10 91.18 11.13 178.16 o 
-2 26 10 122.37 178.16 211.56 o 
-1 26 10 0.93 44.54 211.56 o 
0 26 10 2698.86 2805.96 233.83 o 
1 26 10 5378.37 5289.01 378.58 o 
2 26 10 2173.68 2393.97 155.89 o 
3 26 10 491.20 501.06 155.89 o 
4 26 10 196.25 189.29 144.75 o 
5 26 10 17.39 -66.81 178.16 o 
6 26 10 1043.11 1013.26 178.16 o 
7 26 10 1458.51 1369.57 222.69 o 
-8 27 10 29.49 -33.40 356.31 o 
-7 27 10 1651.61 1748.16 289.50 o 
-6 27 10 369.42 167.02 233.83 o 
-5 27 10 861.53 723.76 233.83 o 
-4 27 10 0.64 -44.54 345.18 o 
-3 27 10 106.57 200.43 233.83 o 
-2 27 10 866.99 890.78 244.96 o 
-1 27 10 4844.19 4242.34 300.64 o 
0 27 10 2594.72 2393.97 256.10 o 
1 27 10 556.17 712.62 233.83 o 
2 27 10 1445.56 1313.90 167.02 o 
3 27 10 1626.18 1703.62 167.02 o 
4 27 10 250.31 178.16 167.02 o 
5 27 10 263.08 289.50 178.16 o 
6 27 10 199.76 345.18 189.29 o 
7 27 10 9.61 -66.81 167.02 o 
-7 28 10 0.01 133.62 267.23 o 
-6 28 10 71.12 200.43 300.64 o 
-5 28 10 1545.40 1692.48 267.23 o 
-4 28 10 3441.68 3585.39 289.50 o 
-3 28 10 5743.27 5856.88 434.26 o 
-2 28 10 477.26 556.74 200.43 o 
-1 28 10 1795.83 1670.21 256.10 o 
0 28 10 672.89 979.86 222.69 o 
1 28 10 141.74 267.23 233.83 o 
2 28 10 3594.11 3451.77 200.43 o 
3 28 10 2565.21 2583.26 189.29 o 
4 28 10 73.88 11.13 167.02 o 
5 28 10 1611.08 1781.56 233.83 o 
6 28 10 1443.24 1447.52 189.29 o 
-7 29 10 21.29 111.35 267.23 o 
-6 29 10 37.70 -133.62 300.64 o 
-5 29 10 33.85 0.00 233.83 o 
-4 29 10 377.15 478.79 267.23 o 
-3 29 10 350.34 378.58 256.10 o 
-2 29 10 149.05 122.48 167.02 o 
-1 29 10 45.10 155.89 244.96 o 
0 29 10 46.29 -22.27 189.29 o 
1 29 10 56.64 111.35 200.43 o 
2 29 10 840.43 645.82 189.29 o 
3 29 10 68.58 211.56 155.89 o 
4 29 10 580.99 634.68 189.29 o 
5 29 10 19.52 178.16 178.16 o 
6 29 10 261.19 -11.13 222.69 o 
-7 30 10 40.60 322.91 267.23 o 
-6 30 10 74.08 33.40 256.10 o 
-5 30 10 288.51 367.45 300.64 o 
-4 30 10 2118.06 2071.06 267.23 o 
-3 30 10 1034.98 1024.40 278.37 o 
-2 30 10 254.00 222.69 211.56 o 
-1 30 10 659.38 378.58 211.56 o 
0 30 10 258.91 222.69 200.43 o 
1 30 10 27.15 -89.08 244.96 o 
2 30 10 346.40 779.43 256.10 o 
3 30 10 2161.54 2004.25 178.16 o 
4 30 10 139.19 111.35 167.02 o 
5 30 10 1229.48 1180.28 211.56 o 
6 30 10 994.58 924.18 233.83 o 
-6 31 10 1867.74 1837.23 356.31 o 
-5 31 10 1602.62 1536.60 278.37 o 
-4 31 10 2.57 -133.62 289.50 o 
-3 31 10 549.50 512.20 233.83 o 
-2 31 10 616.99 656.95 267.23 o 
-1 31 10 3036.89 2638.94 334.04 o 
0 31 10 845.97 723.76 267.23 o 
1 31 10 289.97 434.26 256.10 o 
2 31 10 312.76 389.72 278.37 o 
3 31 10 297.08 434.26 200.43 o 
4 31 10 267.08 356.31 189.29 o 
5 31 10 120.59 300.64 189.29 o 
-6 32 10 2284.72 1915.18 311.77 o 
-5 32 10 4641.86 4609.79 400.85 o 
-4 32 10 1593.52 2505.32 345.18 o 
-3 32 10 1045.43 1024.40 300.64 o 
-2 32 10 4098.19 4531.84 400.85 o 
-1 32 10 1450.36 1837.23 300.64 o 
0 32 10 1239.09 1302.77 222.69 o 
1 32 10 4838.70 5222.20 334.04 o 
2 32 10 1113.82 1135.74 211.56 o 
3 32 10 183.40 278.37 289.50 o 
4 32 10 40.93 133.62 211.56 o 
5 32 10 95.19 22.27 244.96 o 
-5 33 10 771.51 712.62 334.04 o 
-4 33 10 379.72 445.39 256.10 o 
-3 33 10 0.83 -89.08 289.50 o 
-2 33 10 1070.97 1469.79 311.77 o 
-1 33 10 1170.20 768.30 256.10 o 
0 33 10 262.06 423.12 289.50 o 
1 33 10 694.48 634.68 289.50 o 
2 33 10 290.94 501.06 222.69 o 
3 33 10 55.32 11.13 189.29 o 
4 33 10 338.78 445.39 256.10 o 
-4 34 10 1.60 -33.40 267.23 o 
-3 34 10 1.73 -155.89 300.64 o 
-2 34 10 263.34 178.16 300.64 o 
-1 34 10 384.04 66.81 300.64 o 
0 34 10 109.94 411.99 334.04 o 
1 34 10 5.36 122.48 211.56 o 
2 34 10 160.03 189.29 222.69 o 
3 34 10 68.32 155.89 200.43 o 
-4 35 10 46.92 -244.96 278.37 o 
-3 35 10 106.06 155.89 311.77 o 
-2 35 10 740.95 411.99 267.23 o 
-1 35 10 701.10 400.85 244.96 o 
0 35 10 365.26 501.06 300.64 o 
1 35 10 56.15 200.43 200.43 o 
2 35 10 48.47 -77.94 256.10 o 
3 35 10 241.18 467.66 233.83 o 
-3 36 10 3863.50 3685.60 345.18 o 
-2 36 10 405.60 278.37 267.23 o 
-1 36 10 228.48 44.54 256.10 o 
0 36 10 444.51 423.12 222.69 o 
1 36 10 1165.33 1659.08 278.37 o 
2 36 10 2322.82 2238.08 367.45 o 
-11 1 11 132.08 -167.02 567.87 o 
-10 1 11 349.62 -211.56 501.06 o 
-9 1 11 6.62 -111.35 411.99 o 
-8 1 11 795.79 400.85 423.12 o 
-7 1 11 4994.12 4710.00 244.96 o 
-6 1 11 2356.87 2293.76 111.35 o 
-5 1 11 192.98 189.29 77.94 o 
-4 1 11 455.72 445.39 66.81 o 
-3 1 11 5541.27 5712.13 200.43 o 
-2 1 11 3.14 -55.67 55.67 o 
-1 1 11 8575.58 8763.05 244.96 o 
0 1 11 5910.31 6090.71 222.69 o 
1 1 11 2297.08 2226.95 100.21 o 
2 1 11 4716.06 4576.38 122.48 o 
3 1 11 3341.25 3195.67 111.35 o 
4 1 11 3455.04 3451.77 122.48 o 
5 1 11 8465.77 8584.89 222.69 o 
6 1 11 5323.58 5389.22 211.56 o 
7 1 11 327.46 334.04 100.21 o 
8 1 11 690.41 734.89 167.02 o 
9 1 11 366.14 478.79 211.56 o 
10 1 11 32.04 155.89 200.43 o 
-11 2 11 7.91 512.20 411.99 o 
-10 2 11 611.88 679.22 356.31 o 
-9 2 11 3659.57 3674.47 389.72 o 
-8 2 11 2917.47 2249.22 311.77 o 
-7 2 11 6057.18 6046.17 356.31 o 
-6 2 11 7498.75 7805.46 378.58 o 
-5 2 11 326.42 189.29 77.94 o 
-4 2 11 9094.98 8996.88 256.10 o 
-3 2 11 3504.50 3318.16 111.35 o 
-2 2 11 6945.29 6948.08 211.56 o 
-1 2 11 613.52 701.49 66.81 o 
0 2 11 711.85 634.68 66.81 o 
1 2 11 300.73 300.64 66.81 o 
2 2 11 2617.68 2683.47 100.21 o 
3 2 11 3709.94 3830.35 133.62 o 
4 2 11 3012.50 3050.92 111.35 o 
5 2 11 5.44 66.81 77.94 o 
6 2 11 198.14 233.83 100.21 o 
7 2 11 1.37 0.00 122.48 o 
8 2 11 1463.30 1291.63 144.75 o 
9 2 11 597.39 623.55 155.89 o 
10 2 11 16.13 100.21 222.69 o 
-11 3 11 1735.96 1180.28 601.28 o 
-10 3 11 530.97 423.12 356.31 o 
-9 3 11 90.72 111.35 244.96 o 
-8 3 11 204.83 144.75 356.31 o 
-7 3 11 33.92 66.81 133.62 o 
-6 3 11 4313.88 4576.38 345.18 o 
-5 3 11 20802.49 21690.49 601.28 o 
-4 3 11 1725.28 1803.83 89.08 o 
-3 3 11 1142.43 1258.23 89.08 o 
-2 3 11 3736.13 4086.45 122.48 o 
-1 3 11 2.06 -22.27 55.67 o 
0 3 11 1519.76 1447.52 77.94 o 
1 3 11 711.42 801.70 77.94 o 
2 3 11 4.55 33.40 66.81 o 
3 3 11 3207.37 3273.62 100.21 o 
4 3 11 10100.99 10700.49 278.37 o 
5 3 11 6045.48 6101.84 167.02 o 
6 3 11 47.07 -100.21 100.21 o 
7 3 11 55.26 55.67 100.21 o 
8 3 11 37.75 77.94 133.62 o 
9 3 11 53.38 55.67 167.02 o 
10 3 11 2976.62 3262.48 233.83 o 
-11 4 11 220.91 122.48 400.85 o 
-10 4 11 31.72 144.75 501.06 o 
-9 4 11 193.88 33.40 300.64 o 
-8 4 11 621.72 567.87 167.02 o 
-7 4 11 114.47 -77.94 144.75 o 
-6 4 11 2405.06 2516.45 311.77 o 
-5 4 11 3742.96 3685.60 222.69 o 
-4 4 11 1821.22 1915.18 89.08 o 
-3 4 11 1142.71 979.86 66.81 o 
-2 4 11 6280.15 6246.59 167.02 o 
-1 4 11 1788.33 1737.02 89.08 o 
0 4 11 15.04 -66.81 66.81 o 
1 4 11 1499.34 1469.79 100.21 o 
2 4 11 54.30 33.40 55.67 o 
3 4 11 809.21 690.35 77.94 o 
4 4 11 316.99 256.10 89.08 o 
5 4 11 2175.09 2059.93 111.35 o 
6 4 11 388.96 334.04 100.21 o 
7 4 11 2973.09 2872.77 167.02 o 
8 4 11 729.88 567.87 167.02 o 
9 4 11 54.21 -44.54 189.29 o 
10 4 11 301.20 256.10 222.69 o 
-11 5 11 432.59 579.01 857.38 o 
-10 5 11 2.12 -100.21 345.18 o 
-9 5 11 562.99 289.50 244.96 o 
-8 5 11 374.86 445.39 167.02 o 
-7 5 11 118.66 100.21 167.02 o 
-6 5 11 519.34 545.60 144.75 o 
-5 5 11 2232.38 2471.91 167.02 o 
-4 5 11 92.63 66.81 44.54 o 
-3 5 11 1901.80 1937.45 89.08 o 
-2 5 11 460.42 400.85 55.67 o 
-1 5 11 8.09 0.00 55.67 o 
0 5 11 1207.38 1347.30 66.81 o 
1 5 11 201.82 233.83 66.81 o 
2 5 11 1127.81 1191.42 77.94 o 
3 5 11 4261.25 4509.57 155.89 o 
4 5 11 7496.68 7593.90 233.83 o 
5 5 11 3531.52 3730.14 144.75 o 
6 5 11 414.67 445.39 100.21 o 
7 5 11 100.37 267.23 133.62 o 
8 5 11 69.35 55.67 189.29 o 
9 5 11 428.62 300.64 178.16 o 
10 5 11 283.96 167.02 200.43 o 
-11 6 11 258.98 311.77 400.85 o 
-10 6 11 448.42 623.55 512.20 o 
-9 6 11 1438.02 2126.74 734.89 o 
-8 6 11 8425.70 8930.07 423.12 o 
-7 6 11 7083.09 6959.22 311.77 o 
-6 6 11 11.07 -22.27 133.62 o 
-5 6 11 39.41 22.27 111.35 o 
-4 6 11 177.93 111.35 100.21 o 
-3 6 11 3680.50 3574.25 178.16 o 
-2 6 11 6405.66 6079.57 155.89 o 
-1 6 11 676.16 668.08 55.67 o 
0 6 11 633.08 757.16 66.81 o 
1 6 11 1815.59 1870.64 89.08 o 
2 6 11 4252.76 4576.38 133.62 o 
3 6 11 95.41 167.02 77.94 o 
4 6 11 2816.59 2572.13 111.35 o 
5 6 11 6483.19 6280.00 233.83 o 
6 6 11 77.25 100.21 89.08 o 
7 6 11 2646.83 2883.90 155.89 o 
8 6 11 754.31 823.97 155.89 o 
9 6 11 11.38 -33.40 178.16 o 
10 6 11 74.84 11.13 200.43 o 
-11 7 11 1506.15 1425.25 601.28 o 
-10 7 11 1147.13 1169.15 367.45 o 
-9 7 11 617.93 356.31 233.83 o 
-8 7 11 480.40 256.10 178.16 o 
-7 7 11 3961.66 4064.18 289.50 o 
-6 7 11 3461.05 3641.06 211.56 o 
-5 7 11 910.02 812.84 122.48 o 
-4 7 11 1814.32 1759.29 133.62 o 
-3 7 11 17.94 77.94 100.21 o 
-2 7 11 8119.33 8763.05 211.56 o 
-1 7 11 12388.92 12738.15 334.04 o 
0 7 11 5939.45 6335.67 189.29 o 
1 7 11 2133.97 2093.33 89.08 o 
2 7 11 59.74 22.27 66.81 o 
3 7 11 1055.12 1024.40 77.94 o 
4 7 11 861.55 957.59 77.94 o 
5 7 11 3650.60 3774.68 144.75 o 
6 7 11 2566.14 2449.64 133.62 o 
7 7 11 2.28 89.08 133.62 o 
8 7 11 1788.77 1725.89 167.02 o 
9 7 11 3123.38 3195.67 222.69 o 
10 7 11 1412.17 1369.57 256.10 o 
-11 8 11 92.20 244.96 389.72 o 
-10 8 11 55.11 890.78 512.20 o 
-9 8 11 110.73 11.13 267.23 o 
-8 8 11 237.81 211.56 211.56 o 
-7 8 11 267.60 222.69 144.75 o 
-6 8 11 1289.22 1436.38 155.89 o 
-5 8 11 1345.92 1191.42 133.62 o 
-4 8 11 11598.87 11980.99 423.12 o 
-3 8 11 3975.77 3919.43 167.02 o 
-2 8 11 252.09 211.56 44.54 o 
-1 8 11 45.36 22.27 44.54 o 
0 8 11 492.61 423.12 66.81 o 
1 8 11 1348.96 1414.11 66.81 o 
2 8 11 8837.22 9241.84 233.83 o 
3 8 11 724.92 846.24 77.94 o 
4 8 11 41.73 33.40 77.94 o 
5 8 11 2273.19 2149.01 111.35 o 
6 8 11 1558.02 1402.98 133.62 o 
7 8 11 38.32 77.94 111.35 o 
8 8 11 1170.81 1158.01 178.16 o 
9 8 11 1374.81 1503.19 178.16 o 
10 8 11 30.15 200.43 278.37 o 
-10 9 11 502.50 300.64 356.31 o 
-9 9 11 55.25 -133.62 211.56 o 
-8 9 11 68.11 300.64 189.29 o 
-7 9 11 0.15 -33.40 155.89 o 
-6 9 11 47.68 -33.40 133.62 o 
-5 9 11 80.44 -11.13 111.35 o 
-4 9 11 60.29 -22.27 111.35 o 
-3 9 11 1322.45 1358.44 111.35 o 
-2 9 11 710.34 701.49 44.54 o 
-1 9 11 30.78 66.81 55.67 o 
0 9 11 4069.32 3774.68 111.35 o 
1 9 11 72.97 44.54 55.67 o 
2 9 11 2319.68 2460.78 111.35 o 
3 9 11 2159.00 2171.28 89.08 o 
4 9 11 4263.77 4075.32 133.62 o 
5 9 11 702.33 623.55 100.21 o 
6 9 11 4.11 77.94 111.35 o 
7 9 11 20.22 66.81 122.48 o 
8 9 11 132.04 200.43 167.02 o 
9 9 11 80.38 133.62 178.16 o 
-10 10 11 5.50 -244.96 356.31 o 
-9 10 11 91.30 44.54 211.56 o 
-8 10 11 154.96 167.02 144.75 o 
-7 10 11 1095.11 1068.94 178.16 o 
-6 10 11 7744.71 7426.88 378.58 o 
-5 10 11 24.25 111.35 267.23 o 
-4 10 11 5539.58 5667.59 244.96 o 
-3 10 11 7095.89 7504.82 289.50 o 
-2 10 11 2032.85 2037.66 111.35 o 
-1 10 11 104.59 55.67 55.67 o 
0 10 11 1448.41 1436.38 77.94 o 
1 10 11 308.84 256.10 55.67 o 
2 10 11 9.84 44.54 66.81 o 
3 10 11 2597.55 2638.94 100.21 o 
4 10 11 699.61 656.95 89.08 o 
5 10 11 64.40 11.13 100.21 o 
6 10 11 223.26 167.02 100.21 o 
7 10 11 1260.20 1057.80 133.62 o 
8 10 11 81.84 0.00 144.75 o 
9 10 11 799.61 634.68 167.02 o 
-9 11 11 1273.67 1280.50 278.37 o 
-8 11 11 386.51 445.39 200.43 o 
-7 11 11 4486.01 4409.36 278.37 o 
-6 11 11 3145.10 3351.56 189.29 o 
-5 11 11 9.81 66.81 144.75 o 
-4 11 11 623.58 478.79 111.35 o 
-3 11 11 567.36 601.28 111.35 o 
-2 11 11 1998.07 1859.50 100.21 o 
-1 11 11 19074.09 19441.27 423.12 o 
0 11 11 10103.81 10377.58 311.77 o 
1 11 11 10272.17 10500.07 267.23 o 
2 11 11 647.77 534.47 77.94 o 
3 11 11 305.39 267.23 66.81 o 
4 11 11 1728.76 1725.89 100.21 o 
5 11 11 1741.19 1703.62 111.35 o 
6 11 11 3664.49 3373.83 155.89 o 
7 11 11 56.75 77.94 122.48 o 
8 11 11 2279.09 2171.28 155.89 o 
9 11 11 2807.55 3017.52 244.96 o 
-10 12 11 94.44 200.43 256.10 o 
-9 12 11 1800.22 1536.60 267.23 o 
-8 12 11 4226.13 3941.70 356.31 o 
-7 12 11 473.33 556.74 200.43 o 
-6 12 11 309.90 300.64 155.89 o 
-5 12 11 4971.36 4832.48 244.96 o 
-4 12 11 1107.33 1024.40 122.48 o 
-3 12 11 3452.64 3563.12 167.02 o 
-2 12 11 9616.46 9676.10 311.77 o 
-1 12 11 1820.93 1681.35 111.35 o 
0 12 11 594.51 623.55 55.67 o 
1 12 11 5501.48 5567.38 155.89 o 
2 12 11 6027.22 6012.76 155.89 o 
3 12 11 1591.60 1592.27 89.08 o 
4 12 11 337.20 389.72 89.08 o 
5 12 11 493.78 400.85 100.21 o 
6 12 11 1531.95 1681.35 144.75 o 
7 12 11 3015.50 3095.46 178.16 o 
8 12 11 2010.58 1859.50 189.29 o 
9 12 11 4.46 167.02 211.56 o 
-10 13 11 652.06 913.05 267.23 o 
-9 13 11 21.94 222.69 233.83 o 
-8 13 11 181.62 155.89 211.56 o 
-7 13 11 592.44 656.95 178.16 o 
-6 13 11 1081.95 890.78 144.75 o 
-5 13 11 4590.46 4442.77 211.56 o 
-4 13 11 1304.77 1380.71 133.62 o 
-3 13 11 995.26 668.08 100.21 o 
-2 13 11 189.98 44.54 100.21 o 
-1 13 11 8.97 44.54 55.67 o 
0 13 11 1.20 22.27 55.67 o 
1 13 11 3782.81 3774.68 122.48 o 
2 13 11 2925.16 2805.96 100.21 o 
3 13 11 3030.39 2883.90 122.48 o 
4 13 11 250.42 155.89 89.08 o 
5 13 11 245.64 200.43 89.08 o 
6 13 11 548.86 423.12 111.35 o 
7 13 11 71.03 111.35 155.89 o 
8 13 11 929.06 1013.26 211.56 o 
9 13 11 150.82 -122.48 200.43 o 
-10 14 11 1971.61 1714.75 289.50 o 
-9 14 11 16.38 -33.40 200.43 o 
-8 14 11 403.28 200.43 200.43 o 
-7 14 11 2.28 -55.67 178.16 o 
-6 14 11 2199.48 1892.91 167.02 o 
-5 14 11 69.79 55.67 122.48 o 
-4 14 11 52.95 55.67 122.48 o 
-3 14 11 683.21 679.22 100.21 o 
-2 14 11 2478.29 2349.43 144.75 o 
-1 14 11 1023.66 1091.21 89.08 o 
0 14 11 812.26 846.24 55.67 o 
1 14 11 30.24 22.27 44.54 o 
2 14 11 12.34 33.40 55.67 o 
3 14 11 43.24 11.13 77.94 o 
4 14 11 943.01 946.45 100.21 o 
5 14 11 621.30 601.28 144.75 o 
6 14 11 31.47 -33.40 178.16 o 
7 14 11 602.34 523.33 155.89 o 
8 14 11 7.72 -22.27 200.43 o 
9 14 11 3.00 -33.40 222.69 o 
-10 15 11 73.40 501.06 322.91 o 
-9 15 11 55.21 -100.21 222.69 o 
-8 15 11 16.92 55.67 267.23 o 
-7 15 11 376.35 267.23 178.16 o 
-6 15 11 3889.50 3574.25 233.83 o 
-5 15 11 8878.81 9509.08 389.72 o 
-4 15 11 277.15 311.77 111.35 o 
-3 15 11 1588.26 1514.33 122.48 o 
-2 15 11 3198.27 3151.13 155.89 o 
-1 15 11 4323.81 4286.88 133.62 o 
0 15 11 860.56 801.70 66.81 o 
1 15 11 2798.40 2939.57 144.75 o 
2 15 11 33.91 100.21 111.35 o 
3 15 11 2473.32 2438.51 144.75 o 
4 15 11 10230.30 10422.13 345.18 o 
5 15 11 630.99 790.57 144.75 o 
6 15 11 202.38 189.29 133.62 o 
7 15 11 144.43 400.85 178.16 o 
8 15 11 236.46 267.23 155.89 o 
9 15 11 3399.85 3340.42 233.83 o 
-10 16 11 56.33 -267.23 334.04 o 
-9 16 11 2333.20 1904.04 300.64 o 
-8 16 11 2567.95 2516.45 278.37 o 
-7 16 11 914.12 946.45 167.02 o 
-6 16 11 55.36 -33.40 144.75 o 
-5 16 11 524.54 534.47 133.62 o 
-4 16 11 2716.07 2594.40 189.29 o 
-3 16 11 2594.86 2705.74 133.62 o 
-2 16 11 3543.10 3752.41 178.16 o 
-1 16 11 151.59 189.29 55.67 o 
0 16 11 4477.41 4520.71 200.43 o 
1 16 11 4839.88 5188.79 200.43 o 
2 16 11 2036.83 2215.82 133.62 o 
3 16 11 2957.31 2917.30 178.16 o 
4 16 11 2544.51 2572.13 155.89 o 
5 16 11 53.20 122.48 144.75 o 
6 16 11 1362.56 1202.55 200.43 o 
7 16 11 3876.73 4030.78 289.50 o 
8 16 11 3705.36 3830.35 278.37 o 
9 16 11 931.64 1013.26 256.10 o 
-10 17 11 1413.88 1915.18 378.58 o 
-9 17 11 1232.16 979.86 278.37 o 
-8 17 11 41.52 -111.35 267.23 o 
-7 17 11 1328.47 1291.63 233.83 o 
-6 17 11 2213.58 2327.16 256.10 o 
-5 17 11 1101.52 879.65 189.29 o 
-4 17 11 706.03 835.11 189.29 o 
-3 17 11 1839.67 1770.43 167.02 o 
-2 17 11 256.11 233.83 167.02 o 
-1 17 11 6419.48 6691.98 345.18 o 
0 17 11 4252.28 4409.36 178.16 o 
1 17 11 4.18 22.27 100.21 o 
2 17 11 1172.54 1124.61 133.62 o 
3 17 11 118.74 144.75 100.21 o 
4 17 11 317.03 133.62 133.62 o 
5 17 11 1299.83 1402.98 144.75 o 
6 17 11 4685.17 4899.29 256.10 o 
7 17 11 1194.86 1458.65 200.43 o 
8 17 11 37.36 -44.54 167.02 o 
-9 18 11 539.51 556.74 256.10 o 
-8 18 11 13.03 111.35 233.83 o 
-7 18 11 114.47 222.69 200.43 o 
-6 18 11 371.06 456.52 200.43 o 
-5 18 11 9.91 178.16 211.56 o 
-4 18 11 202.73 -11.13 133.62 o 
-3 18 11 902.06 746.03 189.29 o 
-2 18 11 2563.03 2271.49 211.56 o 
-1 18 11 1967.93 2126.74 222.69 o 
0 18 11 172.71 222.69 178.16 o 
1 18 11 674.14 567.87 100.21 o 
2 18 11 3211.88 3318.16 200.43 o 
3 18 11 454.43 423.12 111.35 o 
4 18 11 94.59 133.62 133.62 o 
5 18 11 533.06 512.20 133.62 o 
6 18 11 978.43 957.59 178.16 o 
7 18 11 135.25 244.96 167.02 o 
8 18 11 2.37 -111.35 155.89 o 
-9 19 11 612.85 489.93 334.04 o 
-8 19 11 364.06 244.96 289.50 o 
-7 19 11 2716.08 2694.61 278.37 o 
-6 19 11 3890.98 3908.30 289.50 o 
-5 19 11 615.71 746.03 200.43 o 
-4 19 11 316.06 400.85 200.43 o 
-3 19 11 26.29 -44.54 189.29 o 
-2 19 11 817.97 734.89 167.02 o 
-1 19 11 6696.81 6781.06 322.91 o 
0 19 11 2212.06 2293.76 122.48 o 
1 19 11 50.32 66.81 111.35 o 
2 19 11 1858.77 2015.39 144.75 o 
3 19 11 689.45 612.41 122.48 o 
4 19 11 0.12 -89.08 133.62 o 
5 19 11 2669.79 2895.04 167.02 o 
6 19 11 3432.39 3106.59 200.43 o 
7 19 11 397.46 267.23 189.29 o 
8 19 11 173.50 167.02 189.29 o 
-9 20 11 2864.12 2393.97 378.58 o 
-8 20 11 1409.24 1770.43 244.96 o 
-7 20 11 2694.07 2794.82 322.91 o 
-6 20 11 582.15 489.93 189.29 o 
-5 20 11 181.55 445.39 222.69 o 
-4 20 11 4672.95 4086.45 322.91 o 
-3 20 11 4955.40 5289.01 300.64 o 
-2 20 11 796.84 835.11 167.02 o 
-1 20 11 1088.31 1024.40 200.43 o 
0 20 11 162.28 189.29 89.08 o 
1 20 11 49.34 11.13 100.21 o 
2 20 11 8121.67 8863.26 322.91 o 
3 20 11 6388.77 6591.77 278.37 o 
4 20 11 84.26 178.16 122.48 o 
5 20 11 1501.27 1581.13 167.02 o 
6 20 11 1578.43 1792.69 167.02 o 
7 20 11 1120.23 1336.17 189.29 o 
8 20 11 2102.74 2505.32 334.04 o 
-9 21 11 676.44 645.82 734.89 o 
-8 21 11 24.93 -89.08 311.77 o 
-7 21 11 903.36 768.30 233.83 o 
-6 21 11 1787.44 1269.36 233.83 o 
-5 21 11 2702.99 2549.86 244.96 o 
-4 21 11 3727.16 3796.95 278.37 o 
-3 21 11 14.86 -66.81 200.43 o 
-2 21 11 265.91 122.48 189.29 o 
-1 21 11 0.81 122.48 155.89 o 
0 21 11 326.23 634.68 211.56 o 
1 21 11 5889.91 5990.50 256.10 o 
2 21 11 1217.16 1124.61 144.75 o 
3 21 11 2807.90 2661.21 167.02 o 
4 21 11 5213.83 5700.99 267.23 o 
5 21 11 3236.24 3351.56 222.69 o 
6 21 11 617.64 478.79 167.02 o 
7 21 11 305.70 334.04 189.29 o 
8 21 11 107.80 278.37 244.96 o 
-9 22 11 930.83 1124.61 378.58 o 
-8 22 11 423.62 456.52 322.91 o 
-7 22 11 65.87 155.89 289.50 o 
-6 22 11 96.07 200.43 211.56 o 
-5 22 11 110.55 66.81 189.29 o 
-4 22 11 147.88 178.16 222.69 o 
-3 22 11 426.70 322.91 211.56 o 
-2 22 11 3428.80 3351.56 267.23 o 
-1 22 11 920.56 679.22 155.89 o 
0 22 11 2789.00 2761.42 244.96 o 
1 22 11 2346.99 2093.33 155.89 o 
2 22 11 11.24 -22.27 133.62 o 
3 22 11 243.48 144.75 155.89 o 
4 22 11 138.12 33.40 122.48 o 
5 22 11 29.13 -22.27 155.89 o 
6 22 11 701.88 846.24 178.16 o 
7 22 11 705.78 645.82 200.43 o 
8 22 11 268.08 267.23 267.23 o 
-8 23 11 294.81 334.04 267.23 o 
-7 23 11 467.65 579.01 300.64 o 
-6 23 11 458.28 679.22 233.83 o 
-5 23 11 717.59 512.20 267.23 o 
-4 23 11 201.57 233.83 233.83 o 
-3 23 11 114.73 55.67 211.56 o 
-2 23 11 4.13 -22.27 167.02 o 
-1 23 11 172.65 267.23 289.50 o 
0 23 11 97.47 -144.75 200.43 o 
1 23 11 0.71 11.13 122.48 o 
2 23 11 134.94 144.75 122.48 o 
3 23 11 1135.69 1068.94 155.89 o 
4 23 11 1421.76 1369.57 144.75 o 
5 23 11 377.61 300.64 200.43 o 
6 23 11 244.39 334.04 167.02 o 
7 23 11 86.85 33.40 189.29 o 
-8 24 11 4713.16 5010.64 467.66 o 
-7 24 11 1450.51 1235.96 267.23 o 
-6 24 11 8.47 -222.69 222.69 o 
-5 24 11 2.81 44.54 256.10 o 
-4 24 11 721.06 501.06 200.43 o 
-3 24 11 1127.10 1191.42 345.18 o 
-2 24 11 2493.48 2238.08 256.10 o 
-1 24 11 3.95 -55.67 211.56 o 
0 24 11 7154.49 7037.16 400.85 o 
1 24 11 12861.56 13829.36 712.62 o 
2 24 11 1870.03 1970.85 167.02 o 
3 24 11 202.32 66.81 122.48 o 
4 24 11 948.19 846.24 155.89 o 
5 24 11 22.34 0.00 155.89 o 
6 24 11 1932.59 1792.69 200.43 o 
7 24 11 2695.46 2516.45 222.69 o 
-8 25 11 11.01 -155.89 289.50 o 
-7 25 11 218.17 356.31 311.77 o 
-6 25 11 1748.36 1870.64 267.23 o 
-5 25 11 2617.79 2627.80 267.23 o 
-4 25 11 1850.86 2071.06 278.37 o 
-3 25 11 369.64 523.33 178.16 o 
-2 25 11 2939.08 3151.13 300.64 o 
-1 25 11 2855.75 2995.25 267.23 o 
0 25 11 855.90 746.03 189.29 o 
1 25 11 3640.75 3407.23 445.39 o 
2 25 11 688.03 779.43 155.89 o 
3 25 11 415.07 389.72 178.16 o 
4 25 11 526.11 489.93 133.62 o 
5 25 11 1362.17 1269.36 189.29 o 
6 25 11 1442.43 1725.89 211.56 o 
7 25 11 527.79 534.47 233.83 o 
-7 26 11 230.88 233.83 311.77 o 
-6 26 11 52.13 77.94 289.50 o 
-5 26 11 60.13 334.04 233.83 o 
-4 26 11 1105.52 1213.69 200.43 o 
-3 26 11 1728.16 1625.67 233.83 o 
-2 26 11 0.86 189.29 167.02 o 
-1 26 11 1643.87 1358.44 211.56 o 
0 26 11 682.71 901.91 200.43 o 
1 26 11 148.71 244.96 189.29 o 
2 26 11 4541.73 4353.69 256.10 o 
3 26 11 2769.62 2460.78 211.56 o 
4 26 11 14.46 44.54 167.02 o 
5 26 11 1442.78 1113.47 189.29 o 
6 26 11 1584.74 1358.44 256.10 o 
-7 27 11 82.32 -167.02 267.23 o 
-6 27 11 20.67 -167.02 244.96 o 
-5 27 11 814.21 968.72 244.96 o 
-4 27 11 248.83 345.18 267.23 o 
-3 27 11 20.49 167.02 200.43 o 
-2 27 11 413.38 423.12 211.56 o 
-1 27 11 965.57 835.11 211.56 o 
0 27 11 1352.34 1247.09 256.10 o 
1 27 11 167.43 167.02 233.83 o 
2 27 11 1.01 -155.89 200.43 o 
3 27 11 1299.21 1280.50 144.75 o 
4 27 11 1317.15 1458.65 167.02 o 
5 27 11 488.31 389.72 155.89 o 
6 27 11 39.76 -22.27 256.10 o 
-7 28 11 802.31 656.95 289.50 o 
-6 28 11 435.95 523.33 311.77 o 
-5 28 11 149.92 -167.02 289.50 o 
-4 28 11 3159.32 3151.13 311.77 o 
-3 28 11 1936.14 2082.20 289.50 o 
-2 28 11 16.63 -66.81 211.56 o 
-1 28 11 913.15 1247.09 267.23 o 
0 28 11 176.38 411.99 256.10 o 
1 28 11 69.89 44.54 200.43 o 
2 28 11 1197.08 990.99 233.83 o 
3 28 11 2291.85 2549.86 256.10 o 
4 28 11 183.66 100.21 167.02 o 
5 28 11 333.95 122.48 178.16 o 
6 28 11 440.63 345.18 189.29 o 
-6 29 11 1619.96 2104.47 311.77 o 
-5 29 11 2059.10 1536.60 244.96 o 
-4 29 11 17.27 211.56 278.37 o 
-3 29 11 26.39 55.67 267.23 o 
-2 29 11 592.56 445.39 378.58 o 
-1 29 11 5040.70 4821.35 334.04 o 
0 29 11 7241.14 8005.89 790.57 o 
1 29 11 1002.53 1280.50 278.37 o 
2 29 11 171.10 256.10 189.29 o 
3 29 11 424.37 467.66 233.83 o 
4 29 11 50.68 122.48 167.02 o 
5 29 11 1219.63 1224.82 189.29 o 
-6 30 11 11.70 -55.67 278.37 o 
-5 30 11 694.16 612.41 445.39 o 
-4 30 11 1384.15 757.16 256.10 o 
-3 30 11 1555.96 1636.81 300.64 o 
-2 30 11 3840.97 4487.30 434.26 o 
-1 30 11 228.03 478.79 222.69 o 
0 30 11 954.94 946.45 278.37 o 
1 30 11 2094.03 1681.35 300.64 o 
2 30 11 1416.80 1525.46 244.96 o 
3 30 11 774.66 768.30 244.96 o 
4 30 11 236.65 133.62 189.29 o 
5 30 11 849.54 924.18 200.43 o 
-5 31 11 153.20 33.40 267.23 o 
-4 31 11 65.17 233.83 300.64 o 
-3 31 11 136.19 579.01 300.64 o 
-2 31 11 480.17 322.91 289.50 o 
-1 31 11 155.66 -11.13 278.37 o 
0 31 11 20.83 44.54 189.29 o 
1 31 11 3183.87 3384.96 311.77 o 
2 31 11 1724.23 1993.12 267.23 o 
3 31 11 70.40 0.00 222.69 o 
4 31 11 746.10 979.86 211.56 o 
-5 32 11 1150.31 1469.79 356.31 o 
-4 32 11 1239.08 1224.82 334.04 o 
-3 32 11 708.00 723.76 256.10 o 
-2 32 11 27.44 11.13 289.50 o 
-1 32 11 0.80 22.27 200.43 o 
0 32 11 43.86 467.66 300.64 o 
1 32 11 444.68 434.26 244.96 o 
2 32 11 568.19 501.06 244.96 o 
3 32 11 370.82 289.50 222.69 o 
4 32 11 0.72 122.48 278.37 o 
-4 33 11 709.68 879.65 345.18 o 
-3 33 11 40.87 111.35 311.77 o 
-2 33 11 896.20 668.09 311.77 o 
-1 33 11 2499.23 2560.99 345.18 o 
0 33 11 1061.44 1158.01 267.23 o 
1 33 11 3378.42 3763.55 367.45 o 
2 33 11 1033.62 746.03 233.83 o 
3 33 11 62.44 -111.35 222.69 o 
-3 34 11 1371.84 1547.73 356.31 o 
-2 34 11 1483.59 1313.90 256.10 o 
-1 34 11 635.31 712.62 478.79 o 
0 34 11 945.24 968.72 322.91 o 
1 34 11 2399.79 2182.41 244.96 o 
2 34 11 1348.53 1258.23 244.96 o 
-2 35 11 82.35 289.50 278.37 o 
-1 35 11 1520.65 1436.38 289.50 o 
0 35 11 1209.56 1447.52 300.64 o 
1 35 11 485.26 345.18 267.23 o 
-10 0 12 2485.99 2716.88 601.28 o 
-9 0 12 661.42 556.74 445.39 o 
-8 0 12 751.50 1180.28 434.26 o 
-7 0 12 8271.08 8395.60 712.62 o 
-5 0 12 576.50 423.12 111.35 o 
-4 0 12 5251.61 5623.05 256.10 o 
-3 0 12 20506.01 21367.58 835.11 o 
-2 0 12 18239.09 19708.51 679.22 o 
-1 0 12 6668.69 6870.14 256.10 o 
0 0 12 1622.01 1781.56 133.62 o 
1 0 12 3423.16 3440.64 178.16 o 
2 0 12 18111.21 18472.55 679.22 o 
3 0 12 17492.74 18550.49 701.49 o 
4 0 12 2517.61 2650.07 167.02 o 
5 0 12 3.55 122.48 100.21 o 
6 0 12 36.64 111.35 122.48 o 
7 0 12 26.14 100.21 211.56 o 
8 0 12 3727.61 3384.96 289.50 o 
9 0 12 2530.29 2505.32 334.04 o 
-10 1 12 606.66 445.39 512.20 o 
-9 1 12 32.18 66.81 423.12 o 
-8 1 12 284.06 545.60 389.72 o 
-7 1 12 464.55 211.56 311.77 o 
-6 1 12 474.57 556.74 155.89 o 
-5 1 12 4757.35 4520.71 155.89 o 
-4 1 12 1003.97 812.84 77.94 o 
-3 1 12 880.84 768.30 77.94 o 
-2 1 12 773.55 579.01 66.81 o 
-1 1 12 370.13 289.50 77.94 o 
0 1 12 3553.32 3451.77 122.48 o 
1 1 12 254.21 178.16 66.81 o 
2 1 12 184.63 144.75 66.81 o 
3 1 12 53.89 155.89 77.94 o 
4 1 12 2619.82 2438.51 111.35 o 
5 1 12 4419.57 4275.74 155.89 o 
6 1 12 1044.51 1247.09 133.62 o 
7 1 12 176.08 200.43 155.89 o 
8 1 12 4.31 -22.27 155.89 o 
9 1 12 35.52 100.21 200.43 o 
-10 2 12 335.09 378.58 356.31 o 
-9 2 12 346.54 -44.54 311.77 o 
-8 2 12 270.83 501.06 267.23 o 
-7 2 12 406.03 300.64 189.29 o 
-6 2 12 829.23 601.28 122.48 o 
-5 2 12 1009.37 890.78 122.48 o 
-4 2 12 24.46 22.27 66.81 o 
-3 2 12 269.31 311.77 66.81 o 
-2 2 12 559.77 590.14 66.81 o 
-1 2 12 859.10 835.11 77.94 o 
0 2 12 333.54 345.18 77.94 o 
1 2 12 168.19 256.10 77.94 o 
2 2 12 1229.51 1124.61 89.08 o 
3 2 12 74.66 89.08 89.08 o 
4 2 12 3121.77 2984.11 111.35 o 
5 2 12 3669.88 3696.74 144.75 o 
6 2 12 373.21 400.85 100.21 o 
7 2 12 827.89 812.84 155.89 o 
8 2 12 98.55 66.81 155.89 o 
9 2 12 124.71 66.81 167.02 o 
-10 3 12 595.35 267.23 512.20 o 
-9 3 12 2.02 44.54 300.64 o 
-8 3 12 657.17 790.57 267.23 o 
-7 3 12 223.42 200.43 233.83 o 
-6 3 12 155.98 178.16 122.48 o 
-5 3 12 71.30 100.21 111.35 o 
-4 3 12 1563.01 1380.71 77.94 o 
-3 3 12 1573.88 1391.84 89.08 o 
-2 3 12 591.12 501.06 77.94 o 
-1 3 12 664.22 478.79 77.94 o 
0 3 12 168.03 133.62 100.21 o 
1 3 12 1074.12 1057.80 89.08 o 
2 3 12 433.11 367.45 66.81 o 
3 3 12 65.37 55.67 89.08 o 
4 3 12 345.05 334.04 89.08 o 
5 3 12 6817.75 7103.97 222.69 o 
6 3 12 5145.10 5333.55 267.23 o 
7 3 12 220.35 222.69 122.48 o 
8 3 12 107.12 44.54 155.89 o 
9 3 12 19.89 77.94 200.43 o 
-10 4 12 1.59 11.13 289.50 o 
-9 4 12 5383.75 6190.92 567.87 o 
-7 4 12 3127.98 2805.96 222.69 o 
-6 4 12 1212.83 1191.42 144.75 o 
-5 4 12 35.30 -22.27 122.48 o 
-4 4 12 1477.72 1425.25 122.48 o 
-3 4 12 6666.28 7293.26 200.43 o 
-2 4 12 12983.24 13417.37 378.58 o 
-1 4 12 7795.37 8005.89 233.83 o 
0 4 12 484.63 356.31 77.94 o 
1 4 12 8287.14 8796.45 244.96 o 
2 4 12 4777.62 4932.69 133.62 o 
3 4 12 3655.58 3874.89 122.48 o 
4 4 12 9643.29 10076.95 278.37 o 
5 4 12 1618.26 1536.60 122.48 o 
6 4 12 2274.51 1859.50 122.48 o 
7 4 12 4725.43 4420.50 211.56 o 
8 4 12 2383.34 2605.53 211.56 o 
9 4 12 1493.68 1480.92 189.29 o 
-10 5 12 238.22 133.62 356.31 o 
-9 5 12 366.66 11.13 445.39 o 
-8 5 12 1625.34 1848.37 400.85 o 
-7 5 12 309.45 256.10 155.89 o 
-6 5 12 1357.13 1492.06 155.89 o 
-5 5 12 4169.15 4598.65 300.64 o 
-4 5 12 248.95 89.08 111.35 o 
-3 5 12 245.39 256.10 66.81 o 
-2 5 12 1592.02 1748.16 122.48 o 
-1 5 12 349.89 345.18 66.81 o 
0 5 12 3695.45 3774.68 122.48 o 
1 5 12 8795.15 9297.52 289.50 o 
2 5 12 3171.67 3128.86 133.62 o 
3 5 12 3564.20 3641.06 133.62 o 
4 5 12 2351.27 2494.18 111.35 o 
5 5 12 1189.41 1146.88 100.21 o 
6 5 12 19.37 0.00 100.21 o 
7 5 12 1791.35 1725.89 155.89 o 
8 5 12 99.12 233.83 178.16 o 
9 5 12 157.25 -11.13 167.02 o 
-10 6 12 44.80 -11.13 367.45 o 
-9 6 12 24.89 -189.29 311.77 o 
-7 6 12 693.18 656.95 167.02 o 
-6 6 12 47.94 100.21 144.75 o 
-5 6 12 1007.84 990.99 122.48 o 
-4 6 12 733.19 746.03 122.48 o 
-3 6 12 1053.35 1169.15 122.48 o 
-2 6 12 2133.17 2115.60 89.08 o 
-1 6 12 2156.09 2226.95 100.21 o 
0 6 12 2910.08 3017.52 122.48 o 
1 6 12 47.58 0.00 66.81 o 
2 6 12 943.23 879.65 77.94 o 
3 6 12 1505.21 1492.06 77.94 o 
4 6 12 1371.48 1436.38 100.21 o 
5 6 12 841.03 757.16 100.21 o 
6 6 12 96.19 77.94 100.21 o 
7 6 12 61.28 -44.54 144.75 o 
8 6 12 737.20 612.41 167.02 o 
9 6 12 165.72 22.27 211.56 o 
-10 7 12 182.07 400.85 367.45 o 
-9 7 12 74.56 33.40 311.77 o 
-8 7 12 58.60 -211.56 211.56 o 
-7 7 12 84.32 0.00 155.89 o 
-6 7 12 2259.27 2538.72 178.16 o 
-5 7 12 3620.09 3507.45 211.56 o 
-4 7 12 48.18 144.75 155.89 o 
-3 7 12 556.71 712.62 144.75 o 
-2 7 12 617.08 501.06 66.81 o 
-1 7 12 8121.28 7950.21 200.43 o 
0 7 12 3687.66 3574.25 111.35 o 
1 7 12 1635.33 1625.67 89.08 o 
2 7 12 149.83 155.89 77.94 o 
3 7 12 77.28 -33.40 77.94 o 
4 7 12 2244.10 2193.55 122.48 o 
5 7 12 1.07 189.29 100.21 o 
6 7 12 255.62 289.50 122.48 o 
7 7 12 27.90 89.08 122.48 o 
8 7 12 944.92 823.97 155.89 o 
9 7 12 193.27 133.62 178.16 o 
-10 8 12 624.04 445.39 356.31 o 
-9 8 12 728.89 746.03 322.91 o 
-8 8 12 3806.17 3518.58 300.64 o 
-7 8 12 4119.59 4153.26 289.50 o 
-6 8 12 1655.79 1581.13 167.02 o 
-5 8 12 154.03 178.16 111.35 o 
-4 8 12 448.08 411.99 111.35 o 
-3 8 12 10087.47 10433.26 322.91 o 
-2 8 12 8237.99 8629.43 256.10 o 
-1 8 12 1750.71 1725.89 89.08 o 
0 8 12 3.51 55.67 89.08 o 
1 8 12 778.80 790.57 77.94 o 
2 8 12 10873.11 11301.77 278.37 o 
3 8 12 4362.27 4565.25 133.62 o 
4 8 12 2484.57 2549.86 111.35 o 
5 8 12 548.63 456.52 100.21 o 
6 8 12 36.37 -33.40 122.48 o 
7 8 12 1196.56 1013.26 155.89 o 
8 8 12 1820.44 1748.16 155.89 o 
9 8 12 1295.31 1302.77 189.29 o 
-10 9 12 2680.13 3050.92 590.14 o 
-9 9 12 1655.80 1837.23 345.18 o 
-8 9 12 14.87 -22.27 222.69 o 
-7 9 12 2271.32 2059.93 200.43 o 
-6 9 12 23.58 111.35 178.16 o 
-5 9 12 0.46 -11.13 111.35 o 
-4 9 12 1739.60 1592.27 155.89 o 
-3 9 12 1668.54 1447.52 111.35 o 
-2 9 12 1653.88 1469.79 122.48 o 
-1 9 12 11668.12 12927.44 389.72 o 
0 9 12 9537.87 9965.60 311.77 o 
1 9 12 3273.62 3206.81 111.35 o 
2 9 12 3942.62 3796.95 133.62 o 
3 9 12 500.24 467.66 77.94 o 
4 9 12 134.52 77.94 77.94 o 
5 9 12 3902.56 3663.33 155.89 o 
6 9 12 4078.38 4331.42 267.23 o 
7 9 12 150.09 111.35 122.48 o 
8 9 12 3238.85 3340.42 200.43 o 
9 9 12 1295.56 1224.82 267.23 o 
-10 10 12 36.10 -300.64 300.64 o 
-9 10 12 1.34 211.56 322.91 o 
-8 10 12 209.32 256.10 200.43 o 
-7 10 12 1858.13 1948.58 189.29 o 
-6 10 12 2956.24 2661.21 256.10 o 
-5 10 12 75.49 89.08 133.62 o 
-4 10 12 704.60 656.95 111.35 o 
-3 10 12 2065.14 2126.74 133.62 o 
-2 10 12 2902.18 2828.23 133.62 o 
-1 10 12 4888.62 4698.86 144.75 o 
0 10 12 1317.69 1347.30 111.35 o 
1 10 12 1284.95 1158.01 77.94 o 
2 10 12 7181.57 7382.34 222.69 o 
3 10 12 754.06 690.35 77.94 o 
4 10 12 820.61 746.03 100.21 o 
5 10 12 162.37 211.56 111.35 o 
6 10 12 304.43 423.12 122.48 o 
7 10 12 26.63 100.21 133.62 o 
8 10 12 933.35 734.89 144.75 o 
9 10 12 1044.80 1068.94 233.83 o 
-10 11 12 40.92 -122.48 489.93 o 
-9 11 12 4.07 -178.16 200.43 o 
-8 11 12 511.01 400.85 200.43 o 
-7 11 12 30.12 89.08 200.43 o 
-6 11 12 1584.33 1581.13 222.69 o 
-5 11 12 7297.44 7538.23 322.91 o 
-4 11 12 223.19 189.29 111.35 o 
-3 11 12 3575.02 3451.77 155.89 o 
-2 11 12 90.08 -22.27 100.21 o 
-1 11 12 1414.94 1492.06 100.21 o 
0 11 12 776.22 723.76 89.08 o 
1 11 12 3911.32 3796.95 111.35 o 
2 11 12 2092.46 1937.45 100.21 o 
3 11 12 13.06 33.40 77.94 o 
4 11 12 7.34 89.08 89.08 o 
5 11 12 266.92 189.29 89.08 o 
6 11 12 566.40 523.33 133.62 o 
7 11 12 16.19 -89.08 178.16 o 
8 11 12 539.88 400.85 167.02 o 
9 11 12 105.19 244.96 233.83 o 
-10 12 12 37.72 89.08 367.45 o 
-9 12 12 328.12 -100.21 356.31 o 
-8 12 12 529.10 634.68 211.56 o 
-7 12 12 1019.10 1558.86 200.43 o 
-6 12 12 2850.40 2471.91 189.29 o 
-5 12 12 248.43 367.45 144.75 o 
-4 12 12 5014.40 5289.01 211.56 o 
-3 12 12 2812.28 2572.13 155.89 o 
-2 12 12 2068.87 1959.72 133.62 o 
-1 12 12 1376.43 1436.38 111.35 o 
0 12 12 2503.31 2427.38 89.08 o 
1 12 12 154.81 155.89 66.81 o 
2 12 12 3462.68 3707.87 155.89 o 
3 12 12 4596.23 4620.92 167.02 o 
4 12 12 466.83 434.26 111.35 o 
5 12 12 95.15 111.35 100.21 o 
6 12 12 68.18 -89.08 122.48 o 
7 12 12 27.20 -133.62 178.16 o 
8 12 12 1021.41 1280.50 189.29 o 
9 12 12 1159.81 1057.80 278.37 o 
-10 13 12 1361.09 1814.96 423.12 o 
-9 13 12 2087.27 2037.66 322.91 o 
-8 13 12 1226.74 1269.36 211.56 o 
-7 13 12 34.14 11.13 178.16 o 
-6 13 12 845.72 801.70 155.89 o 
-5 13 12 2619.68 2694.61 167.02 o 
-4 13 12 260.40 155.89 122.48 o 
-3 13 12 134.34 55.67 111.35 o 
-2 13 12 626.36 712.62 111.35 o 
-1 13 12 1425.20 1369.57 111.35 o 
0 13 12 11351.25 11758.29 278.37 o 
1 13 12 9938.52 10344.18 311.77 o 
2 13 12 321.68 378.58 66.81 o 
3 13 12 887.56 801.70 77.94 o 
4 13 12 1430.09 1202.55 144.75 o 
5 13 12 199.80 200.43 133.62 o 
6 13 12 491.63 278.37 167.02 o 
7 13 12 204.90 278.37 167.02 o 
8 13 12 126.81 -33.40 155.89 o 
9 13 12 1691.56 1636.81 300.64 o 
-10 14 12 56.91 -311.77 545.60 o 
-9 14 12 920.78 723.76 256.10 o 
-8 14 12 3037.16 3284.75 300.64 o 
-7 14 12 453.27 590.14 178.16 o 
-6 14 12 166.41 -55.67 155.89 o 
-5 14 12 224.88 200.43 144.75 o 
-4 14 12 682.22 779.43 133.62 o 
-3 14 12 1430.56 1514.33 133.62 o 
-2 14 12 9195.86 10132.62 345.18 o 
-1 14 12 3457.84 3462.91 167.02 o 
0 14 12 551.18 512.20 77.94 o 
1 14 12 876.01 913.05 89.08 o 
2 14 12 173.38 189.29 111.35 o 
3 14 12 1803.36 2015.39 133.62 o 
4 14 12 4091.90 3808.08 189.29 o 
5 14 12 400.81 411.99 133.62 o 
6 14 12 635.04 656.95 144.75 o 
7 14 12 2793.79 3039.79 233.83 o 
8 14 12 1731.57 1603.40 189.29 o 
-9 15 12 156.06 278.37 267.23 o 
-8 15 12 34.63 -122.48 211.56 o 
-7 15 12 343.78 567.87 311.77 o 
-6 15 12 1836.83 1659.08 200.43 o 
-5 15 12 5130.98 4721.13 244.96 o 
-4 15 12 1141.80 1347.30 144.75 o 
-3 15 12 1388.96 1313.90 122.48 o 
-2 15 12 146.87 155.89 167.02 o 
-1 15 12 1643.86 1892.91 200.43 o 
0 15 12 1919.04 1870.64 122.48 o 
1 15 12 1.93 -55.67 111.35 o 
2 15 12 198.35 122.48 122.48 o 
3 15 12 72.66 55.67 111.35 o 
4 15 12 2333.30 2115.60 155.89 o 
5 15 12 1564.14 1258.23 167.02 o 
6 15 12 2903.88 3039.79 189.29 o 
7 15 12 1164.60 1091.21 200.43 o 
8 15 12 416.00 656.95 222.69 o 
-9 16 12 54.22 256.10 322.91 o 
-8 16 12 194.98 -66.81 233.83 o 
-7 16 12 3.16 77.94 244.96 o 
-6 16 12 1230.94 913.05 211.56 o 
-5 16 12 225.72 -66.81 200.43 o 
-4 16 12 12.12 33.40 189.29 o 
-3 16 12 1849.14 1480.92 178.16 o 
-2 16 12 9705.21 10143.76 579.01 o 
-1 16 12 1249.39 924.18 144.75 o 
0 16 12 1261.09 1247.09 111.35 o 
1 16 12 570.81 679.22 100.21 o 
2 16 12 51.88 233.83 144.75 o 
3 16 12 1112.08 946.45 122.48 o 
4 16 12 207.98 211.56 111.35 o 
5 16 12 609.45 656.95 144.75 o 
6 16 12 18.13 55.67 144.75 o 
7 16 12 51.72 -11.13 144.75 o 
8 16 12 0.61 -133.62 189.29 o 
-9 17 12 1279.59 1046.67 278.37 o 
-8 17 12 135.79 311.77 289.50 o 
-7 17 12 15.35 -256.10 256.10 o 
-6 17 12 1760.50 1670.21 267.23 o 
-5 17 12 1954.28 1948.58 256.10 o 
-4 17 12 1.47 -11.13 167.02 o 
-3 17 12 61.94 -33.40 155.89 o 
-2 17 12 18.62 267.23 267.23 o 
-1 17 12 840.99 579.01 155.89 o 
0 17 12 2654.13 2560.99 144.75 o 
1 17 12 2160.03 2260.35 155.89 o 
2 17 12 1225.01 1102.34 178.16 o 
3 17 12 277.94 211.56 122.48 o 
4 17 12 1854.99 1737.02 144.75 o 
5 17 12 2358.31 2349.43 189.29 o 
6 17 12 63.91 155.89 133.62 o 
7 17 12 373.14 211.56 289.50 o 
8 17 12 243.97 233.83 200.43 o 
-9 18 12 437.34 601.28 378.58 o 
-8 18 12 802.24 968.72 489.93 o 
-7 18 12 2430.41 2471.91 322.91 o 
-6 18 12 3134.56 3229.08 311.77 o 
-5 18 12 478.92 656.95 200.43 o 
-4 18 12 2869.34 3240.21 445.39 o 
-3 18 12 1303.40 1080.07 178.16 o 
-2 18 12 202.15 211.56 155.89 o 
-1 18 12 252.76 378.58 189.29 o 
0 18 12 6164.01 6346.81 400.85 o 
1 18 12 184.77 133.62 100.21 o 
2 18 12 3712.03 3585.39 211.56 o 
3 18 12 4545.54 4977.23 200.43 o 
4 18 12 865.72 768.30 133.62 o 
5 18 12 0.91 -33.40 155.89 o 
6 18 12 145.40 0.00 155.89 o 
7 18 12 300.45 356.31 200.43 o 
8 18 12 2625.71 2494.18 211.56 o 
-9 19 12 1708.87 1904.04 367.45 o 
-8 19 12 2.17 0.00 256.10 o 
-7 19 12 1382.59 1258.23 289.50 o 
-6 19 12 2252.14 1814.96 222.69 o 
-5 19 12 3666.67 3329.29 289.50 o 
-4 19 12 10661.72 11502.20 556.74 o 
-3 19 12 5337.56 4843.62 322.91 o 
-2 19 12 121.17 0.00 155.89 o 
-1 19 12 2113.92 1681.35 189.29 o 
0 19 12 2816.31 2794.82 233.83 o 
1 19 12 144.31 -66.81 189.29 o 
2 19 12 23.14 44.54 144.75 o 
3 19 12 482.04 478.79 133.62 o 
4 19 12 994.90 1080.07 144.75 o 
5 19 12 3401.99 3418.37 233.83 o 
6 19 12 4590.73 4509.57 289.50 o 
7 19 12 1072.91 1068.94 211.56 o 
8 19 12 502.38 400.85 211.56 o 
-9 20 12 9.76 -66.81 356.31 o 
-8 20 12 315.79 467.66 267.23 o 
-7 20 12 55.56 155.89 311.77 o 
-6 20 12 35.01 -55.67 200.43 o 
-5 20 12 7.48 189.29 244.96 o 
-4 20 12 332.39 22.27 178.16 o 
-3 20 12 366.81 556.74 222.69 o 
-2 20 12 365.18 512.20 178.16 o 
-1 20 12 784.51 779.43 178.16 o 
0 20 12 2529.70 2705.74 244.96 o 
1 20 12 214.40 289.50 122.48 o 
2 20 12 1094.35 1235.96 144.75 o 
3 20 12 53.89 100.21 122.48 o 
4 20 12 80.01 -22.27 167.02 o 
5 20 12 417.59 378.58 178.16 o 
6 20 12 530.51 623.55 178.16 o 
7 20 12 515.12 612.41 244.96 o 
-8 21 12 0.99 -89.08 267.23 o 
-7 21 12 971.67 857.38 244.96 o 
-6 21 12 0.68 111.35 189.29 o 
-5 21 12 25.57 144.75 200.43 o 
-4 21 12 825.75 946.45 211.56 o 
-3 21 12 1194.74 1191.42 267.23 o 
-2 21 12 241.82 211.56 167.02 o 
-1 21 12 2891.82 2438.51 244.96 o 
0 21 12 1568.74 1458.65 222.69 o 
1 21 12 46.72 122.48 167.02 o 
2 21 12 1238.27 1035.53 144.75 o 
3 21 12 19.86 22.27 122.48 o 
4 21 12 7.37 -122.48 133.62 o 
5 21 12 1835.79 1647.94 178.16 o 
6 21 12 595.45 411.99 178.16 o 
7 21 12 12.91 -55.67 267.23 o 
-8 22 12 1779.61 2048.79 367.45 o 
-7 22 12 1802.69 2048.79 289.50 o 
-6 22 12 1113.82 1002.13 244.96 o 
-5 22 12 586.18 534.47 211.56 o 
-4 22 12 147.65 77.94 189.29 o 
-3 22 12 1107.60 1057.80 200.43 o 
-2 22 12 4755.05 4242.34 367.45 o 
-1 22 12 1433.32 1035.53 222.69 o 
0 22 12 92.29 233.83 178.16 o 
1 22 12 382.69 434.26 222.69 o 
2 22 12 1550.49 1492.06 155.89 o 
3 22 12 2124.36 2104.47 178.16 o 
4 22 12 306.41 267.23 167.02 o 
5 22 12 37.89 -144.75 144.75 o 
6 22 12 269.40 423.12 200.43 o 
7 22 12 799.55 957.59 211.56 o 
-8 23 12 315.26 334.04 256.10 o 
-7 23 12 337.90 445.39 311.77 o 
-6 23 12 2987.39 3084.33 311.77 o 
-5 23 12 6724.97 5745.53 478.79 o 
-4 23 12 6428.60 6792.20 434.26 o 
-3 23 12 1866.74 1859.50 256.10 o 
-2 23 12 4.90 167.02 334.04 o 
-1 23 12 17.08 -77.94 178.16 o 
0 23 12 564.70 367.45 189.29 o 
1 23 12 12277.21 12626.81 612.41 o 
2 23 12 3828.37 3941.70 289.50 o 
3 23 12 412.68 356.31 144.75 o 
4 23 12 2246.43 2059.93 167.02 o 
5 23 12 1467.01 1280.50 200.43 o 
6 23 12 1669.79 1681.35 200.43 o 
7 23 12 1870.66 1904.04 211.56 o 
-8 24 12 83.27 144.75 289.50 o 
-7 24 12 64.24 -22.27 256.10 o 
-6 24 12 307.53 300.64 434.26 o 
-5 24 12 178.08 -33.40 267.23 o 
-4 24 12 127.69 -11.13 200.43 o 
-3 24 12 1427.05 1269.36 222.69 o 
-2 24 12 158.58 0.00 189.29 o 
-1 24 12 187.82 289.50 233.83 o 
0 24 12 17.33 111.35 189.29 o 
1 24 12 38.61 89.08 233.83 o 
2 24 12 455.34 334.04 244.96 o 
3 24 12 4.20 -133.62 133.62 o 
4 24 12 16.51 -22.27 155.89 o 
5 24 12 68.37 -55.67 155.89 o 
6 24 12 574.24 634.68 200.43 o 
-7 25 12 178.90 378.58 378.58 o 
-6 25 12 109.47 144.75 244.96 o 
-5 25 12 375.36 434.26 200.43 o 
-4 25 12 0.44 -189.29 256.10 o 
-3 25 12 213.50 467.66 256.10 o 
-2 25 12 3.11 -55.67 233.83 o 
-1 25 12 1519.12 1391.84 222.69 o 
0 25 12 141.70 189.29 167.02 o 
1 25 12 827.36 501.06 211.56 o 
2 25 12 2.30 155.89 244.96 o 
3 25 12 4609.35 4053.05 244.96 o 
4 25 12 2610.14 2293.76 189.29 o 
5 25 12 160.27 89.08 178.16 o 
6 25 12 225.72 222.69 178.16 o 
-7 26 12 492.78 779.43 345.18 o 
-6 26 12 1576.36 1414.11 322.91 o 
-5 26 12 1647.70 846.24 300.64 o 
-4 26 12 60.25 55.67 267.23 o 
-3 26 12 1806.43 1647.94 278.37 o 
-2 26 12 1334.37 1302.77 267.23 o 
-1 26 12 280.39 311.77 200.43 o 
0 26 12 290.34 33.40 200.43 o 
1 26 12 657.37 723.76 189.29 o 
2 26 12 376.44 244.96 178.16 o 
3 26 12 728.83 334.04 222.69 o 
4 26 12 750.09 924.18 178.16 o 
5 26 12 58.78 200.43 178.16 o 
6 26 12 779.70 790.57 256.10 o 
-7 27 12 406.26 278.37 278.37 o 
-6 27 12 1358.76 801.70 244.96 o 
-5 27 12 1697.11 1347.30 256.10 o 
-4 27 12 1348.82 2015.39 267.23 o 
-3 27 12 1631.69 1547.73 222.69 o 
-2 27 12 576.21 411.99 211.56 o 
-1 27 12 3648.15 3997.38 311.77 o 
0 27 12 2820.30 2939.57 244.96 o 
1 27 12 1086.28 1102.34 233.83 o 
2 27 12 964.61 1113.47 189.29 o 
3 27 12 1058.30 812.84 189.29 o 
4 27 12 22.85 -144.75 233.83 o 
5 27 12 3765.76 3663.33 267.23 o 
-6 28 12 1044.09 1447.52 356.31 o 
-5 28 12 215.59 456.52 311.77 o 
-4 28 12 1301.73 1358.44 300.64 o 
-3 28 12 211.25 189.29 222.69 o 
-2 28 12 64.28 -33.40 267.23 o 
-1 28 12 4.97 -278.37 278.37 o 
0 28 12 503.59 367.45 267.23 o 
1 28 12 144.10 -66.81 211.56 o 
2 28 12 1626.29 1291.63 233.83 o 
3 28 12 2360.24 2560.99 278.37 o 
4 28 12 32.01 0.00 244.96 o 
5 28 12 1077.60 979.86 211.56 o 
-6 29 12 1.36 -289.50 334.04 o 
-5 29 12 5.81 33.40 256.10 o 
-4 29 12 74.59 334.04 300.64 o 
-3 29 12 178.02 55.67 200.43 o 
-2 29 12 20.73 -55.67 278.37 o 
-1 29 12 17.35 100.21 278.37 o 
0 29 12 428.47 311.77 233.83 o 
1 29 12 1757.54 1503.19 256.10 o 
2 29 12 1348.82 1358.44 222.69 o 
3 29 12 160.12 367.45 211.56 o 
4 29 12 51.26 144.75 222.69 o 
5 29 12 160.14 55.67 278.37 o 
-5 30 12 343.98 211.56 334.04 o 
-4 30 12 549.52 634.68 322.91 o 
-3 30 12 104.77 244.96 244.96 o 
-2 30 12 1.65 -77.94 233.83 o 
-1 30 12 597.68 534.47 244.96 o 
0 30 12 308.23 423.12 289.50 o 
1 30 12 145.51 122.48 233.83 o 
2 30 12 1880.27 1993.12 244.96 o 
3 30 12 1291.81 1447.52 278.37 o 
4 30 12 109.67 167.02 334.04 o 
-5 31 12 3062.98 3117.73 400.85 o 
-4 31 12 1121.41 601.28 233.83 o 
-3 31 12 1052.74 890.78 233.83 o 
-2 31 12 12.90 33.40 244.96 o 
-1 31 12 1213.13 1391.84 322.91 o 
0 31 12 4539.45 4164.40 345.18 o 
1 31 12 3819.03 3997.38 334.04 o 
2 31 12 1864.61 1625.67 278.37 o 
3 31 12 309.04 278.37 222.69 o 
-4 32 12 3.70 -111.35 278.37 o 
-3 32 12 2516.77 2839.36 322.91 o 
-2 32 12 2950.90 2739.15 289.50 o 
-1 32 12 495.01 712.62 445.39 o 
0 32 12 735.67 812.84 267.23 o 
1 32 12 560.22 1258.23 322.91 o 
2 32 12 464.85 367.45 267.23 o 
3 32 12 667.37 400.85 267.23 o 
-3 33 12 183.39 111.35 334.04 o 
-2 33 12 0.73 211.56 478.79 o 
-1 33 12 157.57 189.29 445.39 o 
0 33 12 1273.96 1135.74 334.04 o 
1 33 12 794.29 612.41 278.37 o 
2 33 12 50.16 55.67 233.83 o 
-2 34 12 752.04 779.43 289.50 o 
-1 34 12 238.71 411.99 289.50 o 
0 34 12 367.83 55.67 334.04 o 
1 34 12 863.24 913.05 334.04 o 
-10 1 13 3080.40 3863.76 668.08 o 
-9 1 13 2239.01 1859.50 289.50 o 
-8 1 13 557.99 656.95 345.18 o 
-7 1 13 9.67 144.75 345.18 o 
-6 1 13 1083.81 968.72 189.29 o 
-5 1 13 1191.22 1302.77 211.56 o 
-4 1 13 6986.90 6936.95 256.10 o 
-3 1 13 815.98 1124.61 100.21 o 
-2 1 13 381.06 356.31 100.21 o 
-1 1 13 17.06 -11.13 77.94 o 
0 1 13 57.80 55.67 77.94 o 
1 1 13 930.98 913.05 100.21 o 
2 1 13 7.98 0.00 66.81 o 
3 1 13 5133.98 5333.55 167.02 o 
4 1 13 373.23 256.10 89.08 o 
5 1 13 9201.71 9564.75 367.45 o 
6 1 13 6600.42 6157.52 244.96 o 
7 1 13 0.33 -66.81 111.35 o 
8 1 13 19.67 0.00 167.02 o 
9 1 13 129.70 311.77 200.43 o 
-10 2 13 2.05 -334.04 367.45 o 
-9 2 13 324.77 -144.75 434.26 o 
-8 2 13 1188.66 1180.28 289.50 o 
-7 2 13 3898.27 3730.14 467.66 o 
-6 2 13 4989.94 4687.73 300.64 o 
-5 2 13 157.68 222.69 100.21 o 
-4 2 13 200.70 155.89 100.21 o 
-3 2 13 2912.58 3162.27 122.48 o 
-2 2 13 6718.91 7003.76 211.56 o 
-1 2 13 5431.45 5912.55 178.16 o 
0 2 13 4139.22 4153.26 167.02 o 
1 2 13 6.12 33.40 66.81 o 
2 2 13 1970.91 2104.47 100.21 o 
3 2 13 2354.36 2549.86 122.48 o 
4 2 13 4368.13 4264.61 155.89 o 
5 2 13 351.49 322.91 111.35 o 
6 2 13 42.81 11.13 111.35 o 
7 2 13 1673.98 1514.33 155.89 o 
8 2 13 4428.16 4197.80 222.69 o 
9 2 13 3259.82 3295.89 233.83 o 
-10 3 13 33.35 133.62 356.31 o 
-9 3 13 2001.37 1904.04 345.18 o 
-8 3 13 3513.55 3373.83 623.55 o 
-7 3 13 3511.79 3262.48 311.77 o 
-6 3 13 4876.98 4409.36 478.79 o 
-5 3 13 4521.41 4687.73 289.50 o 
-4 3 13 46.92 0.00 100.21 o 
-3 3 13 2214.56 2104.47 100.21 o 
-2 3 13 1966.26 1937.45 100.21 o 
-1 3 13 646.25 612.41 100.21 o 
0 3 13 2357.50 2728.01 133.62 o 
1 3 13 7390.05 7861.13 233.83 o 
2 3 13 3402.81 3429.50 122.48 o 
3 3 13 383.66 233.83 89.08 o 
4 3 13 964.15 990.99 89.08 o 
5 3 13 4.41 -55.67 100.21 o 
6 3 13 905.95 890.78 122.48 o 
7 3 13 5308.20 5433.76 233.83 o 
8 3 13 3529.71 3418.37 289.50 o 
9 3 13 7.46 66.81 178.16 o 
-10 4 13 56.31 -200.43 356.31 o 
-9 4 13 268.32 278.37 467.66 o 
-8 4 13 124.67 -22.27 233.83 o 
-7 4 13 151.18 289.50 244.96 o 
-6 4 13 214.41 0.00 211.56 o 
-5 4 13 70.43 44.54 122.48 o 
-4 4 13 438.82 423.12 122.48 o 
-3 4 13 48.50 55.67 122.48 o 
-2 4 13 98.12 66.81 100.21 o 
-1 4 13 667.33 489.93 89.08 o 
0 4 13 50.27 -55.67 89.08 o 
1 4 13 35.90 55.67 89.08 o 
2 4 13 116.11 144.75 77.94 o 
3 4 13 1969.85 2115.60 100.21 o 
4 4 13 6695.99 6948.08 189.29 o 
5 4 13 654.26 523.33 111.35 o 
6 4 13 288.65 200.43 122.48 o 
7 4 13 69.06 66.81 133.62 o 
8 4 13 90.29 122.48 178.16 o 
9 4 13 0.42 22.27 222.69 o 
-10 5 13 35.39 66.81 367.45 o 
-9 5 13 126.68 133.62 434.26 o 
-8 5 13 1499.38 1280.50 300.64 o 
-7 5 13 9.07 244.96 244.96 o 
-6 5 13 1195.37 1202.55 155.89 o 
-5 5 13 1552.33 1469.79 133.62 o 
-4 5 13 118.91 244.96 133.62 o 
-3 5 13 1091.46 1057.80 122.48 o 
-2 5 13 1990.49 1981.99 100.21 o 
-1 5 13 893.65 846.24 89.08 o 
0 5 13 221.21 155.89 89.08 o 
1 5 13 1023.06 1013.26 100.21 o 
2 5 13 259.21 244.96 89.08 o 
3 5 13 81.87 44.54 66.81 o 
4 5 13 3.69 44.54 89.08 o 
5 5 13 19.76 -55.67 111.35 o 
6 5 13 41.08 77.94 122.48 o 
7 5 13 840.74 768.30 155.89 o 
8 5 13 297.99 144.75 189.29 o 
9 5 13 22.81 89.08 167.02 o 
-10 6 13 23.48 -66.81 501.06 o 
-9 6 13 3114.59 2861.63 322.91 o 
-8 6 13 2750.83 2772.55 378.58 o 
-7 6 13 163.91 77.94 244.96 o 
-6 6 13 3.15 111.35 133.62 o 
-5 6 13 2540.57 2137.87 144.75 o 
-4 6 13 630.29 590.14 122.48 o 
-3 6 13 1784.75 1770.43 122.48 o 
-2 6 13 7587.61 8406.74 278.37 o 
-1 6 13 3602.63 3696.74 133.62 o 
0 6 13 298.37 267.23 77.94 o 
1 6 13 31.60 -66.81 66.81 o 
2 6 13 18.44 0.00 77.94 o 
3 6 13 2250.70 2516.45 111.35 o 
4 6 13 9586.30 10043.54 256.10 o 
5 6 13 960.02 924.18 111.35 o 
6 6 13 3110.69 2972.98 167.02 o 
7 6 13 4767.59 5144.25 233.83 o 
8 6 13 2086.23 2193.55 178.16 o 
9 6 13 1680.70 1703.62 222.69 o 
-9 7 13 6563.18 6725.39 534.47 o 
-8 7 13 2705.29 2360.57 311.77 o 
-7 7 13 427.61 356.31 167.02 o 
-6 7 13 2.40 144.75 133.62 o 
-5 7 13 638.89 567.87 122.48 o 
-4 7 13 2580.86 2605.53 167.02 o 
-3 7 13 52.13 -33.40 111.35 o 
-2 7 13 10.94 33.40 89.08 o 
-1 7 13 532.60 590.14 89.08 o 
0 7 13 786.28 746.03 89.08 o 
1 7 13 10743.87 11479.93 345.18 o 
2 7 13 4747.21 4877.02 155.89 o 
3 7 13 1854.86 1904.04 100.21 o 
4 7 13 1249.16 1213.69 111.35 o 
5 7 13 1046.90 1013.26 111.35 o 
6 7 13 2466.26 2605.53 200.43 o 
7 7 13 1583.33 1492.06 155.89 o 
8 7 13 50.14 122.48 155.89 o 
9 7 13 18.89 -100.21 244.96 o 
-10 8 13 193.21 -111.35 311.77 o 
-9 8 13 728.87 601.28 278.37 o 
-8 8 13 0.38 -11.13 278.37 o 
-7 8 13 2576.24 2560.99 200.43 o 
-6 8 13 2848.26 2761.42 200.43 o 
-5 8 13 774.50 601.28 133.62 o 
-4 8 13 709.46 712.62 133.62 o 
-3 8 13 29.64 122.48 111.35 o 
-2 8 13 417.38 289.50 111.35 o 
-1 8 13 952.87 957.59 77.94 o 
0 8 13 1156.35 1269.36 122.48 o 
1 8 13 748.34 734.89 77.94 o 
2 8 13 6236.25 6580.64 211.56 o 
3 8 13 1612.26 1659.08 100.21 o 
4 8 13 1404.15 1380.71 100.21 o 
5 8 13 882.55 790.57 122.48 o 
6 8 13 2127.92 1904.04 155.89 o 
7 8 13 28.27 33.40 133.62 o 
8 8 13 1196.63 1180.28 167.02 o 
9 8 13 587.10 489.93 222.69 o 
-10 9 13 134.30 -133.62 311.77 o 
-9 9 13 451.99 -89.08 267.23 o 
-8 9 13 100.49 434.26 289.50 o 
-7 9 13 40.19 33.40 178.16 o 
-6 9 13 46.32 100.21 144.75 o 
-5 9 13 99.00 -22.27 144.75 o 
-4 9 13 5.72 -122.48 122.48 o 
-3 9 13 247.21 267.23 111.35 o 
-2 9 13 77.59 133.62 111.35 o 
-1 9 13 2138.29 1981.99 122.48 o 
0 9 13 823.56 768.30 111.35 o 
1 9 13 198.00 167.02 66.81 o 
2 9 13 2.26 0.00 77.94 o 
3 9 13 359.02 334.04 89.08 o 
4 9 13 231.19 222.69 89.08 o 
5 9 13 703.96 790.57 111.35 o 
6 9 13 11.60 -11.13 122.48 o 
7 9 13 33.93 -77.94 155.89 o 
8 9 13 1.64 77.94 167.02 o 
-10 10 13 238.22 178.16 311.77 o 
-9 10 13 421.47 133.62 278.37 o 
-8 10 13 203.65 144.75 334.04 o 
-7 10 13 3404.94 3462.91 233.83 o 
-6 10 13 1894.25 1792.69 167.02 o 
-5 10 13 1244.12 1124.61 155.89 o 
-4 10 13 2684.40 2883.90 178.16 o 
-3 10 13 1175.32 1091.21 133.62 o 
-2 10 13 1806.73 1558.86 133.62 o 
-1 10 13 4085.88 3819.22 178.16 o 
0 10 13 6984.78 7003.76 200.43 o 
1 10 13 482.01 478.79 89.08 o 
2 10 13 4295.99 4465.03 144.75 o 
3 10 13 3444.20 3507.45 122.48 o 
4 10 13 536.72 545.60 89.08 o 
5 10 13 233.71 155.89 122.48 o 
6 10 13 331.15 356.31 133.62 o 
7 10 13 336.14 378.58 167.02 o 
8 10 13 3335.08 3752.41 256.10 o 
-9 11 13 3148.97 3262.48 534.47 o 
-8 11 13 3342.57 4030.78 567.87 o 
-7 11 13 1277.36 1414.11 222.69 o 
-6 11 13 62.11 -11.13 178.16 o 
-5 11 13 591.10 434.26 189.29 o 
-4 11 13 1228.86 1124.61 133.62 o 
-3 11 13 3718.97 3897.16 189.29 o 
-2 11 13 46.37 89.08 111.35 o 
-1 11 13 5422.01 5767.80 211.56 o 
0 11 13 2480.04 2828.23 122.48 o 
1 11 13 3674.10 3808.08 144.75 o 
2 11 13 10448.52 10867.51 356.31 o 
3 11 13 7215.18 7382.34 189.29 o 
4 11 13 283.09 356.31 100.21 o 
5 11 13 159.93 233.83 155.89 o 
6 11 13 927.37 1057.80 155.89 o 
7 11 13 195.18 233.83 133.62 o 
8 11 13 109.83 -11.13 189.29 o 
-8 12 13 1133.56 1102.34 211.56 o 
-7 12 13 1078.87 1158.01 200.43 o 
-6 12 13 612.28 645.82 155.89 o 
-5 12 13 1461.31 1247.09 167.02 o 
-4 12 13 112.56 33.40 122.48 o 
-3 12 13 5838.75 6280.00 233.83 o 
-2 12 13 5905.24 6313.40 334.04 o 
-1 12 13 2344.31 2594.40 144.75 o 
0 12 13 5.06 -55.67 66.81 o 
1 12 13 305.13 389.72 77.94 o 
2 12 13 1063.06 1013.26 133.62 o 
3 12 13 684.28 757.16 111.35 o 
4 12 13 4293.63 4175.53 233.83 o 
5 12 13 497.52 523.33 133.62 o 
6 12 13 2.06 -155.89 155.89 o 
7 12 13 163.53 211.56 155.89 o 
8 12 13 137.49 200.43 200.43 o 
-9 13 13 3.70 501.06 534.47 o 
-8 13 13 280.34 289.50 200.43 o 
-7 13 13 505.19 434.26 189.29 o 
-6 13 13 2209.14 2193.55 189.29 o 
-5 13 13 6078.27 6357.94 322.91 o 
-4 13 13 579.09 656.95 133.62 o 
-3 13 13 1320.02 1258.23 122.48 o 
-2 13 13 750.95 634.68 111.35 o 
-1 13 13 2283.77 2093.33 155.89 o 
0 13 13 1622.50 1603.40 89.08 o 
1 13 13 7442.63 7549.36 378.58 o 
2 13 13 797.87 723.76 133.62 o 
3 13 13 271.47 189.29 111.35 o 
4 13 13 311.85 334.04 144.75 o 
5 13 13 886.62 935.32 155.89 o 
6 13 13 696.57 935.32 167.02 o 
7 13 13 720.69 668.09 233.83 o 
8 13 13 527.27 690.35 222.69 o 
-9 14 13 1.34 579.01 523.33 o 
-8 14 13 312.99 278.37 289.50 o 
-7 14 13 114.67 66.81 244.96 o 
-6 14 13 0.79 44.54 222.69 o 
-5 14 13 211.48 144.75 155.89 o 
-4 14 13 542.16 556.74 122.48 o 
-3 14 13 546.52 645.82 167.02 o 
-2 14 13 1753.28 1792.69 200.43 o 
-1 14 13 36.88 -44.54 167.02 o 
0 14 13 9.88 133.62 89.08 o 
1 14 13 276.86 256.10 122.48 o 
2 14 13 734.26 534.47 278.37 o 
3 14 13 3991.02 4186.67 200.43 o 
4 14 13 325.43 345.18 144.75 o 
5 14 13 114.18 66.81 178.16 o 
6 14 13 17.39 -155.89 155.89 o 
7 14 13 60.04 -22.27 178.16 o 
8 14 13 927.40 768.30 211.56 o 
-9 15 13 4167.42 3986.24 400.85 o 
-8 15 13 1560.80 2115.60 523.33 o 
-7 15 13 1254.58 1213.69 244.96 o 
-6 15 13 509.97 734.89 244.96 o 
-5 15 13 1469.71 1414.11 233.83 o 
-4 15 13 312.29 267.23 167.02 o 
-3 15 13 17.02 -133.62 133.62 o 
-2 15 13 2328.49 2249.22 200.43 o 
-1 15 13 1130.64 990.99 189.29 o 
0 15 13 1996.98 2271.49 200.43 o 
1 15 13 13099.66 13640.07 501.06 o 
2 15 13 1750.85 1692.48 144.75 o 
3 15 13 921.85 1057.80 133.62 o 
4 15 13 212.34 256.10 133.62 o 
5 15 13 5.48 22.27 144.75 o 
6 15 13 388.54 267.23 189.29 o 
7 15 13 1902.88 1848.37 211.56 o 
8 15 13 863.31 957.59 200.43 o 
-9 16 13 667.23 211.56 378.58 o 
-8 16 13 1029.30 901.91 300.64 o 
-7 16 13 1469.93 1347.30 233.83 o 
-6 16 13 1473.00 1681.35 222.69 o 
-5 16 13 45.46 -100.21 189.29 o 
-4 16 13 490.89 501.06 155.89 o 
-3 16 13 617.69 556.74 178.16 o 
-2 16 13 2030.82 1837.23 222.69 o 
-1 16 13 2033.50 2260.35 222.69 o 
0 16 13 1476.06 1536.60 189.29 o 
1 16 13 0.09 11.13 111.35 o 
2 16 13 838.78 946.45 189.29 o 
3 16 13 6623.77 6758.79 322.91 o 
4 16 13 3584.78 3852.62 200.43 o 
5 16 13 1705.15 1447.52 167.02 o 
6 16 13 2.38 178.16 155.89 o 
7 16 13 549.00 534.47 189.29 o 
8 16 13 2766.46 2416.24 278.37 o 
-9 17 13 3.74 55.67 434.26 o 
-8 17 13 505.30 423.12 222.69 o 
-7 17 13 654.88 567.87 278.37 o 
-6 17 13 86.51 167.02 211.56 o 
-5 17 13 964.99 846.24 211.56 o 
-4 17 13 7510.89 7337.80 456.52 o 
-3 17 13 9598.39 9709.50 579.01 o 
-2 17 13 52.02 -22.27 155.89 o 
-1 17 13 3809.98 3140.00 300.64 o 
0 17 13 40.82 -11.13 278.37 o 
1 17 13 1152.37 1280.50 122.48 o 
2 17 13 108.26 100.21 133.62 o 
3 17 13 10.19 22.27 133.62 o 
4 17 13 657.83 423.12 155.89 o 
5 17 13 3502.29 3830.35 222.69 o 
6 17 13 3064.76 3307.02 222.69 o 
7 17 13 395.71 790.57 256.10 o 
-8 18 13 212.04 111.35 311.77 o 
-7 18 13 94.45 0.00 222.69 o 
-6 18 13 392.60 178.16 222.69 o 
-5 18 13 192.87 133.62 244.96 o 
-4 18 13 404.60 378.58 233.83 o 
-3 18 13 1062.72 801.70 189.29 o 
-2 18 13 604.48 311.77 167.02 o 
-1 18 13 1.78 89.08 155.89 o 
0 18 13 155.55 256.10 200.43 o 
1 18 13 1.17 89.08 167.02 o 
2 18 13 341.40 267.23 122.48 o 
3 18 13 3.51 222.69 144.75 o 
4 18 13 27.12 0.00 155.89 o 
5 18 13 161.33 122.48 178.16 o 
6 18 13 63.29 11.13 167.02 o 
7 18 13 65.48 66.81 211.56 o 
-8 19 13 378.43 200.43 334.04 o 
-7 19 13 99.65 -77.94 244.96 o 
-6 19 13 5.46 -111.35 267.23 o 
-5 19 13 17.79 -155.89 244.96 o 
-4 19 13 2579.56 2972.98 244.96 o 
-3 19 13 1509.71 1647.94 244.96 o 
-2 19 13 10.61 33.40 167.02 o 
-1 19 13 603.08 534.47 178.16 o 
0 19 13 28.61 -167.02 167.02 o 
1 19 13 478.02 478.79 222.69 o 
2 19 13 1931.88 2048.79 178.16 o 
3 19 13 3840.99 3730.14 200.43 o 
4 19 13 0.52 44.54 178.16 o 
5 19 13 1015.16 901.91 189.29 o 
6 19 13 1000.13 1113.47 189.29 o 
7 19 13 182.38 100.21 178.16 o 
-8 20 13 1696.65 1447.52 300.64 o 
-7 20 13 3489.31 3941.70 367.45 o 
-6 20 13 1681.47 1425.25 445.39 o 
-5 20 13 202.54 -33.40 244.96 o 
-4 20 13 945.21 478.79 244.96 o 
-3 20 13 771.33 478.79 189.29 o 
-2 20 13 1991.18 1692.48 211.56 o 
-1 20 13 3100.29 2850.50 267.23 o 
0 20 13 8353.35 8005.89 534.47 o 
1 20 13 88.05 89.08 222.69 o 
2 20 13 4148.81 3941.70 244.96 o 
3 20 13 2302.84 2059.93 167.02 o 
4 20 13 1247.83 1313.90 178.16 o 
5 20 13 539.76 712.62 233.83 o 
6 20 13 99.35 178.16 167.02 o 
7 20 13 63.44 -44.54 167.02 o 
-8 21 13 11.00 -66.81 278.37 o 
-7 21 13 386.48 89.08 467.66 o 
-6 21 13 3104.87 3050.92 501.06 o 
-5 21 13 5739.39 4854.75 345.18 o 
-4 21 13 4203.90 3429.50 289.50 o 
-3 21 13 1349.79 1046.67 244.96 o 
-2 21 13 558.09 367.45 189.29 o 
-1 21 13 183.40 144.75 222.69 o 
0 21 13 341.28 211.56 222.69 o 
1 21 13 3054.51 2861.63 256.10 o 
2 21 13 588.23 512.20 200.43 o 
3 21 13 201.73 89.08 155.89 o 
4 21 13 1381.87 1536.60 167.02 o 
5 21 13 2121.89 2137.87 200.43 o 
6 21 13 2643.59 2605.53 211.56 o 
7 21 13 2757.20 2293.76 322.91 o 
-8 22 13 3.47 -267.23 345.18 o 
-7 22 13 50.96 -100.21 244.96 o 
-6 22 13 76.25 -122.48 300.64 o 
-5 22 13 2447.43 2126.74 300.64 o 
-4 22 13 703.22 601.28 256.10 o 
-3 22 13 1008.67 913.05 256.10 o 
-2 22 13 2592.29 2226.95 244.96 o 
-1 22 13 14.41 256.10 233.83 o 
0 22 13 162.93 122.48 189.29 o 
1 22 13 278.08 222.69 200.43 o 
2 22 13 1189.29 1169.15 367.45 o 
3 22 13 5.62 -11.13 144.75 o 
4 22 13 436.98 400.85 155.89 o 
5 22 13 924.66 879.65 200.43 o 
6 22 13 1.93 -111.35 211.56 o 
-7 23 13 19.89 -100.21 256.10 o 
-6 23 13 177.56 400.85 300.64 o 
-5 23 13 323.17 356.31 289.50 o 
-4 23 13 1208.76 1135.74 256.10 o 
-3 23 13 491.12 801.70 222.69 o 
-2 23 13 189.75 178.16 178.16 o 
-1 23 13 357.58 345.18 200.43 o 
0 23 13 143.80 -211.56 233.83 o 
1 23 13 194.22 -55.67 244.96 o 
2 23 13 2.08 -144.75 244.96 o 
3 23 13 118.05 178.16 189.29 o 
4 23 13 19.89 -22.27 178.16 o 
5 23 13 22.67 -178.16 178.16 o 
6 23 13 248.56 256.10 189.29 o 
-7 24 13 644.24 512.20 322.91 o 
-6 24 13 1224.93 1369.57 334.04 o 
-5 24 13 2280.41 2382.84 289.50 o 
-4 24 13 550.69 423.12 267.23 o 
-3 24 13 1142.13 790.57 400.85 o 
-2 24 13 5093.83 5144.25 367.45 o 
-1 24 13 189.66 445.39 256.10 o 
0 24 13 381.60 278.37 200.43 o 
1 24 13 59.24 -33.40 211.56 o 
2 24 13 2.63 0.00 211.56 o 
3 24 13 933.02 901.91 233.83 o 
4 24 13 2432.35 2728.01 189.29 o 
5 24 13 836.04 656.95 233.83 o 
6 24 13 189.62 167.02 222.69 o 
-7 25 13 614.94 545.60 289.50 o 
-6 25 13 1936.82 1358.44 334.04 o 
-5 25 13 989.87 901.91 311.77 o 
-4 25 13 2461.40 2471.91 278.37 o 
-3 25 13 2200.35 2527.59 267.23 o 
-2 25 13 47.04 11.13 211.56 o 
-1 25 13 183.86 44.54 256.10 o 
0 25 13 579.72 801.70 222.69 o 
1 25 13 3957.49 3819.22 356.31 o 
2 25 13 1050.68 823.97 389.72 o 
3 25 13 21.83 267.23 278.37 o 
4 25 13 662.43 701.49 200.43 o 
5 25 13 1882.62 2093.33 211.56 o 
-6 26 13 1432.14 1313.90 289.50 o 
-5 26 13 455.52 601.28 233.83 o 
-4 26 13 6.84 -144.75 289.50 o 
-3 26 13 106.68 122.48 222.69 o 
-2 26 13 73.04 89.08 211.56 o 
-1 26 13 1044.75 1336.17 278.37 o 
0 26 13 2540.48 2739.15 278.37 o 
1 26 13 19.69 -189.29 267.23 o 
2 26 13 1736.30 1458.65 211.56 o 
3 26 13 966.88 823.97 244.96 o 
4 26 13 348.65 77.94 211.56 o 
5 26 13 690.29 556.74 222.69 o 
-6 27 13 668.22 489.93 356.31 o 
-5 27 13 322.76 200.43 322.91 o 
-4 27 13 3.79 -244.96 244.96 o 
-3 27 13 33.12 -200.43 233.83 o 
-2 27 13 65.32 400.85 278.37 o 
-1 27 13 736.80 734.89 244.96 o 
0 27 13 245.68 33.40 222.69 o 
1 27 13 3.20 -11.13 222.69 o 
2 27 13 18.09 66.81 233.83 o 
3 27 13 80.06 66.81 189.29 o 
4 27 13 139.90 66.81 222.69 o 
5 27 13 2.91 0.00 478.79 o 
-5 28 13 0.28 178.16 233.83 o 
-4 28 13 172.74 122.48 434.26 o 
-3 28 13 48.65 389.72 300.64 o 
-2 28 13 379.00 211.56 244.96 o 
-1 28 13 2145.02 1837.23 445.39 o 
0 28 13 1576.37 1447.52 300.64 o 
1 28 13 240.06 668.09 311.77 o 
2 28 13 514.94 679.22 222.69 o 
3 28 13 847.03 623.55 211.56 o 
4 28 13 351.46 222.69 267.23 o 
-5 29 13 621.41 634.68 345.18 o 
-4 29 13 1442.58 1480.92 356.31 o 
-3 29 13 1022.60 1191.42 322.91 o 
-2 29 13 216.52 467.66 311.77 o 
-1 29 13 2683.22 2906.17 311.77 o 
0 29 13 2611.97 2839.36 300.64 o 
1 29 13 750.34 545.60 244.96 o 
2 29 13 2142.61 1692.48 300.64 o 
3 29 13 1625.37 1659.08 311.77 o 
4 29 13 345.71 768.30 222.69 o 
-4 30 13 417.24 122.48 334.04 o 
-3 30 13 162.73 100.21 322.91 o 
-2 30 13 898.75 1235.96 334.04 o 
-1 30 13 583.77 768.30 322.91 o 
0 30 13 1314.22 1480.92 322.91 o 
1 30 13 247.14 -55.67 311.77 o 
2 30 13 150.91 155.89 200.43 o 
3 30 13 664.64 757.16 278.37 o 
-4 31 13 13.98 -233.83 489.93 o 
-3 31 13 155.28 189.29 334.04 o 
-2 31 13 21.77 -66.81 267.23 o 
-1 31 13 6.66 111.35 267.23 o 
0 31 13 822.13 545.60 267.23 o 
1 31 13 1704.02 1759.29 300.64 o 
2 31 13 360.79 746.03 222.69 o 
-3 32 13 0.92 -44.54 478.79 o 
-2 32 13 42.00 -311.77 345.18 o 
-1 32 13 275.96 712.62 489.93 o 
0 32 13 97.09 556.74 345.18 o 
1 32 13 30.59 155.89 345.18 o 
-10 0 14 1323.59 1603.40 567.87 o 
-9 0 14 1132.94 411.99 489.93 o 
-7 0 14 1941.12 1937.45 334.04 o 
-6 0 14 1997.10 1881.77 334.04 o 
-5 0 14 371.36 189.29 211.56 o 
-4 0 14 486.88 445.39 256.10 o 
-3 0 14 2439.77 1981.99 155.89 o 
-2 0 14 836.35 734.89 122.48 o 
-1 0 14 4439.75 4498.44 233.83 o 
0 0 14 3025.04 3351.56 189.29 o 
1 0 14 1074.02 913.05 133.62 o 
2 0 14 1711.73 1848.37 122.48 o 
3 0 14 7.19 -111.35 111.35 o 
4 0 14 157.30 300.64 144.75 o 
5 0 14 481.57 367.45 167.02 o 
6 0 14 1093.57 656.95 189.29 o 
7 0 14 1271.02 1213.69 200.43 o 
8 0 14 4660.90 4465.03 400.85 o 
-10 1 14 637.31 300.64 378.58 o 
-9 1 14 780.09 389.72 345.18 o 
-8 1 14 496.24 478.79 289.50 o 
-7 1 14 1417.65 1124.61 267.23 o 
-6 1 14 1417.84 1336.17 256.10 o 
-5 1 14 5018.09 4977.23 334.04 o 
-4 1 14 7557.56 7760.92 423.12 o 
-3 1 14 9257.09 9987.87 367.45 o 
-2 1 14 3176.27 3307.02 144.75 o 
-1 1 14 233.11 244.96 89.08 o 
0 1 14 1.87 0.00 89.08 o 
1 1 14 281.43 400.85 100.21 o 
2 1 14 1238.28 1325.04 89.08 o 
3 1 14 2197.73 2249.22 111.35 o 
4 1 14 149.09 178.16 111.35 o 
5 1 14 655.39 823.97 122.48 o 
6 1 14 1397.13 1202.55 144.75 o 
7 1 14 877.14 1091.21 144.75 o 
8 1 14 1587.58 1714.75 222.69 o 
-10 2 14 309.90 211.56 556.74 o 
-9 2 14 1096.27 690.35 489.93 o 
-8 2 14 98.75 -89.08 423.12 o 
-7 2 14 613.50 378.58 256.10 o 
-6 2 14 23.65 144.75 167.02 o 
-5 2 14 226.43 200.43 167.02 o 
-4 2 14 684.24 612.41 122.48 o 
-3 2 14 28.25 -22.27 111.35 o 
-2 2 14 49.21 89.08 77.94 o 
-1 2 14 291.98 211.56 89.08 o 
0 2 14 171.17 200.43 89.08 o 
1 2 14 786.03 823.97 111.35 o 
2 2 14 1336.29 1447.52 89.08 o 
3 2 14 2171.33 1926.31 100.21 o 
4 2 14 3420.67 3429.50 155.89 o 
5 2 14 45.62 11.13 122.48 o 
6 2 14 251.17 189.29 100.21 o 
7 2 14 243.52 267.23 133.62 o 
8 2 14 452.33 434.26 189.29 o 
-10 3 14 1410.35 1592.27 556.74 o 
-9 3 14 189.15 89.08 334.04 o 
-8 3 14 1.73 356.31 244.96 o 
-7 3 14 1.85 -89.08 256.10 o 
-6 3 14 215.11 22.27 311.77 o 
-5 3 14 1195.80 1269.36 222.69 o 
-4 3 14 5246.39 5634.18 278.37 o 
-3 3 14 3474.89 3997.38 178.16 o 
-2 3 14 937.18 1024.40 100.21 o 
-1 3 14 0.46 0.00 77.94 o 
0 3 14 30.21 11.13 89.08 o 
1 3 14 27.36 -33.40 89.08 o 
2 3 14 14.36 66.81 100.21 o 
3 3 14 2128.49 2082.20 100.21 o 
4 3 14 240.07 244.96 89.08 o 
5 3 14 1006.19 1002.13 122.48 o 
6 3 14 493.31 378.58 133.62 o 
7 3 14 177.33 167.02 133.62 o 
8 3 14 647.25 545.60 178.16 o 
-10 4 14 21.42 55.67 322.91 o 
-9 4 14 328.91 367.45 278.37 o 
-8 4 14 237.48 233.83 300.64 o 
-7 4 14 47.04 133.62 256.10 o 
-6 4 14 255.85 289.50 233.83 o 
-5 4 14 1120.09 846.24 155.89 o 
-4 4 14 1426.14 1180.28 122.48 o 
-3 4 14 1011.72 1146.88 133.62 o 
-2 4 14 1585.65 1581.13 133.62 o 
-1 4 14 456.71 367.45 89.08 o 
0 4 14 293.78 311.77 100.21 o 
1 4 14 894.40 868.51 111.35 o 
2 4 14 522.72 534.47 100.21 o 
3 4 14 1246.04 1180.28 100.21 o 
4 4 14 4330.78 4331.42 167.02 o 
5 4 14 140.54 144.75 111.35 o 
6 4 14 1292.86 1480.92 178.16 o 
7 4 14 2396.35 2204.68 167.02 o 
8 4 14 2208.84 2360.57 200.43 o 
-9 5 14 3920.73 4509.57 512.20 o 
-8 5 14 4347.19 4620.92 456.52 o 
-7 5 14 1298.72 1280.50 233.83 o 
-6 5 14 386.95 122.48 189.29 o 
-5 5 14 1287.72 1068.94 133.62 o 
-4 5 14 606.02 512.20 122.48 o 
-3 5 14 4592.96 4888.16 233.83 o 
-2 5 14 4882.90 5121.98 222.69 o 
-1 5 14 7.97 33.40 111.35 o 
0 5 14 5149.11 5244.47 200.43 o 
1 5 14 11945.76 12392.98 322.91 o 
2 5 14 53.27 122.48 111.35 o 
3 5 14 154.18 66.81 89.08 o 
4 5 14 833.24 846.24 100.21 o 
5 5 14 262.37 244.96 100.21 o 
6 5 14 1198.24 1013.26 167.02 o 
7 5 14 8126.34 8451.28 345.18 o 
8 5 14 3238.64 3518.58 233.83 o 
-9 6 14 115.26 311.77 334.04 o 
-8 6 14 5.80 -155.89 300.64 o 
-7 6 14 1125.72 1046.67 244.96 o 
-6 6 14 2073.14 1647.94 256.10 o 
-5 6 14 7.95 -44.54 122.48 o 
-4 6 14 422.84 311.77 133.62 o 
-3 6 14 113.99 155.89 111.35 o 
-2 6 14 14.37 22.27 111.35 o 
-1 6 14 981.65 946.45 89.08 o 
0 6 14 120.05 200.43 100.21 o 
1 6 14 69.55 -22.27 77.94 o 
2 6 14 303.08 178.16 100.21 o 
3 6 14 695.50 679.22 89.08 o 
4 6 14 685.03 790.57 111.35 o 
5 6 14 383.17 411.99 111.35 o 
6 6 14 725.70 645.82 144.75 o 
7 6 14 11.89 -11.13 144.75 o 
8 6 14 67.29 0.00 155.89 o 
-9 7 14 175.69 89.08 334.04 o 
-8 7 14 65.34 423.12 378.58 o 
-7 7 14 1045.05 790.57 233.83 o 
-6 7 14 1755.07 2137.87 222.69 o 
-5 7 14 1120.29 990.99 189.29 o 
-4 7 14 38.76 100.21 133.62 o 
-3 7 14 560.99 523.33 133.62 o 
-2 7 14 443.38 634.68 122.48 o 
-1 7 14 1469.66 1469.79 133.62 o 
0 7 14 1286.55 1202.55 100.21 o 
1 7 14 2113.13 2226.95 111.35 o 
2 7 14 76.45 22.27 89.08 o 
3 7 14 630.74 501.06 100.21 o 
4 7 14 747.93 879.65 111.35 o 
5 7 14 1259.82 1213.69 111.35 o 
6 7 14 0.74 66.81 144.75 o 
7 7 14 1557.81 1414.11 167.02 o 
8 7 14 173.15 122.48 200.43 o 
-9 8 14 7.05 66.81 334.04 o 
-8 8 14 174.27 367.45 256.10 o 
-7 8 14 26.76 89.08 256.10 o 
-6 8 14 362.03 334.04 167.02 o 
-5 8 14 1051.44 957.59 144.75 o 
-4 8 14 12.28 -66.81 133.62 o 
-3 8 14 226.49 155.89 144.75 o 
-2 8 14 2340.44 2460.78 155.89 o 
-1 8 14 1105.53 1002.13 122.48 o 
0 8 14 772.05 879.65 122.48 o 
1 8 14 253.76 189.29 89.08 o 
2 8 14 460.09 400.85 100.21 o 
3 8 14 1634.17 1558.86 100.21 o 
4 8 14 2258.06 2204.68 122.48 o 
5 8 14 431.70 601.28 155.89 o 
6 8 14 90.00 89.08 122.48 o 
7 8 14 135.63 189.29 189.29 o 
8 8 14 620.26 668.08 211.56 o 
-9 9 14 2181.41 2071.06 556.74 o 
-8 9 14 3600.21 3106.59 311.77 o 
-7 9 14 2204.56 2594.40 300.64 o 
-6 9 14 237.42 322.91 167.02 o 
-5 9 14 1312.46 1146.88 167.02 o 
-4 9 14 4122.78 4309.15 244.96 o 
-3 9 14 5109.26 5322.41 267.23 o 
-2 9 14 741.32 523.33 100.21 o 
-1 9 14 1071.23 1124.61 111.35 o 
0 9 14 363.40 389.72 100.21 o 
1 9 14 1974.93 2271.49 111.35 o 
2 9 14 12972.43 14163.40 423.12 o 
3 9 14 9550.23 10076.95 267.23 o 
4 9 14 1650.18 1603.40 133.62 o 
5 9 14 811.18 890.78 133.62 o 
6 9 14 568.29 579.01 133.62 o 
7 9 14 651.81 790.57 189.29 o 
8 9 14 600.04 501.06 267.23 o 
-8 10 14 206.01 311.77 345.18 o 
-7 10 14 3214.02 2750.28 356.31 o 
-6 10 14 3570.73 3696.74 233.83 o 
-5 10 14 1330.92 1224.82 167.02 o 
-4 10 14 78.71 66.81 122.48 o 
-3 10 14 205.94 133.62 144.75 o 
-2 10 14 230.47 211.56 122.48 o 
-1 10 14 725.48 990.99 133.62 o 
0 10 14 2302.30 2193.55 155.89 o 
1 10 14 130.65 55.67 77.94 o 
2 10 14 487.05 289.50 122.48 o 
3 10 14 511.09 478.79 100.21 o 
4 10 14 2862.12 3039.79 155.89 o 
5 10 14 899.44 701.49 133.62 o 
6 10 14 1719.70 1993.12 155.89 o 
7 10 14 883.86 857.38 189.29 o 
8 10 14 27.60 -122.48 256.10 o 
-8 11 14 168.51 545.60 256.10 o 
-7 11 14 42.89 22.27 189.29 o 
-6 11 14 354.29 244.96 155.89 o 
-5 11 14 1.46 -11.13 155.89 o 
-4 11 14 2891.96 2750.28 178.16 o 
-3 11 14 757.39 768.30 133.62 o 
-2 11 14 1984.96 1937.45 144.75 o 
-1 11 14 1736.11 1659.08 133.62 o 
0 11 14 802.79 701.49 111.35 o 
1 11 14 4638.73 4420.50 167.02 o 
2 11 14 114.03 77.94 122.48 o 
3 11 14 447.97 556.74 122.48 o 
4 11 14 34.84 0.00 122.48 o 
5 11 14 35.47 22.27 167.02 o 
6 11 14 88.28 -133.62 244.96 o 
7 11 14 288.49 278.37 167.02 o 
8 11 14 34.75 55.67 155.89 o 
-8 12 14 62.75 -33.40 345.18 o 
-7 12 14 1128.05 1080.07 211.56 o 
-6 12 14 114.84 267.23 200.43 o 
-5 12 14 2188.93 1981.99 167.02 o 
-4 12 14 278.20 178.16 144.75 o 
-3 12 14 1014.18 957.59 144.75 o 
-2 12 14 1.79 -133.62 133.62 o 
-1 12 14 499.47 512.20 155.89 o 
0 12 14 971.83 846.24 200.43 o 
1 12 14 654.68 690.35 122.48 o 
2 12 14 1294.82 1391.84 155.89 o 
3 12 14 800.41 790.57 155.89 o 
4 12 14 151.93 200.43 133.62 o 
5 12 14 908.51 835.11 144.75 o 
6 12 14 722.06 712.62 189.29 o 
7 12 14 21.41 133.62 189.29 o 
8 12 14 1949.63 1692.48 222.69 o 
-9 13 14 1886.70 1625.67 579.01 o 
-8 13 14 2168.37 1881.77 389.72 o 
-7 13 14 1420.61 1570.00 278.37 o 
-6 13 14 73.94 -11.13 200.43 o 
-5 13 14 791.37 590.14 222.69 o 
-4 13 14 341.66 244.96 200.43 o 
-3 13 14 1956.27 2193.55 200.43 o 
-2 13 14 220.14 189.29 144.75 o 
-1 13 14 1.11 -11.13 178.16 o 
0 13 14 8752.88 8339.93 400.85 o 
1 13 14 6985.38 7705.25 334.04 o 
2 13 14 6085.88 6190.92 267.23 o 
3 13 14 796.08 879.65 133.62 o 
4 13 14 161.36 356.31 133.62 o 
5 13 14 1.44 11.13 222.69 o 
6 13 14 292.30 233.83 189.29 o 
7 13 14 3950.95 4286.88 322.91 o 
-9 14 14 201.67 233.83 556.74 o 
-8 14 14 514.76 512.20 356.31 o 
-7 14 14 2144.50 1926.31 300.64 o 
-6 14 14 1909.96 2059.93 244.96 o 
-5 14 14 5274.31 5723.26 345.18 o 
-4 14 14 921.00 890.78 222.69 o 
-3 14 14 2270.73 2594.40 244.96 o 
-2 14 14 4352.88 4264.61 278.37 o 
-1 14 14 437.15 267.23 189.29 o 
0 14 14 1059.70 1124.61 178.16 o 
1 14 14 1472.86 1402.98 167.02 o 
2 14 14 990.33 1035.53 155.89 o 
3 14 14 1263.25 1224.82 144.75 o 
4 14 14 2052.24 2293.76 189.29 o 
5 14 14 2250.77 2293.76 222.69 o 
6 14 14 1023.48 1002.13 233.83 o 
7 14 14 117.84 33.40 189.29 o 
-8 15 14 0.47 189.29 501.06 o 
-7 15 14 335.47 -111.35 445.39 o 
-6 15 14 1.39 -211.56 211.56 o 
-5 15 14 170.19 211.56 233.83 o 
-4 15 14 163.24 66.81 222.69 o 
-3 15 14 1827.63 1737.02 200.43 o 
-2 15 14 33.92 378.58 200.43 o 
-1 15 14 134.30 178.16 189.29 o 
0 15 14 313.55 256.10 167.02 o 
1 15 14 12.66 66.81 300.64 o 
2 15 14 28.09 0.00 122.48 o 
3 15 14 13.82 22.27 133.62 o 
4 15 14 160.20 89.08 155.89 o 
5 15 14 1186.77 1247.09 178.16 o 
6 15 14 600.01 567.87 178.16 o 
7 15 14 78.89 77.94 178.16 o 
-8 16 14 6.14 -211.56 311.77 o 
-7 16 14 450.21 233.83 256.10 o 
-6 16 14 0.19 100.21 256.10 o 
-5 16 14 626.07 857.38 389.72 o 
-4 16 14 24.08 -222.69 222.69 o 
-3 16 14 1844.53 2071.06 222.69 o 
-2 16 14 156.15 267.23 211.56 o 
-1 16 14 2536.65 2360.57 233.83 o 
0 16 14 1701.87 1870.64 211.56 o 
1 16 14 15.84 44.54 211.56 o 
2 16 14 43.92 77.94 155.89 o 
3 16 14 212.22 256.10 144.75 o 
4 16 14 15.50 66.81 178.16 o 
5 16 14 111.40 55.67 178.16 o 
6 16 14 72.20 -44.54 167.02 o 
7 16 14 54.27 44.54 189.29 o 
-8 17 14 1256.61 979.86 334.04 o 
-7 17 14 468.76 334.04 211.56 o 
-6 17 14 0.50 -111.35 211.56 o 
-5 17 14 1453.02 1525.46 222.69 o 
-4 17 14 2341.78 2594.40 233.83 o 
-3 17 14 2261.93 2405.11 211.56 o 
-2 17 14 338.16 244.96 211.56 o 
-1 17 14 100.48 -189.29 211.56 o 
0 17 14 732.96 467.66 222.69 o 
1 17 14 4515.75 4075.32 356.31 o 
2 17 14 1503.69 1714.75 167.02 o 
3 17 14 931.50 835.11 144.75 o 
4 17 14 24.98 44.54 167.02 o 
5 17 14 330.31 233.83 178.16 o 
6 17 14 882.51 757.16 189.29 o 
7 17 14 1636.49 1135.74 489.93 o 
-8 18 14 949.34 890.78 345.18 o 
-7 18 14 2530.99 2817.09 345.18 o 
-6 18 14 1977.79 2071.06 300.64 o 
-5 18 14 1.92 300.64 389.72 o 
-4 18 14 0.80 77.94 233.83 o 
-3 18 14 55.63 -44.54 189.29 o 
-2 18 14 973.77 1113.47 244.96 o 
-1 18 14 7232.70 7493.69 478.79 o 
0 18 14 9809.14 10132.62 590.14 o 
1 18 14 374.47 356.31 233.83 o 
2 18 14 117.12 77.94 222.69 o 
3 18 14 590.18 244.96 155.89 o 
4 18 14 1138.69 1080.07 222.69 o 
5 18 14 2367.14 2282.62 211.56 o 
6 18 14 1839.66 2572.13 222.69 o 
7 18 14 214.25 367.45 311.77 o 
-8 19 14 25.72 -111.35 289.50 o 
-7 19 14 7.50 567.87 478.79 o 
-6 19 14 12.20 -100.21 278.37 o 
-5 19 14 1201.80 1102.34 278.37 o 
-4 19 14 4654.86 5121.98 356.31 o 
-3 19 14 3265.25 3596.52 311.77 o 
-2 19 14 28.77 33.40 189.29 o 
-1 19 14 0.88 -222.69 222.69 o 
0 19 14 542.31 467.66 233.83 o 
1 19 14 211.52 33.40 189.29 o 
2 19 14 416.48 456.52 244.96 o 
3 19 14 231.97 334.04 144.75 o 
4 19 14 741.00 579.01 167.02 o 
5 19 14 1348.87 1480.92 189.29 o 
6 19 14 856.01 1068.94 200.43 o 
-7 20 14 192.71 -256.10 311.77 o 
-6 20 14 412.91 434.26 256.10 o 
-5 20 14 776.10 567.87 244.96 o 
-4 20 14 638.08 389.72 389.72 o 
-3 20 14 480.68 133.62 178.16 o 
-2 20 14 1411.65 1013.26 278.37 o 
-1 20 14 250.80 122.48 233.83 o 
0 20 14 195.78 367.45 189.29 o 
1 20 14 919.90 935.32 256.10 o 
2 20 14 586.02 512.20 256.10 o 
3 20 14 246.91 367.45 211.56 o 
4 20 14 250.50 -11.13 178.16 o 
5 20 14 258.20 66.81 178.16 o 
6 20 14 24.12 11.13 244.96 o 
-7 21 14 59.78 -33.40 267.23 o 
-6 21 14 475.94 411.99 322.91 o 
-5 21 14 367.86 501.06 289.50 o 
-4 21 14 6768.46 7371.20 523.33 o 
-3 21 14 2706.94 2583.26 300.64 o 
-2 21 14 10.71 0.00 167.02 o 
-1 21 14 1.37 11.13 189.29 o 
0 21 14 63.31 167.02 200.43 o 
1 21 14 339.21 311.77 211.56 o 
2 21 14 1441.82 1503.19 233.83 o 
3 21 14 1091.91 1002.13 200.43 o 
4 21 14 22.86 33.40 178.16 o 
5 21 14 260.97 244.96 155.89 o 
6 21 14 483.26 367.45 256.10 o 
-7 22 14 1687.71 1347.30 356.31 o 
-6 22 14 2167.85 2071.06 345.18 o 
-5 22 14 1827.85 1313.90 256.10 o 
-4 22 14 398.78 178.16 189.29 o 
-3 22 14 1218.48 1313.90 278.37 o 
-2 22 14 4535.54 4041.91 334.04 o 
-1 22 14 1570.53 1581.13 233.83 o 
0 22 14 3551.42 3229.08 411.99 o 
1 22 14 1692.96 1803.83 411.99 o 
2 22 14 35.33 -22.27 267.23 o 
3 22 14 9.31 167.02 222.69 o 
4 22 14 725.90 757.16 244.96 o 
5 22 14 1056.97 1402.98 211.56 o 
6 22 14 346.87 244.96 278.37 o 
-7 23 14 76.54 -77.94 345.18 o 
-6 23 14 2170.52 2360.57 334.04 o 
-5 23 14 1223.89 1603.40 322.91 o 
-4 23 14 233.58 233.83 278.37 o 
-3 23 14 2128.97 2004.25 300.64 o 
-2 23 14 1210.48 1280.50 211.56 o 
-1 23 14 257.25 345.18 256.10 o 
0 23 14 306.13 367.45 222.69 o 
1 23 14 2083.91 2349.43 300.64 o 
2 23 14 119.67 133.62 189.29 o 
3 23 14 3.53 -11.13 178.16 o 
4 23 14 0.33 111.35 244.96 o 
5 23 14 2.09 44.54 233.83 o 
-6 24 14 897.72 1013.26 289.50 o 
-5 24 14 1873.34 1313.90 278.37 o 
-4 24 14 2.25 33.40 289.50 o 
-3 24 14 313.94 256.10 233.83 o 
-2 24 14 970.65 868.51 211.56 o 
-1 24 14 1828.24 1558.86 267.23 o 
0 24 14 1225.90 1558.86 289.50 o 
1 24 14 39.66 122.48 222.69 o 
2 24 14 78.96 -22.27 222.69 o 
3 24 14 380.11 423.12 244.96 o 
4 24 14 2873.37 2728.01 334.04 o 
5 24 14 1763.24 1937.45 278.37 o 
-6 25 14 1735.79 2059.93 389.72 o 
-5 25 14 1066.19 935.32 278.37 o 
-4 25 14 1.92 178.16 244.96 o 
-3 25 14 140.26 -11.13 233.83 o 
-2 25 14 913.24 734.89 244.96 o 
-1 25 14 118.98 -222.69 222.69 o 
0 25 14 337.86 668.08 423.12 o 
1 25 14 28.19 222.69 233.83 o 
2 25 14 2.05 -33.40 200.43 o 
3 25 14 2.73 222.69 244.96 o 
4 25 14 0.40 -222.69 222.69 o 
-5 26 14 1104.25 1570.00 356.31 o 
-4 26 14 93.78 233.83 256.10 o 
-3 26 14 896.85 990.99 267.23 o 
-2 26 14 1428.44 1881.77 467.66 o 
-1 26 14 1670.91 1447.52 256.10 o 
0 26 14 177.13 445.39 289.50 o 
1 26 14 300.16 400.85 233.83 o 
2 26 14 639.89 523.33 244.96 o 
3 26 14 88.67 77.94 256.10 o 
4 26 14 847.70 779.43 244.96 o 
-5 27 14 2.36 -133.62 233.83 o 
-4 27 14 2523.79 2861.63 367.45 o 
-3 27 14 2070.46 1625.67 345.18 o 
-2 27 14 1.28 111.35 300.64 o 
-1 27 14 20.80 534.47 423.12 o 
0 27 14 78.96 -144.75 289.50 o 
1 27 14 712.69 645.82 311.77 o 
2 27 14 1894.49 1703.62 222.69 o 
3 27 14 1906.63 1859.50 256.10 o 
4 27 14 24.98 601.28 356.31 o 
-4 28 14 1070.73 1224.82 289.50 o 
-3 28 14 32.36 0.00 322.91 o 
-2 28 14 575.17 857.38 334.04 o 
-1 28 14 1558.20 1625.67 322.91 o 
0 28 14 3300.62 3808.08 356.31 o 
1 28 14 131.89 211.56 256.10 o 
2 28 14 1421.34 1180.28 244.96 o 
3 28 14 1585.88 1269.36 256.10 o 
-4 29 14 630.23 478.79 289.50 o 
-3 29 14 1478.56 1302.77 345.18 o 
-2 29 14 303.56 590.14 345.18 o 
-1 29 14 6.92 -66.81 311.77 o 
0 29 14 212.87 211.56 322.91 o 
1 29 14 464.96 423.12 322.91 o 
2 29 14 19.91 -33.40 233.83 o 
-3 30 14 273.70 757.16 300.64 o 
-2 30 14 524.35 467.66 345.18 o 
-1 30 14 1314.47 1770.43 311.77 o 
0 30 14 1037.00 1514.33 356.31 o 
1 30 14 53.83 55.67 278.37 o 
-1 31 14 107.00 155.89 289.50 o 
0 31 14 1432.68 1558.86 300.64 o 
-9 1 15 2.44 -22.27 356.31 o 
-8 1 15 60.24 -55.67 300.64 o 
-7 1 15 400.57 300.64 278.37 o 
-6 1 15 57.75 155.89 244.96 o 
-5 1 15 2155.49 2182.41 244.96 o 
-4 1 15 8021.08 8852.13 467.66 o 
-3 1 15 4440.62 4320.28 345.18 o 
-2 1 15 1945.81 1592.27 122.48 o 
-1 1 15 404.83 389.72 89.08 o 
0 1 15 125.78 89.08 100.21 o 
1 1 15 432.42 445.39 111.35 o 
2 1 15 6411.82 6769.93 222.69 o 
3 1 15 5106.54 4854.75 155.89 o 
4 1 15 116.99 89.08 100.21 o 
5 1 15 1526.98 1625.67 144.75 o 
6 1 15 319.06 322.91 122.48 o 
7 1 15 4.82 66.81 122.48 o 
8 1 15 605.81 946.45 233.83 o 
-9 2 15 1192.69 1814.96 389.72 o 
-8 2 15 172.18 278.37 311.77 o 
-7 2 15 1943.94 1792.69 256.10 o 
-6 2 15 2051.16 1848.37 233.83 o 
-5 2 15 1227.13 1291.63 233.83 o 
-4 2 15 2229.02 2226.95 233.83 o 
-3 2 15 427.14 456.52 111.35 o 
-2 2 15 143.01 144.75 100.21 o 
-1 2 15 4319.40 4520.71 178.16 o 
0 2 15 4504.32 4398.23 189.29 o 
1 2 15 3251.72 3362.69 155.89 o 
2 2 15 1478.34 1291.63 111.35 o 
3 2 15 910.81 1057.80 111.35 o 
4 2 15 29.29 -77.94 111.35 o 
5 2 15 776.88 701.49 133.62 o 
6 2 15 2033.85 2037.66 178.16 o 
7 2 15 6.66 -22.27 167.02 o 
8 2 15 126.23 244.96 211.56 o 
-9 3 15 1517.81 1948.58 389.72 o 
-8 3 15 1606.37 1904.04 289.50 o 
-7 3 15 571.71 523.33 233.83 o 
-6 3 15 1918.94 1525.46 267.23 o 
-5 3 15 52.62 133.62 211.56 o 
-4 3 15 1480.59 1191.42 211.56 o 
-3 3 15 7407.15 7315.53 289.50 o 
-2 3 15 7623.50 8295.39 334.04 o 
-1 3 15 558.42 512.20 100.21 o 
0 3 15 2601.44 2805.96 178.16 o 
1 3 15 5196.18 5255.60 233.83 o 
2 3 15 244.96 311.77 77.94 o 
3 3 15 552.37 690.35 122.48 o 
4 3 15 1074.70 1057.80 111.35 o 
5 3 15 110.52 144.75 133.62 o 
6 3 15 1290.96 1258.23 155.89 o 
7 3 15 2286.58 2349.43 189.29 o 
8 3 15 920.39 924.18 211.56 o 
-9 4 15 196.09 267.23 356.31 o 
-8 4 15 344.13 478.79 311.77 o 
-7 4 15 52.94 679.22 378.58 o 
-6 4 15 1710.52 1436.38 200.43 o 
-5 4 15 1278.67 1492.06 233.83 o 
-4 4 15 89.02 211.56 189.29 o 
-3 4 15 191.23 144.75 133.62 o 
-2 4 15 207.71 144.75 122.48 o 
-1 4 15 878.82 734.89 133.62 o 
0 4 15 7.48 44.54 100.21 o 
1 4 15 1655.24 1647.94 111.35 o 
2 4 15 223.77 233.83 100.21 o 
3 4 15 2552.53 2338.30 144.75 o 
4 4 15 2645.72 2728.01 122.48 o 
5 4 15 102.24 211.56 111.35 o 
6 4 15 298.79 100.21 144.75 o 
7 4 15 231.41 100.21 178.16 o 
8 4 15 330.57 167.02 200.43 o 
-9 5 15 277.70 545.60 356.31 o 
-8 5 15 27.19 311.77 256.10 o 
-7 5 15 934.38 1024.40 244.96 o 
-6 5 15 250.91 133.62 189.29 o 
-5 5 15 233.71 534.47 222.69 o 
-4 5 15 656.70 567.87 133.62 o 
-3 5 15 3380.82 3162.27 189.29 o 
-2 5 15 1357.69 1191.42 133.62 o 
-1 5 15 164.36 222.69 122.48 o 
0 5 15 1972.85 1792.69 122.48 o 
1 5 15 3988.63 4108.72 144.75 o 
2 5 15 5.86 22.27 100.21 o 
3 5 15 8.03 -11.13 89.08 o 
4 5 15 496.61 545.60 111.35 o 
5 5 15 8.61 11.13 122.48 o 
6 5 15 1292.45 1213.69 155.89 o 
7 5 15 2121.11 2071.06 178.16 o 
-9 6 15 109.73 456.52 256.10 o 
-8 6 15 141.09 222.69 311.77 o 
-7 6 15 192.67 189.29 267.23 o 
-6 6 15 3524.69 3474.04 311.77 o 
-5 6 15 9656.27 9731.77 746.03 o 
-4 6 15 2455.30 2071.06 155.89 o 
-3 6 15 12.05 -33.40 122.48 o 
-2 6 15 11.44 44.54 133.62 o 
-1 6 15 20.92 89.08 122.48 o 
0 6 15 1318.18 1336.17 144.75 o 
1 6 15 4128.91 4331.42 155.89 o 
2 6 15 1565.51 1748.16 111.35 o 
3 6 15 346.06 267.23 100.21 o 
4 6 15 967.10 1002.13 133.62 o 
5 6 15 243.50 133.62 144.75 o 
6 6 15 300.93 400.85 144.75 o 
7 6 15 350.07 222.69 233.83 o 
-9 7 15 2123.89 2360.57 389.72 o 
-8 7 15 1207.12 801.70 489.93 o 
-7 7 15 1968.60 2249.22 300.64 o 
-6 7 15 271.99 200.43 178.16 o 
-5 7 15 289.41 356.31 155.89 o 
-4 7 15 1477.74 1224.82 155.89 o 
-3 7 15 3897.54 4086.45 244.96 o 
-2 7 15 3430.60 3340.43 189.29 o 
-1 7 15 145.12 77.94 122.48 o 
0 7 15 660.38 456.52 133.62 o 
1 7 15 3239.87 3496.31 200.43 o 
2 7 15 3855.60 4075.32 167.02 o 
3 7 15 8648.25 8740.78 311.77 o 
4 7 15 300.63 400.85 133.62 o 
5 7 15 507.02 445.39 122.48 o 
6 7 15 948.20 734.89 178.16 o 
7 7 15 846.22 1146.88 178.16 o 
-9 8 15 1721.85 1948.58 378.58 o 
-8 8 15 70.88 -77.94 244.96 o 
-7 8 15 2153.01 2494.18 278.37 o 
-6 8 15 2308.96 2193.55 278.37 o 
-5 8 15 278.84 178.16 144.75 o 
-4 8 15 420.61 400.85 133.62 o 
-3 8 15 1162.95 968.72 189.29 o 
-2 8 15 27.21 189.29 133.62 o 
-1 8 15 3459.20 3696.74 189.29 o 
0 8 15 1310.43 1213.69 144.75 o 
1 8 15 790.28 879.65 89.08 o 
2 8 15 2295.84 2059.93 122.48 o 
3 8 15 197.21 189.29 100.21 o 
4 8 15 2194.42 2093.33 167.02 o 
5 8 15 1326.36 1191.42 155.89 o 
6 8 15 1653.13 1837.23 178.16 o 
7 8 15 154.54 244.96 167.02 o 
-9 9 15 25.73 -345.18 345.18 o 
-8 9 15 169.90 -211.56 478.79 o 
-7 9 15 183.23 211.56 233.83 o 
-6 9 15 479.99 322.91 244.96 o 
-5 9 15 1082.27 734.89 167.02 o 
-4 9 15 625.25 623.55 144.75 o 
-3 9 15 271.71 155.89 144.75 o 
-2 9 15 110.41 133.62 133.62 o 
-1 9 15 29.65 -122.48 122.48 o 
0 9 15 1684.45 1692.48 155.89 o 
1 9 15 986.75 979.86 89.08 o 
2 9 15 1447.20 1302.77 133.62 o 
3 9 15 1.69 -133.62 133.62 o 
4 9 15 1.86 -55.67 133.62 o 
5 9 15 708.19 556.74 144.75 o 
6 9 15 138.44 256.10 144.75 o 
7 9 15 528.42 489.93 189.29 o 
-9 10 15 650.94 -489.93 567.87 o 
-8 10 15 39.48 -22.27 267.23 o 
-7 10 15 1098.52 1336.17 289.50 o 
-6 10 15 1333.93 1558.86 267.23 o 
-5 10 15 491.86 367.45 144.75 o 
-4 10 15 3476.37 3485.18 200.43 o 
-3 10 15 4992.69 5444.89 244.96 o 
-2 10 15 68.16 44.54 133.62 o 
-1 10 15 1009.31 1035.53 133.62 o 
0 10 15 470.77 289.50 122.48 o 
1 10 15 978.16 1068.94 111.35 o 
2 10 15 0.83 33.40 133.62 o 
3 10 15 2.25 -100.21 122.48 o 
4 10 15 65.20 211.56 211.56 o 
5 10 15 1211.97 1135.74 189.29 o 
6 10 15 1233.02 1469.79 211.56 o 
7 10 15 803.81 935.32 222.69 o 
-8 11 15 1734.67 2327.16 411.99 o 
-7 11 15 1731.62 1837.23 489.93 o 
-6 11 15 28.51 -89.08 200.43 o 
-5 11 15 103.64 22.27 167.02 o 
-4 11 15 3649.50 3663.33 200.43 o 
-3 11 15 1220.02 1068.94 155.89 o 
-2 11 15 3.88 33.40 133.62 o 
-1 11 15 80.08 -77.94 189.29 o 
0 11 15 27.54 -11.13 155.89 o 
1 11 15 4616.51 4988.37 222.69 o 
2 11 15 13257.35 13640.07 590.14 o 
3 11 15 4738.64 4487.30 345.18 o 
4 11 15 398.19 178.16 155.89 o 
5 11 15 112.15 222.69 200.43 o 
6 11 15 191.41 133.62 222.69 o 
7 11 15 1620.32 1848.37 244.96 o 
-8 12 15 50.77 66.81 356.31 o 
-7 12 15 939.28 835.11 489.93 o 
-6 12 15 4386.75 4420.50 334.04 o 
-5 12 15 5612.17 6224.33 400.85 o 
-4 12 15 182.90 -189.29 211.56 o 
-3 12 15 434.28 300.64 233.83 o 
-2 12 15 371.00 222.69 311.77 o 
-1 12 15 536.39 512.20 200.43 o 
0 12 15 1838.18 1748.16 222.69 o 
1 12 15 1558.76 1603.40 200.43 o 
2 12 15 93.67 -89.08 133.62 o 
3 12 15 4070.98 3919.43 211.56 o 
4 12 15 2315.98 2427.38 178.16 o 
5 12 15 1625.85 1480.92 189.29 o 
6 12 15 996.43 812.84 211.56 o 
7 12 15 522.27 423.12 189.29 o 
-8 13 15 254.59 957.59 389.72 o 
-7 13 15 333.40 1302.77 501.06 o 
-6 13 15 24.81 -89.08 211.56 o 
-5 13 15 690.15 467.66 200.43 o 
-4 13 15 882.02 868.51 200.43 o 
-3 13 15 7.16 33.40 211.56 o 
-2 13 15 1201.25 1202.55 222.69 o 
-1 13 15 498.61 523.33 211.56 o 
0 13 15 280.01 289.50 200.43 o 
1 13 15 109.54 11.13 211.56 o 
2 13 15 1534.43 1369.57 155.89 o 
3 13 15 98.53 33.40 155.89 o 
4 13 15 2207.40 2149.01 178.16 o 
5 13 15 16.10 -66.81 167.02 o 
6 13 15 42.05 66.81 189.29 o 
7 13 15 117.79 222.69 256.10 o 
-8 14 15 8.78 534.47 389.72 o 
-7 14 15 7.83 122.48 356.31 o 
-6 14 15 576.12 668.08 211.56 o 
-5 14 15 488.09 567.87 211.56 o 
-4 14 15 958.65 400.85 200.43 o 
-3 14 15 190.29 44.54 211.56 o 
-2 14 15 1580.59 1581.13 233.83 o 
-1 14 15 1013.95 668.08 222.69 o 
0 14 15 304.28 300.64 178.16 o 
1 14 15 26.88 33.40 178.16 o 
2 14 15 37.97 22.27 122.48 o 
3 14 15 50.00 211.56 133.62 o 
4 14 15 978.01 746.03 178.16 o 
5 14 15 1112.76 957.59 167.02 o 
6 14 15 703.47 757.16 211.56 o 
7 14 15 599.60 378.58 267.23 o 
-8 15 15 1809.08 2494.18 445.39 o 
-7 15 15 672.80 1080.07 322.91 o 
-6 15 15 61.05 144.75 267.23 o 
-5 15 15 165.49 111.35 178.16 o 
-4 15 15 2.14 55.67 233.83 o 
-3 15 15 2465.30 2048.79 256.10 o 
-2 15 15 4291.10 4275.74 334.04 o 
-1 15 15 622.65 823.97 222.69 o 
0 15 15 2640.32 2627.80 256.10 o 
1 15 15 4240.15 4721.13 322.91 o 
2 15 15 967.80 1057.80 256.10 o 
3 15 15 148.74 211.56 144.75 o 
4 15 15 99.19 -55.67 222.69 o 
5 15 15 26.10 22.27 256.10 o 
6 15 15 520.85 467.66 211.56 o 
-8 16 15 122.09 55.67 378.58 o 
-7 16 15 443.95 534.47 300.64 o 
-6 16 15 357.29 267.23 278.37 o 
-5 16 15 1716.06 1937.45 222.69 o 
-4 16 15 2827.86 2605.53 300.64 o 
-3 16 15 420.77 267.23 200.43 o 
-2 16 15 1310.43 1102.34 200.43 o 
-1 16 15 2195.51 2371.70 233.83 o 
0 16 15 1521.85 1536.60 244.96 o 
1 16 15 1662.04 1636.81 200.43 o 
2 16 15 9.83 89.08 244.96 o 
3 16 15 2016.25 2093.33 222.69 o 
4 16 15 2277.79 2093.33 244.96 o 
5 16 15 2719.78 2761.42 233.83 o 
6 16 15 630.40 501.06 200.43 o 
-7 17 15 1962.33 1492.06 322.91 o 
-6 17 15 830.18 512.20 244.96 o 
-5 17 15 352.97 200.43 189.29 o 
-4 17 15 2942.64 2817.09 256.10 o 
-3 17 15 2257.15 2304.89 278.37 o 
-2 17 15 206.73 244.96 167.02 o 
-1 17 15 694.75 623.55 200.43 o 
0 17 15 1459.35 1080.07 367.45 o 
1 17 15 743.35 478.79 244.96 o 
2 17 15 670.81 523.33 378.58 o 
3 17 15 326.69 423.12 189.29 o 
4 17 15 113.56 66.81 178.16 o 
5 17 15 98.69 -133.62 178.16 o 
6 17 15 39.42 66.81 222.69 o 
-7 18 15 76.91 -33.40 311.77 o 
-6 18 15 209.36 77.94 256.10 o 
-5 18 15 1044.22 790.57 211.56 o 
-4 18 15 563.95 623.55 267.23 o 
-3 18 15 24.87 167.02 200.43 o 
-2 18 15 101.92 89.08 233.83 o 
-1 18 15 1540.45 1235.96 222.69 o 
0 18 15 124.57 356.31 244.96 o 
1 18 15 72.17 -44.54 200.43 o 
2 18 15 188.47 601.28 222.69 o 
3 18 15 349.73 256.10 189.29 o 
4 18 15 347.13 467.66 167.02 o 
5 18 15 249.26 256.10 189.29 o 
6 18 15 0.43 44.54 222.69 o 
-7 19 15 139.73 -167.02 267.23 o 
-6 19 15 477.66 400.85 256.10 o 
-5 19 15 1154.15 1670.21 356.31 o 
-4 19 15 6141.85 5478.30 467.66 o 
-3 19 15 614.91 456.52 267.23 o 
-2 19 15 39.68 89.08 256.10 o 
-1 19 15 222.32 -33.40 244.96 o 
0 19 15 106.10 189.29 244.96 o 
1 19 15 2074.10 2271.49 289.50 o 
2 19 15 3741.45 4164.40 300.64 o 
3 19 15 2158.25 2215.82 256.10 o 
4 19 15 89.30 -22.27 178.16 o 
5 19 15 141.68 77.94 189.29 o 
-7 20 15 434.18 1091.21 334.04 o 
-6 20 15 792.25 545.60 322.91 o 
-5 20 15 0.11 -100.21 244.96 o 
-4 20 15 283.20 423.12 411.99 o 
-3 20 15 3.22 -211.56 267.23 o 
-2 20 15 2218.84 2093.33 289.50 o 
-1 20 15 6604.50 7404.61 489.93 o 
0 20 15 6290.43 6480.42 489.93 o 
1 20 15 722.54 757.16 222.69 o 
2 20 15 33.88 44.54 267.23 o 
3 20 15 20.15 300.64 233.83 o 
4 20 15 491.26 389.72 244.96 o 
5 20 15 1081.82 1135.74 222.69 o 
-6 21 15 83.97 22.27 322.91 o 
-5 21 15 8.61 233.83 300.64 o 
-4 21 15 118.60 211.56 278.37 o 
-3 21 15 1659.80 1681.35 278.37 o 
-2 21 15 1374.25 1391.84 278.37 o 
-1 21 15 1291.45 1458.65 300.64 o 
0 21 15 38.22 -189.29 211.56 o 
1 21 15 536.30 645.82 278.37 o 
2 21 15 397.13 367.45 178.16 o 
3 21 15 303.05 -55.67 233.83 o 
4 21 15 325.01 456.52 256.10 o 
5 21 15 50.13 -100.21 222.69 o 
-6 22 15 360.52 33.40 334.04 o 
-5 22 15 1025.42 835.11 322.91 o 
-4 22 15 144.41 501.06 445.39 o 
-3 22 15 1614.87 1725.89 311.77 o 
-2 22 15 1096.72 1480.92 289.50 o 
-1 22 15 891.69 946.45 278.37 o 
0 22 15 200.64 77.94 278.37 o 
1 22 15 1050.01 1280.50 222.69 o 
2 22 15 1193.57 1146.88 222.69 o 
3 22 15 211.39 478.79 211.56 o 
4 22 15 528.38 445.39 267.23 o 
5 22 15 12.95 -289.50 334.04 o 
-6 23 15 539.13 356.31 345.18 o 
-5 23 15 0.91 -11.13 489.93 o 
-4 23 15 122.53 22.27 400.85 o 
-3 23 15 169.11 178.16 289.50 o 
-2 23 15 1017.11 957.59 300.64 o 
-1 23 15 118.52 111.35 200.43 o 
0 23 15 27.63 -66.81 289.50 o 
1 23 15 59.09 189.29 278.37 o 
2 23 15 270.12 178.16 211.56 o 
3 23 15 49.01 -66.81 244.96 o 
4 23 15 9.84 155.89 211.56 o 
-5 24 15 2578.94 2293.76 367.45 o 
-4 24 15 94.90 -11.13 256.10 o 
-3 24 15 2228.65 2059.93 334.04 o 
-2 24 15 2376.48 2316.03 345.18 o 
-1 24 15 1968.76 2149.01 256.10 o 
0 24 15 2039.06 2015.39 256.10 o 
1 24 15 871.37 645.82 300.64 o 
2 24 15 236.53 222.69 211.56 o 
3 24 15 234.15 66.81 200.43 o 
4 24 15 2017.39 2282.62 367.45 o 
-5 25 15 72.25 367.45 244.96 o 
-4 25 15 337.18 445.39 278.37 o 
-3 25 15 1938.45 2271.49 289.50 o 
-2 25 15 1845.03 1614.54 334.04 o 
-1 25 15 581.66 757.16 423.12 o 
0 25 15 74.98 -22.27 411.99 o 
1 25 15 462.36 400.85 256.10 o 
2 25 15 703.88 1146.88 300.64 o 
3 25 15 643.27 567.87 267.23 o 
-4 26 15 173.27 178.16 334.04 o 
-3 26 15 9.31 -55.67 322.91 o 
-2 26 15 201.41 144.75 322.91 o 
-1 26 15 749.54 990.99 322.91 o 
0 26 15 1120.94 1592.27 334.04 o 
1 26 15 39.77 -100.21 311.77 o 
2 26 15 126.02 267.23 233.83 o 
3 26 15 0.56 -89.08 334.04 o 
-4 27 15 164.60 111.35 345.18 o 
-3 27 15 16.62 378.58 356.31 o 
-2 27 15 497.08 233.83 389.72 o 
-1 27 15 1.59 222.69 445.39 o 
0 27 15 13.80 -233.83 256.10 o 
1 27 15 0.95 44.54 322.91 o 
2 27 15 22.54 66.81 267.23 o 
-3 28 15 28.20 -100.21 345.18 o 
-2 28 15 937.07 935.32 356.31 o 
-1 28 15 1913.83 1770.43 501.06 o 
0 28 15 609.65 1191.42 478.79 o 
1 28 15 96.67 322.91 334.04 o 
-1 29 15 132.84 55.67 256.10 o 
0 29 15 7.30 -478.79 489.93 o 
-8 0 16 1150.80 946.45 367.45 o 
-7 0 16 384.00 445.39 300.64 o 
-6 0 16 271.52 322.91 267.23 o 
-5 0 16 10.61 -77.94 222.69 o 
-4 0 16 5462.85 5511.70 701.49 o 
-3 0 16 4073.70 4153.26 512.20 o 
-2 0 16 2628.40 3006.38 345.18 o 
-1 0 16 8941.87 9186.17 601.28 o 
0 0 16 5417.74 5879.15 300.64 o 
1 0 16 5637.32 5812.34 300.64 o 
2 0 16 3625.03 4086.45 233.83 o 
3 0 16 983.25 1247.09 300.64 o 
4 0 16 24.92 89.08 178.16 o 
5 0 16 4423.28 4320.28 256.10 o 
6 0 16 4727.24 4710.00 300.64 o 
7 0 16 949.05 1068.94 256.10 o 
-8 1 16 421.75 534.47 345.18 o 
-7 1 16 253.12 612.41 300.64 o 
-6 1 16 97.56 345.18 278.37 o 
-5 1 16 191.93 122.48 233.83 o 
-4 1 16 1017.02 1224.82 200.43 o 
-3 1 16 829.26 768.30 178.16 o 
-2 1 16 972.75 1102.34 200.43 o 
-1 1 16 500.32 579.01 144.75 o 
0 1 16 179.14 89.08 111.35 o 
1 1 16 185.93 178.16 111.35 o 
2 1 16 1015.50 1158.01 111.35 o 
3 1 16 2653.46 2538.72 122.48 o 
4 1 16 377.01 456.52 122.48 o 
5 1 16 2.61 -22.27 111.35 o 
6 1 16 14.58 -22.27 155.89 o 
7 1 16 490.88 467.66 167.02 o 
-8 2 16 769.80 946.45 289.50 o 
-7 2 16 21.01 -66.81 289.50 o 
-6 2 16 562.90 779.43 267.23 o 
-5 2 16 868.87 545.60 244.96 o 
-4 2 16 194.08 66.81 211.56 o 
-3 2 16 1150.38 1002.13 178.16 o 
-2 2 16 163.18 211.56 133.62 o 
-1 2 16 152.79 155.89 133.62 o 
0 2 16 169.84 77.94 111.35 o 
1 2 16 1678.94 1703.62 133.62 o 
2 2 16 12.92 11.13 100.21 o 
3 2 16 1663.94 1848.37 122.48 o 
4 2 16 519.14 434.26 111.35 o 
5 2 16 245.14 33.40 155.89 o 
6 2 16 89.42 100.21 155.89 o 
7 2 16 1043.05 1080.07 200.43 o 
-8 3 16 2.83 11.13 267.23 o 
-7 3 16 5.82 -178.16 289.50 o 
-6 3 16 24.63 -111.35 211.56 o 
-5 3 16 11.09 77.94 222.69 o 
-4 3 16 324.09 534.47 222.69 o 
-3 3 16 181.04 178.16 200.43 o 
-2 3 16 51.82 55.67 133.62 o 
-1 3 16 649.09 423.12 133.62 o 
0 3 16 443.87 400.85 144.75 o 
1 3 16 148.98 44.54 111.35 o 
2 3 16 1103.92 868.51 122.48 o 
3 3 16 638.31 723.76 144.75 o 
4 3 16 90.90 155.89 122.48 o 
5 3 16 83.48 200.43 133.62 o 
6 3 16 127.85 122.48 155.89 o 
7 3 16 122.42 144.75 167.02 o 
-8 4 16 648.70 701.49 289.50 o 
-7 4 16 186.78 111.35 244.96 o 
-6 4 16 2134.16 2438.51 300.64 o 
-5 4 16 6461.72 5801.20 523.33 o 
-4 4 16 1476.72 1525.46 233.83 o 
-3 4 16 107.65 -77.94 189.29 o 
-2 4 16 1.47 -77.94 189.29 o 
-1 4 16 1164.11 1124.61 155.89 o 
0 4 16 7433.30 7694.11 378.58 o 
1 4 16 6322.88 6925.81 267.23 o 
2 4 16 2472.92 2661.20 133.62 o 
3 4 16 203.03 89.08 111.35 o 
4 4 16 305.45 478.79 122.48 o 
5 4 16 1054.73 1035.53 133.62 o 
6 4 16 2132.14 2249.22 189.29 o 
7 4 16 1188.55 1002.13 233.83 o 
-8 5 16 1080.05 1191.42 356.31 o 
-7 5 16 1086.67 1135.74 256.10 o 
-6 5 16 398.65 556.74 222.69 o 
-5 5 16 671.05 701.49 200.43 o 
-4 5 16 231.29 300.64 189.29 o 
-3 5 16 4455.13 4509.57 222.69 o 
-2 5 16 3457.82 3707.87 233.83 o 
-1 5 16 97.12 167.02 144.75 o 
0 5 16 1467.01 1492.06 200.43 o 
1 5 16 580.71 512.20 111.35 o 
2 5 16 2.23 77.94 100.21 o 
3 5 16 2661.74 2750.28 144.75 o 
4 5 16 1426.93 1492.06 133.62 o 
5 5 16 10.92 0.00 155.89 o 
6 5 16 616.00 579.01 144.75 o 
7 5 16 996.34 968.72 233.83 o 
-8 6 16 142.91 -55.67 334.04 o 
-7 6 16 498.52 244.96 211.56 o 
-6 6 16 1740.38 1848.37 289.50 o 
-5 6 16 1273.83 1057.80 211.56 o 
-4 6 16 911.51 1180.28 233.83 o 
-3 6 16 3556.95 3362.69 278.37 o 
-2 6 16 321.85 267.23 144.75 o 
-1 6 16 389.23 478.79 155.89 o 
0 6 16 57.37 -77.94 144.75 o 
1 6 16 14.28 122.48 111.35 o 
2 6 16 344.11 122.48 89.08 o 
3 6 16 80.45 100.21 111.35 o 
4 6 16 1227.84 1024.40 133.62 o 
5 6 16 1746.90 1859.50 189.29 o 
6 6 16 809.14 857.38 178.16 o 
7 6 16 300.28 200.43 256.10 o 
-8 7 16 10.38 11.13 278.37 o 
-7 7 16 86.12 222.69 233.83 o 
-6 7 16 194.05 178.16 256.10 o 
-5 7 16 10.68 33.40 222.69 o 
-4 7 16 239.68 155.89 178.16 o 
-3 7 16 172.42 22.27 133.62 o 
-2 7 16 1430.23 1336.17 155.89 o 
-1 7 16 4.99 -55.67 155.89 o 
0 7 16 862.99 779.43 167.02 o 
1 7 16 3.06 -11.13 122.48 o 
2 7 16 1503.91 1336.17 122.48 o 
3 7 16 55.43 -11.13 122.48 o 
4 7 16 665.65 523.33 133.62 o 
5 7 16 1.49 -89.08 178.16 o 
6 7 16 314.78 267.23 200.43 o 
7 7 16 138.07 -122.48 200.43 o 
-8 8 16 610.37 289.50 334.04 o 
-7 8 16 42.03 -77.94 289.50 o 
-6 8 16 2613.91 2405.11 311.77 o 
-5 8 16 3610.81 3262.48 300.64 o 
-4 8 16 2450.86 2505.32 211.56 o 
-3 8 16 885.38 968.72 167.02 o 
-2 8 16 63.09 66.81 133.62 o 
-1 8 16 817.86 712.62 155.89 o 
0 8 16 2888.80 3128.86 211.56 o 
1 8 16 1361.14 1369.57 144.75 o 
2 8 16 1096.60 1046.67 111.35 o 
3 8 16 7.61 -133.62 133.62 o 
4 8 16 430.86 300.64 167.02 o 
5 8 16 1655.86 1480.92 189.29 o 
6 8 16 1449.86 1336.17 189.29 o 
7 8 16 1295.39 1358.44 189.29 o 
-8 9 16 1258.92 1369.57 545.60 o 
-7 9 16 2649.24 2638.94 300.64 o 
-6 9 16 1107.12 935.32 267.23 o 
-5 9 16 147.88 44.54 233.83 o 
-4 9 16 2490.48 2594.40 233.83 o 
-3 9 16 4.64 -77.94 155.89 o 
-2 9 16 107.24 -66.81 144.75 o 
-1 9 16 2408.98 2215.82 178.16 o 
0 9 16 2587.54 2505.32 211.56 o 
1 9 16 503.07 523.33 289.50 o 
2 9 16 7891.20 8061.56 345.18 o 
3 9 16 8853.32 8996.88 334.04 o 
4 9 16 149.89 89.08 133.62 o 
5 9 16 205.26 66.81 167.02 o 
6 9 16 90.27 111.35 200.43 o 
-8 10 16 35.93 55.67 534.47 o 
-7 10 16 435.36 200.43 467.66 o 
-6 10 16 1461.28 1737.02 456.52 o 
-5 10 16 2313.80 2961.84 456.52 o 
-4 10 16 2547.62 3318.16 434.26 o 
-3 10 16 2948.22 2939.57 400.85 o 
-2 10 16 33.77 211.56 200.43 o 
-1 10 16 964.86 835.11 178.16 o 
0 10 16 2261.61 2126.74 244.96 o 
1 10 16 15.78 100.21 178.16 o 
2 10 16 50.80 155.89 155.89 o 
3 10 16 3.41 11.13 133.62 o 
4 10 16 332.25 311.77 178.16 o 
5 10 16 1802.87 1514.33 211.56 o 
6 10 16 1647.54 1525.46 222.69 o 
-8 11 16 170.17 22.27 378.58 o 
-7 11 16 92.71 66.81 467.66 o 
-6 11 16 18.83 100.21 300.64 o 
-5 11 16 59.92 244.96 233.83 o 
-4 11 16 5.15 100.21 200.43 o 
-3 11 16 720.20 534.47 222.69 o 
-2 11 16 1188.63 1369.57 233.83 o 
-1 11 16 138.09 100.21 144.75 o 
0 11 16 104.95 0.00 211.56 o 
1 11 16 13.72 66.81 222.69 o 
2 11 16 840.30 679.22 155.89 o 
3 11 16 1590.36 1224.82 189.29 o 
4 11 16 2191.92 2338.30 200.43 o 
5 11 16 196.83 155.89 189.29 o 
6 11 16 140.85 211.56 211.56 o 
-8 12 16 47.44 89.08 389.72 o 
-7 12 16 225.07 33.40 478.79 o 
-6 12 16 719.38 467.66 445.39 o 
-5 12 16 1578.56 1547.73 233.83 o 
-4 12 16 3729.86 4220.07 378.58 o 
-3 12 16 2025.71 2360.57 256.10 o 
-2 12 16 203.24 33.40 167.02 o 
-1 12 16 172.59 189.29 167.02 o 
0 12 16 23.84 55.67 322.91 o 
1 12 16 74.08 -11.13 300.64 o 
2 12 16 419.88 367.45 178.16 o 
3 12 16 347.08 356.31 144.75 o 
4 12 16 996.74 979.86 167.02 o 
5 12 16 2563.99 2583.26 189.29 o 
6 12 16 1613.72 1770.43 222.69 o 
-7 13 16 1728.42 1536.60 512.20 o 
-6 13 16 559.70 -66.81 456.52 o 
-5 13 16 853.91 512.20 256.10 o 
-4 13 16 16.39 -44.54 233.83 o 
-3 13 16 1479.42 1536.60 189.29 o 
-2 13 16 2417.58 2405.11 233.83 o 
-1 13 16 799.26 757.16 189.29 o 
0 13 16 245.68 311.77 233.83 o 
1 13 16 337.02 378.58 200.43 o 
2 13 16 378.63 300.64 178.16 o 
3 13 16 340.05 423.12 167.02 o 
4 13 16 2331.09 2538.72 256.10 o 
5 13 16 392.28 545.60 200.43 o 
6 13 16 503.89 367.45 200.43 o 
-7 14 16 142.60 22.27 489.93 o 
-6 14 16 2225.01 2750.28 523.33 o 
-5 14 16 4595.74 5589.64 378.58 o 
-4 14 16 1525.40 1447.52 267.23 o 
-3 14 16 10.29 -233.83 233.83 o 
-2 14 16 7.91 122.48 233.83 o 
-1 14 16 4.93 22.27 178.16 o 
0 14 16 2287.36 2427.38 244.96 o 
1 14 16 6943.63 6346.81 445.39 o 
2 14 16 1229.88 924.18 178.16 o 
3 14 16 1908.90 1859.50 289.50 o 
4 14 16 998.90 1035.53 189.29 o 
5 14 16 645.15 423.12 200.43 o 
6 14 16 292.26 167.02 200.43 o 
-7 15 16 1160.82 1480.92 534.47 o 
-6 15 16 1.90 -233.83 278.37 o 
-5 15 16 26.90 -178.16 267.23 o 
-4 15 16 1121.67 890.78 200.43 o 
-3 15 16 2180.45 1681.35 267.23 o 
-2 15 16 1989.28 1870.64 222.69 o 
-1 15 16 935.83 823.97 200.43 o 
0 15 16 536.35 467.66 244.96 o 
1 15 16 6.01 144.75 222.69 o 
2 15 16 1198.26 1068.94 200.43 o 
3 15 16 2298.67 2627.80 278.37 o 
4 15 16 542.67 579.01 167.02 o 
5 15 16 224.35 334.04 189.29 o 
-7 16 16 4.01 -178.16 512.20 o 
-6 16 16 1059.49 1191.42 311.77 o 
-5 16 16 3023.31 2939.57 322.91 o 
-4 16 16 571.10 734.89 423.12 o 
-3 16 16 66.43 -44.54 211.56 o 
-2 16 16 556.89 545.60 244.96 o 
-1 16 16 1031.96 1325.04 222.69 o 
0 16 16 43.30 -44.54 189.29 o 
1 16 16 1097.79 1180.28 267.23 o 
2 16 16 3.13 -22.27 167.02 o 
3 16 16 2185.47 2304.89 244.96 o 
4 16 16 1792.84 1547.73 233.83 o 
5 16 16 3.29 11.13 189.29 o 
-7 17 16 928.47 857.38 534.47 o 
-6 17 16 436.42 423.12 244.96 o 
-5 17 16 105.13 211.56 456.52 o 
-4 17 16 18.38 -167.02 267.23 o 
-3 17 16 840.66 890.78 278.37 o 
-2 17 16 25.53 -89.08 244.96 o 
-1 17 16 880.17 601.28 211.56 o 
0 17 16 174.00 89.08 200.43 o 
1 17 16 16.24 -122.48 178.16 o 
2 17 16 1354.03 1681.35 300.64 o 
3 17 16 1308.53 1759.29 211.56 o 
4 17 16 800.54 623.55 222.69 o 
5 17 16 1.04 11.13 267.23 o 
-6 18 16 7.21 66.81 311.77 o 
-5 18 16 886.98 1057.80 267.23 o 
-4 18 16 3082.44 3351.56 345.18 o 
-3 18 16 504.91 579.01 278.37 o 
-2 18 16 602.24 846.24 267.23 o 
-1 18 16 1370.61 1870.64 289.50 o 
0 18 16 2968.13 2716.88 311.77 o 
1 18 16 2151.54 2193.55 300.64 o 
2 18 16 589.66 311.77 233.83 o 
3 18 16 403.70 133.62 211.56 o 
4 18 16 367.31 322.91 200.43 o 
5 18 16 1874.21 2360.57 378.58 o 
-6 19 16 938.59 801.70 334.04 o 
-5 19 16 105.10 356.31 267.23 o 
-4 19 16 1625.23 1770.43 267.23 o 
-3 19 16 3244.82 3362.69 322.91 o 
-2 19 16 3176.36 3062.06 311.77 o 
-1 19 16 4869.05 4810.21 389.72 o 
0 19 16 410.98 501.06 278.37 o 
1 19 16 97.54 89.08 278.37 o 
2 19 16 1499.51 2015.39 256.10 o 
3 19 16 569.26 534.47 256.10 o 
4 19 16 568.14 645.82 233.83 o 
5 19 16 563.05 411.99 289.50 o 
-6 20 16 1.47 -100.21 334.04 o 
-5 20 16 258.55 11.13 311.77 o 
-4 20 16 1677.98 1592.27 322.91 o 
-3 20 16 268.09 501.06 300.64 o 
-2 20 16 105.59 -22.27 278.37 o 
-1 20 16 175.70 22.27 278.37 o 
0 20 16 1.53 89.08 267.23 o 
1 20 16 126.36 44.54 278.37 o 
2 20 16 26.93 -44.54 233.83 o 
3 20 16 41.06 144.75 222.69 o 
4 20 16 160.94 189.29 200.43 o 
-5 21 16 586.06 256.10 334.04 o 
-4 21 16 1001.19 1235.96 278.37 o 
-3 21 16 4.76 -133.62 300.64 o 
-2 21 16 7.19 267.23 434.26 o 
-1 21 16 135.35 133.62 289.50 o 
0 21 16 4.34 -33.40 289.50 o 
1 21 16 801.00 1102.34 300.64 o 
2 21 16 1463.19 1636.81 267.23 o 
3 21 16 757.52 679.22 267.23 o 
4 21 16 33.16 -189.29 278.37 o 
-5 22 16 874.14 645.82 278.37 o 
-4 22 16 689.27 924.18 334.04 o 
-3 22 16 21.18 -66.81 244.96 o 
-2 22 16 481.46 523.33 256.10 o 
-1 22 16 2399.14 2471.91 334.04 o 
0 22 16 4044.53 4142.13 434.26 o 
1 22 16 1080.54 924.18 267.23 o 
2 22 16 1323.95 1146.88 267.23 o 
3 22 16 124.92 -22.27 233.83 o 
-5 23 16 757.52 400.85 345.18 o 
-4 23 16 29.97 222.69 289.50 o 
-3 23 16 3578.13 3351.56 367.45 o 
-2 23 16 4541.47 5700.99 389.72 o 
-1 23 16 3666.58 3329.29 322.91 o 
0 23 16 350.78 77.94 434.26 o 
1 23 16 173.62 89.08 256.10 o 
2 23 16 410.52 311.77 233.83 o 
3 23 16 2715.57 2794.82 378.58 o 
-4 24 16 1.94 -334.04 334.04 o 
-3 24 16 141.49 -44.54 322.91 o 
-2 24 16 0.39 -55.67 267.23 o 
-1 24 16 7.69 -244.96 311.77 o 
0 24 16 159.87 55.67 256.10 o 
1 24 16 59.76 -89.08 256.10 o 
2 24 16 127.29 200.43 267.23 o 
-3 25 16 84.25 167.02 334.04 o 
-2 25 16 409.82 478.79 278.37 o 
-1 25 16 26.75 0.00 256.10 o 
0 25 16 10.75 -200.43 322.91 o 
1 25 16 9.74 11.13 322.91 o 
2 25 16 22.58 -178.16 278.37 o 
-3 26 16 40.31 322.91 489.93 o 
-2 26 16 2.12 -111.35 267.23 o 
-1 26 16 639.12 334.04 278.37 o 
0 26 16 1690.04 1659.08 356.31 o 
1 26 16 1565.26 1592.27 311.77 o 
-1 27 16 2086.48 2160.14 534.47 o 
-8 1 17 88.49 77.94 356.31 o 
-7 1 17 930.98 1013.26 322.91 o 
-6 1 17 299.75 534.47 233.83 o 
-5 1 17 75.82 155.89 334.04 o 
-4 1 17 279.15 267.23 233.83 o 
-3 1 17 1100.35 924.18 233.83 o 
-2 1 17 35.04 244.96 211.56 o 
-1 1 17 4653.60 4988.37 311.77 o 
0 1 17 2399.72 2393.97 189.29 o 
1 1 17 18.80 44.54 133.62 o 
2 1 17 794.82 690.35 122.48 o 
3 1 17 735.62 701.49 155.89 o 
4 1 17 699.32 690.35 122.48 o 
5 1 17 1027.93 835.11 144.75 o 
6 1 17 178.67 222.69 178.16 o 
-8 2 17 880.39 267.23 356.31 o 
-7 2 17 30.95 -77.94 322.91 o 
-6 2 17 0.87 -66.81 278.37 o 
-5 2 17 190.80 144.75 200.43 o 
-4 2 17 2929.44 3084.33 322.91 o 
-3 2 17 1106.81 924.18 200.43 o 
-2 2 17 1914.75 1737.02 233.83 o 
-1 2 17 4627.82 4854.75 311.77 o 
0 2 17 5388.41 5400.35 300.64 o 
1 2 17 4637.22 4776.81 189.29 o 
2 2 17 3375.18 3696.74 178.16 o 
3 2 17 775.33 723.76 144.75 o 
4 2 17 9.43 111.35 122.48 o 
5 2 17 1034.72 846.24 133.62 o 
6 2 17 2413.51 2494.18 178.16 o 
-8 3 17 481.47 634.68 300.64 o 
-7 3 17 702.62 489.93 267.23 o 
-6 3 17 843.21 1002.13 289.50 o 
-5 3 17 2892.24 3318.16 311.77 o 
-4 3 17 148.16 -22.27 178.16 o 
-3 3 17 5032.80 4977.23 345.18 o 
-2 3 17 6143.58 6369.08 345.18 o 
-1 3 17 507.43 512.20 155.89 o 
0 3 17 0.28 -155.89 155.89 o 
1 3 17 1462.18 1480.92 178.16 o 
2 3 17 11.49 44.54 100.21 o 
3 3 17 1628.15 1792.69 144.75 o 
4 3 17 983.49 1035.53 144.75 o 
5 3 17 1003.08 901.91 155.89 o 
6 3 17 180.14 389.72 189.29 o 
-8 4 17 538.14 400.85 289.50 o 
-7 4 17 109.94 -11.13 311.77 o 
-6 4 17 306.28 256.10 233.83 o 
-5 4 17 122.42 -66.81 244.96 o 
-4 4 17 235.37 311.77 200.43 o 
-3 4 17 452.23 267.23 189.29 o 
-2 4 17 2780.14 2349.43 233.83 o 
-1 4 17 876.74 679.22 155.89 o 
0 4 17 85.95 133.62 155.89 o 
1 4 17 306.54 334.04 133.62 o 
2 4 17 1.09 55.67 111.35 o 
3 4 17 396.89 311.77 100.21 o 
4 4 17 828.06 801.70 155.89 o 
5 4 17 647.44 322.91 144.75 o 
6 4 17 149.06 189.29 178.16 o 
-8 5 17 33.96 144.75 244.96 o 
-7 5 17 0.25 -33.40 311.77 o 
-6 5 17 44.55 256.10 278.37 o 
-5 5 17 1280.33 1358.44 267.23 o 
-4 5 17 1266.29 1113.47 244.96 o 
-3 5 17 216.33 66.81 211.56 o 
-2 5 17 1374.21 1191.42 200.43 o 
-1 5 17 351.38 434.26 155.89 o 
0 5 17 17.12 33.40 122.48 o 
1 5 17 227.74 189.29 167.02 o 
2 5 17 101.88 66.81 111.35 o 
3 5 17 578.61 612.41 133.62 o 
4 5 17 685.86 734.89 144.75 o 
5 5 17 591.33 645.82 200.43 o 
6 5 17 68.44 189.29 200.43 o 
-7 6 17 18.25 122.48 311.77 o 
-6 6 17 1639.33 1603.40 267.23 o 
-5 6 17 1283.00 1091.21 267.23 o 
-4 6 17 108.57 -200.43 233.83 o 
-3 6 17 0.85 -77.94 211.56 o 
-2 6 17 173.89 133.62 144.75 o 
-1 6 17 1815.53 1469.79 178.16 o 
0 6 17 8073.92 9698.37 456.52 o 
1 6 17 4267.69 4220.07 244.96 o 
2 6 17 1612.48 1770.43 178.16 o 
3 6 17 22.03 66.81 133.62 o 
4 6 17 68.14 122.48 133.62 o 
5 6 17 316.98 356.31 178.16 o 
6 6 17 1446.26 1202.55 211.56 o 
-7 7 17 2745.73 2805.96 311.77 o 
-6 7 17 2654.64 2226.95 311.77 o 
-5 7 17 1063.42 712.62 267.23 o 
-4 7 17 303.46 -144.75 233.83 o 
-3 7 17 124.03 155.89 345.18 o 
-2 7 17 281.33 89.08 200.43 o 
-1 7 17 4937.05 5188.79 267.23 o 
0 7 17 1413.05 1402.98 178.16 o 
1 7 17 32.51 -77.94 167.02 o 
2 7 17 63.98 -100.21 334.04 o 
3 7 17 1037.71 890.78 178.16 o 
4 7 17 590.94 768.30 211.56 o 
5 7 17 621.97 456.52 178.16 o 
6 7 17 86.36 77.94 256.10 o 
-7 8 17 92.50 -33.40 478.79 o 
-6 8 17 1.60 -11.13 311.77 o 
-5 8 17 726.11 189.29 423.12 o 
-4 8 17 4297.12 4320.28 467.66 o 
-3 8 17 4159.22 4542.98 278.37 o 
-2 8 17 1.24 77.94 211.56 o 
-1 8 17 2.98 -211.56 211.56 o 
0 8 17 133.54 200.43 289.50 o 
1 8 17 772.73 556.74 200.43 o 
2 8 17 1497.91 1336.17 211.56 o 
3 8 17 1513.71 1480.92 167.02 o 
4 8 17 736.32 445.39 189.29 o 
5 8 17 2979.26 3028.65 233.83 o 
6 8 17 1421.28 1436.38 211.56 o 
-7 9 17 81.24 77.94 489.93 o 
-6 9 17 4.18 22.27 445.39 o 
-5 9 17 37.65 534.47 434.26 o 
-4 9 17 30.82 356.31 389.72 o 
-3 9 17 0.68 77.94 367.45 o 
-2 9 17 5.86 356.31 244.96 o 
-1 9 17 71.06 -11.13 345.18 o 
0 9 17 87.56 22.27 222.69 o 
1 9 17 2.35 -111.35 189.29 o 
2 9 17 478.25 289.50 200.43 o 
3 9 17 321.25 233.83 167.02 o 
4 9 17 80.80 256.10 211.56 o 
5 9 17 134.19 -22.27 178.16 o 
6 9 17 21.59 334.04 311.77 o 
-7 10 17 32.16 133.62 356.31 o 
-6 10 17 430.13 189.29 456.52 o 
-5 10 17 1527.80 1068.94 445.39 o 
-4 10 17 3907.92 4019.64 601.28 o 
-3 10 17 73.94 44.54 222.69 o 
-2 10 17 11.63 22.27 167.02 o 
-1 10 17 2794.07 2972.98 278.37 o 
0 10 17 1457.11 1068.94 244.96 o 
1 10 17 1516.93 1469.79 256.10 o 
2 10 17 1379.66 1224.82 178.16 o 
3 10 17 1213.25 1191.42 189.29 o 
4 10 17 491.08 423.12 189.29 o 
5 10 17 2396.94 2338.30 278.37 o 
-7 11 17 2862.83 2761.42 567.87 o 
-6 11 17 2065.27 3897.16 445.39 o 
-5 11 17 813.81 846.24 322.91 o 
-4 11 17 3.67 -22.27 322.91 o 
-3 11 17 0.47 -77.94 200.43 o 
-2 11 17 1242.10 1280.50 244.96 o 
-1 11 17 2362.67 2059.93 267.23 o 
0 11 17 1735.21 2059.93 278.37 o 
1 11 17 173.38 89.08 244.96 o 
2 11 17 565.27 445.39 256.10 o 
3 11 17 1960.68 1670.21 233.83 o 
4 11 17 178.72 334.04 189.29 o 
5 11 17 1067.23 1068.94 178.16 o 
-7 12 17 122.22 -244.96 523.33 o 
-6 12 17 492.96 334.04 478.79 o 
-5 12 17 502.14 879.65 445.39 o 
-4 12 17 2805.40 3151.13 322.91 o 
-3 12 17 665.45 623.55 244.96 o 
-2 12 17 842.94 1146.88 256.10 o 
-1 12 17 26.93 -11.13 200.43 o 
0 12 17 816.00 812.84 256.10 o 
1 12 17 2747.41 3039.79 267.23 o 
2 12 17 373.74 311.77 211.56 o 
3 12 17 27.58 -111.35 278.37 o 
4 12 17 151.15 256.10 244.96 o 
5 12 17 351.97 445.39 211.56 o 
-7 13 17 1.06 33.40 367.45 o 
-6 13 17 14.53 22.27 489.93 o 
-5 13 17 3.68 -66.81 445.39 o 
-4 13 17 78.18 278.37 222.69 o 
-3 13 17 263.75 389.72 278.37 o 
-2 13 17 162.22 233.83 211.56 o 
-1 13 17 48.39 144.75 244.96 o 
0 13 17 236.00 300.64 178.16 o 
1 13 17 137.62 -55.67 256.10 o 
2 13 17 108.67 334.04 222.69 o 
3 13 17 4386.41 4921.56 300.64 o 
4 13 17 1859.63 1881.77 267.23 o 
5 13 17 504.63 244.96 222.69 o 
-6 14 17 643.75 478.79 512.20 o 
-5 14 17 804.34 790.57 345.18 o 
-4 14 17 525.63 634.68 278.37 o 
-3 14 17 226.04 367.45 267.23 o 
-2 14 17 125.20 144.75 244.96 o 
-1 14 17 35.02 -244.96 256.10 o 
0 14 17 411.17 100.21 200.43 o 
1 14 17 1042.23 1280.50 244.96 o 
2 14 17 46.32 44.54 222.69 o 
3 14 17 779.15 723.76 244.96 o 
4 14 17 1325.08 1358.44 267.23 o 
5 14 17 459.13 334.04 211.56 o 
-6 15 17 1626.31 1892.91 411.99 o 
-5 15 17 3427.42 3440.64 345.18 o 
-4 15 17 3.73 -55.67 278.37 o 
-3 15 17 2612.87 2638.94 356.31 o 
-2 15 17 2188.28 1993.12 256.10 o 
-1 15 17 1200.87 1224.82 244.96 o 
0 15 17 719.61 746.03 267.23 o 
1 15 17 1995.80 1469.79 244.96 o 
2 15 17 2013.13 1614.54 300.64 o 
3 15 17 4.82 200.43 211.56 o 
4 15 17 2942.43 2460.78 267.23 o 
-6 16 17 76.19 133.62 478.79 o 
-5 16 17 667.97 400.85 300.64 o 
-4 16 17 1655.76 1759.29 278.37 o 
-3 16 17 529.57 656.95 244.96 o 
-2 16 17 940.41 979.86 222.69 o 
-1 16 17 0.44 55.67 267.23 o 
0 16 17 910.99 1180.28 378.58 o 
1 16 17 4981.87 5990.50 501.06 o 
2 16 17 1764.10 1970.85 211.56 o 
3 16 17 34.03 11.13 244.96 o 
4 16 17 28.73 -11.13 200.43 o 
-6 17 17 92.07 -423.12 512.20 o 
-5 17 17 6.89 -155.89 311.77 o 
-4 17 17 463.32 445.39 244.96 o 
-3 17 17 363.32 489.93 289.50 o 
-2 17 17 821.12 322.91 278.37 o 
-1 17 17 671.73 734.89 244.96 o 
0 17 17 75.69 55.67 278.37 o 
1 17 17 394.23 211.56 278.37 o 
2 17 17 2170.93 2405.11 278.37 o 
3 17 17 172.66 222.69 311.77 o 
4 17 17 21.58 44.54 233.83 o 
-5 18 17 1388.66 1414.11 334.04 o 
-4 18 17 91.85 144.75 300.64 o 
-3 18 17 362.23 133.62 300.64 o 
-2 18 17 8.00 -22.27 278.37 o 
-1 18 17 3.72 11.13 289.50 o 
0 18 17 479.53 679.22 434.26 o 
1 18 17 125.34 22.27 200.43 o 
2 18 17 324.87 233.83 211.56 o 
3 18 17 1286.59 1202.55 244.96 o 
4 18 17 48.40 200.43 334.04 o 
-5 19 17 234.87 -155.89 322.91 o 
-4 19 17 1.05 -167.02 311.77 o 
-3 19 17 21.54 -200.43 300.64 o 
-2 19 17 61.61 434.26 300.64 o 
-1 19 17 829.49 1325.04 311.77 o 
0 19 17 630.36 1091.21 256.10 o 
1 19 17 40.39 100.21 300.64 o 
2 19 17 622.10 367.45 222.69 o 
3 19 17 61.02 -167.02 267.23 o 
-5 20 17 176.70 478.79 456.52 o 
-4 20 17 3158.17 3251.35 322.91 o 
-3 20 17 1160.04 1302.77 278.37 o 
-2 20 17 137.58 155.89 311.77 o 
-1 20 17 354.68 456.52 411.99 o 
0 20 17 1778.33 1581.13 322.91 o 
1 20 17 1653.30 1291.63 456.52 o 
2 20 17 3462.68 3140.00 289.50 o 
3 20 17 2560.91 2338.30 367.45 o 
-4 21 17 208.05 -289.50 322.91 o 
-3 21 17 1124.86 668.09 233.83 o 
-2 21 17 1149.48 1035.53 244.96 o 
-1 21 17 1894.03 1993.12 334.04 o 
0 21 17 9.84 -300.64 311.77 o 
1 21 17 34.55 -22.27 256.10 o 
2 21 17 205.96 590.14 278.37 o 
-4 22 17 5.73 634.68 322.91 o 
-3 22 17 9.91 300.64 334.04 o 
-2 22 17 1157.48 746.03 278.37 o 
-1 22 17 571.94 612.41 322.91 o 
0 22 17 242.64 77.94 267.23 o 
1 22 17 312.66 77.94 267.23 o 
2 22 17 124.80 100.21 345.18 o 
-3 23 17 143.83 133.62 345.18 o 
-2 23 17 381.51 523.33 345.18 o 
-1 23 17 214.46 44.54 278.37 o 
0 23 17 13.91 0.00 278.37 o 
1 23 17 4.93 89.08 334.04 o 
-2 24 17 1143.64 979.86 501.06 o 
-1 24 17 15.70 523.33 378.58 o 
0 24 17 1404.76 1313.90 300.64 o 
-7 0 18 273.65 534.47 478.79 o 
-6 0 18 2524.14 2338.30 467.66 o 
-5 0 18 109.42 322.91 378.58 o 
-4 0 18 1030.60 935.32 378.58 o 
-3 0 18 331.56 311.77 345.18 o 
-2 0 18 2996.85 3229.08 400.85 o 
-1 0 18 1122.10 879.65 334.04 o 
0 0 18 590.80 812.84 334.04 o 
1 0 18 1929.40 2048.79 256.10 o 
2 0 18 3403.16 3574.25 244.96 o 
3 0 18 290.85 77.94 233.83 o 
4 0 18 390.70 200.43 256.10 o 
5 0 18 796.92 590.14 233.83 o 
-7 1 18 1751.72 1514.33 356.31 o 
-6 1 18 1166.31 1247.09 311.77 o 
-5 1 18 279.49 534.47 278.37 o 
-4 1 18 256.46 746.03 311.77 o 
-3 1 18 0.00 -111.35 233.83 o 
-2 1 18 1404.27 957.59 734.89 o 
-1 1 18 2739.56 2560.99 267.23 o 
0 1 18 3065.76 3062.06 389.72 o 
1 1 18 2019.51 1904.04 155.89 o 
2 1 18 18.30 77.94 155.89 o 
3 1 18 186.79 122.48 133.62 o 
4 1 18 344.69 434.26 144.75 o 
5 1 18 1467.39 1447.52 167.02 o 
-7 2 18 244.19 133.62 278.37 o 
-6 2 18 3.78 211.56 300.64 o 
-5 2 18 6.23 423.12 278.37 o 
-4 2 18 1201.16 668.08 256.10 o 
-3 2 18 117.15 22.27 167.02 o 
-2 2 18 2050.85 1692.48 256.10 o 
-1 2 18 124.40 55.67 222.69 o 
0 2 18 427.88 133.62 222.69 o 
1 2 18 119.29 178.16 133.62 o 
2 2 18 93.89 66.81 144.75 o 
3 2 18 88.23 178.16 133.62 o 
4 2 18 2.82 22.27 133.62 o 
5 2 18 10.58 233.83 167.02 o 
-7 3 18 990.24 990.99 345.18 o 
-6 3 18 605.47 423.12 256.10 o 
-5 3 18 357.99 300.64 278.37 o 
-4 3 18 1182.42 1002.13 267.23 o 
-3 3 18 2076.37 1970.85 278.37 o 
-2 3 18 739.74 556.74 233.83 o 
-1 3 18 3598.11 3173.40 289.50 o 
0 3 18 589.20 868.51 211.56 o 
1 3 18 29.09 -22.27 133.62 o 
2 3 18 93.50 22.27 144.75 o 
3 3 18 355.15 300.64 178.16 o 
4 3 18 240.93 334.04 144.75 o 
5 3 18 992.04 857.38 178.16 o 
-7 4 18 70.01 -22.27 334.04 o 
-6 4 18 4.49 -89.08 300.64 o 
-5 4 18 35.59 200.43 278.37 o 
-4 4 18 109.19 122.48 178.16 o 
-3 4 18 161.44 -133.62 233.83 o 
-2 4 18 864.01 746.03 233.83 o 
-1 4 18 67.66 -222.69 222.69 o 
0 4 18 1009.63 1002.13 211.56 o 
1 4 18 927.98 790.57 189.29 o 
2 4 18 1482.51 1258.23 189.29 o 
3 4 18 101.62 -55.67 167.02 o 
4 4 18 312.24 389.72 144.75 o 
5 4 18 237.03 300.64 189.29 o 
-7 5 18 416.65 567.87 345.18 o 
-6 5 18 3284.54 2739.15 345.18 o 
-5 5 18 4812.80 4498.44 345.18 o 
-4 5 18 97.17 200.43 211.56 o 
-3 5 18 1899.79 1625.67 233.83 o 
-2 5 18 2874.40 2939.57 334.04 o 
-1 5 18 1413.18 1469.79 244.96 o 
0 5 18 1087.45 913.05 178.16 o 
1 5 18 1990.38 1981.99 189.29 o 
2 5 18 663.82 579.01 211.56 o 
3 5 18 181.45 89.08 167.02 o 
4 5 18 1269.18 1180.28 178.16 o 
5 5 18 1399.36 1369.57 200.43 o 
-7 6 18 138.84 222.69 501.06 o 
-6 6 18 44.29 77.94 322.91 o 
-5 6 18 728.06 256.10 278.37 o 
-4 6 18 2274.30 2193.55 289.50 o 
-3 6 18 2570.54 2082.20 244.96 o 
-2 6 18 104.36 289.50 233.83 o 
-1 6 18 430.78 634.68 211.56 o 
0 6 18 100.07 167.02 233.83 o 
1 6 18 77.56 66.81 256.10 o 
2 6 18 1228.47 1258.23 200.43 o 
3 6 18 93.82 11.13 189.29 o 
4 6 18 104.67 278.37 200.43 o 
5 6 18 861.56 790.57 222.69 o 
-6 7 18 220.05 556.74 478.79 o 
-5 7 18 1013.68 757.16 445.39 o 
-4 7 18 25.96 -267.23 400.85 o 
-3 7 18 1134.29 1425.25 423.12 o 
-2 7 18 28.72 -178.16 367.45 o 
-1 7 18 148.03 178.16 200.43 o 
0 7 18 30.89 -66.81 200.43 o 
1 7 18 318.26 556.74 244.96 o 
2 7 18 183.70 233.83 222.69 o 
3 7 18 468.20 356.31 178.16 o 
4 7 18 1017.33 890.78 356.31 o 
5 7 18 384.87 289.50 200.43 o 
-6 8 18 0.22 244.96 345.18 o 
-5 8 18 25.21 356.31 456.52 o 
-4 8 18 50.58 155.89 289.50 o 
-3 8 18 97.97 33.40 389.72 o 
-2 8 18 752.69 868.51 400.85 o 
-1 8 18 212.75 89.08 200.43 o 
0 8 18 688.25 645.82 501.06 o 
1 8 18 718.69 411.99 211.56 o 
2 8 18 365.96 712.62 222.69 o 
3 8 18 93.06 278.37 233.83 o 
4 8 18 239.50 211.56 200.43 o 
5 8 18 114.10 66.81 211.56 o 
-6 9 18 2001.55 1759.29 534.47 o 
-5 9 18 437.93 1325.04 1180.28 o 
-4 9 18 241.77 289.50 423.12 o 
-3 9 18 750.83 968.72 423.12 o 
-2 9 18 787.37 979.86 400.85 o 
-1 9 18 6820.15 6625.18 445.39 o 
0 9 18 3358.58 3429.50 423.12 o 
1 9 18 421.39 289.50 256.10 o 
2 9 18 299.29 55.67 267.23 o 
3 9 18 53.32 44.54 200.43 o 
4 9 18 80.84 -66.81 423.12 o 
-6 10 18 74.45 -133.62 356.31 o 
-5 10 18 2085.27 1859.50 389.72 o 
-4 10 18 3458.80 3930.57 567.87 o 
-3 10 18 734.69 757.16 311.77 o 
-2 10 18 172.31 133.62 311.77 o 
-1 10 18 332.06 256.10 256.10 o 
0 10 18 34.31 -66.81 244.96 o 
1 10 18 39.13 44.54 256.10 o 
2 10 18 2092.56 1892.91 244.96 o 
3 10 18 1175.61 1269.36 256.10 o 
4 10 18 181.73 356.31 256.10 o 
-6 11 18 2.83 400.85 523.33 o 
-5 11 18 63.01 77.94 478.79 o 
-4 11 18 221.31 311.77 445.39 o 
-3 11 18 39.24 -322.91 411.99 o 
-2 11 18 25.19 -66.81 244.96 o 
-1 11 18 182.57 267.23 256.10 o 
0 11 18 430.79 656.95 356.31 o 
1 11 18 113.67 -66.81 211.56 o 
2 11 18 74.25 77.94 233.83 o 
3 11 18 1907.85 1647.94 311.77 o 
4 11 18 746.66 990.99 322.91 o 
-6 12 18 44.59 334.04 523.33 o 
-5 12 18 276.40 835.11 512.20 o 
-4 12 18 559.73 556.74 467.66 o 
-3 12 18 143.14 155.89 267.23 o 
-2 12 18 188.16 144.75 256.10 o 
-1 12 18 310.57 11.13 267.23 o 
0 12 18 156.20 -89.08 222.69 o 
1 12 18 191.78 400.85 278.37 o 
2 12 18 224.33 66.81 233.83 o 
3 12 18 630.05 979.86 233.83 o 
4 12 18 406.99 779.43 278.37 o 
-5 13 18 3082.73 3730.14 467.66 o 
-4 13 18 7.92 701.49 512.20 o 
-3 13 18 1285.46 1558.86 300.64 o 
-2 13 18 2936.72 5199.93 3384.96 o 
-1 13 18 1456.75 2304.89 400.85 o 
0 13 18 1881.39 1881.77 256.10 o 
1 13 18 2039.02 1970.85 322.91 o 
2 13 18 77.32 400.85 211.56 o 
3 13 18 1551.64 1492.06 222.69 o 
4 13 18 1903.54 2149.01 367.45 o 
-5 14 18 555.66 200.43 512.20 o 
-4 14 18 1461.48 2082.20 400.85 o 
-3 14 18 2504.90 2371.70 322.91 o 
-2 14 18 2090.69 1970.85 278.37 o 
-1 14 18 66.20 111.35 222.69 o 
0 14 18 155.80 289.50 222.69 o 
1 14 18 2128.23 2393.97 434.26 o 
2 14 18 256.25 -11.13 300.64 o 
3 14 18 103.40 167.02 200.43 o 
-5 15 18 35.03 556.74 734.89 o 
-4 15 18 51.10 -222.69 478.79 o 
-3 15 18 111.85 345.18 300.64 o 
-2 15 18 47.81 668.08 289.50 o 
-1 15 18 11.79 267.23 233.83 o 
0 15 18 194.02 211.56 233.83 o 
1 15 18 497.29 423.12 211.56 o 
2 15 18 1023.40 556.74 311.77 o 
3 15 18 333.47 0.00 233.83 o 
-5 16 18 115.75 -367.45 367.45 o 
-4 16 18 210.58 211.56 311.77 o 
-3 16 18 2.17 33.40 256.10 o 
-2 16 18 435.97 512.20 300.64 o 
-1 16 18 175.79 122.48 200.43 o 
0 16 18 159.15 289.50 244.96 o 
1 16 18 1.49 289.50 300.64 o 
2 16 18 698.19 579.01 256.10 o 
3 16 18 1953.19 1581.13 267.23 o 
-4 17 18 47.02 -155.89 267.23 o 
-3 17 18 855.39 1024.40 322.91 o 
-2 17 18 1408.42 1302.77 267.23 o 
-1 17 18 1714.76 1603.40 322.91 o 
0 17 18 1967.81 1703.62 322.91 o 
1 17 18 830.68 601.28 311.77 o 
2 17 18 51.85 22.27 267.23 o 
-4 18 18 1541.31 1703.62 356.31 o 
-3 18 18 1167.24 1302.77 334.04 o 
-2 18 18 383.52 311.77 311.77 o 
-1 18 18 11.12 167.02 256.10 o 
0 18 18 518.46 378.58 311.77 o 
1 18 18 1784.58 1681.35 489.93 o 
2 18 18 5431.77 5478.30 378.58 o 
-3 19 18 18.96 -267.23 267.23 o 
-2 19 18 227.75 612.41 278.37 o 
-1 19 18 307.22 456.52 322.91 o 
0 19 18 74.37 222.69 322.91 o 
1 19 18 70.87 244.96 267.23 o 
-3 20 18 535.12 467.66 456.52 o 
-2 20 18 613.63 434.26 345.18 o 
-1 20 18 68.44 144.75 278.37 o 
0 20 18 621.31 278.37 334.04 o 
1 20 18 779.52 990.99 345.18 o 
-1 21 18 2082.62 1870.64 367.45 o 
0 21 18 238.58 -33.40 322.91 o 
-6 1 19 53.27 189.29 334.04 o 
-5 1 19 0.06 -167.02 300.64 o 
-4 1 19 1965.66 1870.64 267.23 o 
-3 1 19 2433.63 2171.28 267.23 o 
-2 1 19 1104.09 1035.53 267.23 o 
-1 1 19 3109.70 3462.91 512.20 o 
0 1 19 139.84 189.29 244.96 o 
1 1 19 1.42 144.75 155.89 o 
2 1 19 535.22 501.06 200.43 o 
3 1 19 687.46 523.33 189.29 o 
4 1 19 703.65 489.93 189.29 o 
-6 2 19 892.69 1013.26 345.18 o 
-5 2 19 60.81 77.94 244.96 o 
-4 2 19 1180.59 1514.33 311.77 o 
-3 2 19 927.58 1213.69 278.37 o 
-2 2 19 267.19 222.69 256.10 o 
-1 2 19 532.83 456.52 256.10 o 
0 2 19 2.96 -133.62 244.96 o 
1 2 19 934.92 1024.40 178.16 o 
2 2 19 3412.28 3407.23 211.56 o 
3 2 19 1147.99 1113.47 200.43 o 
4 2 19 178.13 267.23 200.43 o 
-6 3 19 2044.69 2282.62 367.45 o 
-5 3 19 2031.16 2126.74 334.04 o 
-4 3 19 6.19 155.89 311.77 o 
-3 3 19 1330.87 1146.88 278.37 o 
-2 3 19 232.98 289.50 211.56 o 
-1 3 19 8.42 -167.02 244.96 o 
0 3 19 1014.61 1425.25 233.83 o 
1 3 19 909.95 968.72 211.56 o 
2 3 19 13.23 133.62 211.56 o 
3 3 19 223.60 779.43 289.50 o 
4 3 19 2087.75 2527.59 289.50 o 
-5 4 19 1.05 -33.40 256.10 o 
-4 4 19 105.43 22.27 378.58 o 
-3 4 19 1473.35 734.89 267.23 o 
-2 4 19 774.97 489.93 256.10 o 
-1 4 19 146.81 -133.62 244.96 o 
0 4 19 31.75 66.81 378.58 o 
1 4 19 1.60 256.10 267.23 o 
2 4 19 61.46 111.35 178.16 o 
3 4 19 94.08 155.89 233.83 o 
4 4 19 400.74 167.02 211.56 o 
-5 5 19 711.94 1447.52 489.93 o 
-4 5 19 7.80 133.62 300.64 o 
-3 5 19 173.80 434.26 423.12 o 
-2 5 19 0.00 -256.10 389.72 o 
-1 5 19 8.07 89.08 378.58 o 
0 5 19 33.97 -345.18 389.72 o 
1 5 19 55.38 11.13 167.02 o 
2 5 19 411.51 300.64 222.69 o 
3 5 19 1389.19 1213.69 256.10 o 
4 5 19 1339.60 1558.86 267.23 o 
-5 6 19 1.26 -423.12 478.79 o 
-4 6 19 325.87 300.64 445.39 o 
-3 6 19 1210.73 1447.52 445.39 o 
-2 6 19 4283.21 4442.77 601.28 o 
-1 6 19 93.32 100.21 278.37 o 
0 6 19 84.74 100.21 400.85 o 
1 6 19 65.18 356.31 222.69 o 
2 6 19 302.60 233.83 233.83 o 
3 6 19 811.30 790.57 300.64 o 
-5 7 19 1376.56 1536.60 501.06 o 
-4 7 19 1192.79 768.30 478.79 o 
-3 7 19 46.65 -111.35 423.12 o 
-2 7 19 1214.20 1347.30 434.26 o 
-1 7 19 2937.23 3184.54 378.58 o 
0 7 19 1508.05 1714.75 367.45 o 
1 7 19 2157.25 2238.08 322.91 o 
2 7 19 358.39 411.99 178.16 o 
3 7 19 228.52 278.37 189.29 o 
-5 8 19 969.79 779.43 367.45 o 
-4 8 19 3418.34 4008.51 590.14 o 
-2 8 19 149.58 244.96 423.12 o 
0 8 19 317.53 423.12 278.37 o 
1 8 19 37.71 -200.43 278.37 o 
2 8 19 2020.65 1792.69 233.83 o 
3 8 19 512.86 612.41 311.77 o 
-5 9 19 107.72 133.62 478.79 o 
-4 9 19 786.35 345.18 334.04 o 
-3 9 19 129.54 189.29 311.77 o 
-2 9 19 214.31 -423.12 423.12 o 
0 9 19 8.60 167.02 300.64 o 
1 9 19 241.07 411.99 256.10 o 
2 9 19 299.08 77.94 211.56 o 
3 9 19 973.91 1002.13 267.23 o 
-5 10 19 347.29 411.99 501.06 o 
-4 10 19 1014.42 1659.08 523.33 o 
-3 10 19 433.04 55.67 445.39 o 
-2 10 19 176.03 -22.27 300.64 o 
-1 10 19 294.44 -66.81 289.50 o 
0 10 19 335.61 300.64 278.37 o 
1 10 19 176.76 133.62 289.50 o 
2 10 19 280.77 189.29 244.96 o 
3 10 19 458.79 400.85 222.69 o 
-4 11 19 602.99 723.76 501.06 o 
-3 11 19 26.28 -289.50 456.52 o 
-2 11 19 1096.45 1926.31 1202.55 o 
-1 11 19 4020.68 3963.97 434.26 o 
0 11 19 3287.04 3663.33 356.31 o 
1 11 19 810.33 857.38 300.64 o 
2 11 19 94.37 267.23 211.56 o 
3 11 19 2.27 -167.02 267.23 o 
-4 12 19 944.77 1458.65 534.47 o 
-3 12 19 1641.31 2204.68 389.72 o 
-2 12 19 2078.85 2471.91 512.20 o 
-1 12 19 144.43 44.54 289.50 o 
0 12 19 26.23 -66.81 289.50 o 
1 12 19 12.72 11.13 300.64 o 
2 12 19 228.63 278.37 256.10 o 
-4 13 19 606.29 801.70 523.33 o 
-3 13 19 35.77 33.40 467.66 o 
-2 13 19 82.41 233.83 244.96 o 
-1 13 19 82.44 211.56 289.50 o 
0 13 19 24.31 66.81 233.83 o 
1 13 19 1074.48 1759.29 489.93 o 
2 13 19 210.96 -55.67 222.69 o 
-3 14 19 127.61 0.00 334.04 o 
-2 14 19 337.07 456.52 311.77 o 
-1 14 19 103.58 89.08 244.96 o 
0 14 19 77.31 -22.27 244.96 o 
1 14 19 183.54 200.43 300.64 o 
2 14 19 255.04 11.13 278.37 o 
-3 15 19 634.32 200.43 489.93 o 
-2 15 19 1627.02 1480.92 334.04 o 
-1 15 19 951.56 1146.88 278.37 o 
0 15 19 2914.72 2906.17 311.77 o 
1 15 19 2548.81 2438.51 322.91 o 
-2 16 19 911.32 857.38 278.37 o 
-1 16 19 169.70 389.72 311.77 o 
0 16 19 57.51 77.94 322.91 o 
1 16 19 515.23 256.10 456.52 o 
-1 17 19 964.15 601.28 434.26 o 
0 17 19 852.57 890.78 467.66 o 
-4 0 20 58.96 200.43 434.26 o 
-3 0 20 610.77 712.62 423.12 o 
-2 0 20 1597.97 1848.37 434.26 o 
-1 0 20 3536.40 3741.28 534.47 o 
0 0 20 1048.76 1024.40 400.85 o 
2 0 20 4169.54 4754.54 556.74 o 
-4 1 20 843.55 779.43 322.91 o 
-3 1 20 394.57 445.39 289.50 o 
-2 1 20 71.83 -55.67 278.37 o 
-1 1 20 165.69 66.81 278.37 o 
0 1 20 344.95 734.89 389.72 o 
1 1 20 129.36 -77.94 289.50 o 
2 1 20 43.18 378.58 411.99 o 
-4 2 20 1.66 -300.64 300.64 o 
-3 2 20 363.40 545.60 289.50 o 
-2 2 20 292.86 100.21 278.37 o 
-1 2 20 12.82 0.00 356.31 o 
0 2 20 122.94 -233.83 389.72 o 
1 2 20 0.63 89.08 289.50 o 
2 2 20 15.22 -111.35 289.50 o 
-4 3 20 1775.08 1870.64 501.06 o 
-3 3 20 1111.16 946.45 434.26 o 
-2 3 20 27.40 -33.40 423.12 o 
0 3 20 22.28 178.16 400.85 o 
1 3 20 49.10 -55.67 289.50 o 
2 3 20 121.61 311.77 300.64 o 
-4 4 20 180.30 311.77 467.66 o 
-3 4 20 2021.42 1904.04 467.66 o 
-2 4 20 6472.18 6291.13 634.68 o 
-1 4 20 1089.48 1391.84 456.52 o 
0 4 20 154.91 411.99 423.12 o 
1 4 20 0.27 33.40 244.96 o 
2 4 20 833.40 411.99 222.69 o 
-4 5 20 724.15 835.11 489.93 o 
-3 5 20 13.37 -77.94 434.26 o 
-2 5 20 1.02 -66.81 300.64 o 
-1 5 20 10.95 -278.37 434.26 o 
0 5 20 1686.11 1402.98 456.52 o 
1 5 20 2937.42 3117.73 367.45 o 
2 5 20 174.31 322.91 311.77 o 
-3 6 20 539.06 1002.13 456.52 o 
-2 6 20 1134.88 1113.47 523.33 o 
-1 6 20 591.66 467.66 322.91 o 
0 6 20 824.30 1024.40 456.52 o 
1 6 20 1.12 -11.13 300.64 o 
2 6 20 479.25 233.83 445.39 o 
-3 7 20 287.98 22.27 445.39 o 
-2 7 20 1447.04 1202.55 467.66 o 
-1 7 20 516.42 656.95 456.52 o 
0 7 20 1.36 178.16 445.39 o 
1 7 20 37.10 77.94 311.77 o 
-3 8 20 1457.06 2226.95 501.06 o 
-2 8 20 1613.79 1670.21 489.93 o 
-1 8 20 745.59 935.32 467.66 o 
0 8 20 106.81 400.85 334.04 o 
1 8 20 213.50 211.56 334.04 o 
-3 9 20 691.13 746.03 467.66 o 
-1 9 20 2105.30 2115.60 501.06 o 
1 9 20 1710.21 1447.52 267.23 o 
-2 10 20 1355.06 1091.21 367.45 o 
-1 10 20 193.87 334.04 478.79 o 
0 10 20 4.58 -445.39 467.66 o 
-2 11 20 50.62 222.69 489.93 o 
-1 11 20 52.90 278.37 478.79 o 
0 11 20 6.05 -211.56 478.79 o 
